# Supplementary material for: Constraints on the martian crust away from the InSight landing site
Source: Nat Commun. 2022 Dec 26;13:7950. doi: 10.1038/s41467-022-35662-y (PMC9792460; doi:10.1038/s41467-022-35662-y)
Supplement: Supplementary file 4 — Supplementary Data 1 [file 41467_2022_35662_MOESM4_ESM.zip]

Archive with 64 entries (59 files):
- Codes/
- Codes/Data/
- Codes/Data/ELYSE.dataless
- Codes/Data/README
- Codes/Data/S0976a/
- Codes/Data/S0976a/S0976a_ACC_BHE.SAC
- Codes/Data/S0976a/S0976a_ACC_BHN.SAC
- Codes/Data/S0976a/S0976a_ACC_BHU.SAC
- Codes/Data/S0976a/S0976a_ACC_BHV.SAC
- Codes/Data/S0976a/S0976a_ACC_BHW.SAC
- Codes/Data/S0976a/S0976a_ACC_BHZ.SAC
- Codes/Data/S0976a/S0976a_count_BHU.SAC
- Codes/Data/S0976a/S0976a_count_BHV.SAC
- Codes/Data/S0976a/S0976a_count_BHW.SAC
- Codes/Data/S0976a/S0976a_DISP_BHE.SAC
- Codes/Data/S0976a/S0976a_DISP_BHN.SAC
- Codes/Data/S0976a/S0976a_DISP_BHU.SAC
- Codes/Data/S0976a/S0976a_DISP_BHV.SAC
- Codes/Data/S0976a/S0976a_DISP_BHW.SAC
- Codes/Data/S0976a/S0976a_DISP_BHZ.SAC
- Codes/Data/S0976a/S0976a_fdsnws.mseed
- Codes/Data/S0976a/S0976a_VEL_BHE.SAC
- Codes/Data/S0976a/S0976a_VEL_BHN.SAC
- Codes/Data/S0976a/S0976a_VEL_BHU.SAC
- Codes/Data/S0976a/S0976a_VEL_BHV.SAC
- Codes/Data/S0976a/S0976a_VEL_BHW.SAC
- Codes/Data/S0976a/S0976a_VEL_BHZ.SAC
- Codes/Data/S0976a_Deglitched/
- Codes/Data/S0976a_Deglitched/S0976a_ACC_BHE.SAC
- Codes/Data/S0976a_Deglitched/S0976a_ACC_BHN.SAC
- Codes/Data/S0976a_Deglitched/S0976a_ACC_BHU.SAC
- Codes/Data/S0976a_Deglitched/S0976a_ACC_BHV.SAC
- Codes/Data/S0976a_Deglitched/S0976a_ACC_BHW.SAC
- Codes/Data/S0976a_Deglitched/S0976a_ACC_BHZ.SAC
- Codes/Data/S0976a_Deglitched/S0976a_count_BHU.SAC
- Codes/Data/S0976a_Deglitched/S0976a_count_BHV.SAC
- Codes/Data/S0976a_Deglitched/S0976a_count_BHW.SAC
- Codes/Data/S0976a_Deglitched/S0976a_Deglitched.mseed
- Codes/Data/S0976a_Deglitched/S0976a_DISP_BHE.SAC
- Codes/Data/S0976a_Deglitched/S0976a_DISP_BHN.SAC
- Codes/Data/S0976a_Deglitched/S0976a_DISP_BHU.SAC
- Codes/Data/S0976a_Deglitched/S0976a_DISP_BHV.SAC
- Codes/Data/S0976a_Deglitched/S0976a_DISP_BHW.SAC
- Codes/Data/S0976a_Deglitched/S0976a_DISP_BHZ.SAC
- Codes/Data/S0976a_Deglitched/S0976a_VEL_BHE.SAC
- Codes/Data/S0976a_Deglitched/S0976a_VEL_BHN.SAC
- Codes/Data/S0976a_Deglitched/S0976a_VEL_BHU.SAC
- Codes/Data/S0976a_Deglitched/S0976a_VEL_BHV.SAC
- Codes/Data/S0976a_Deglitched/S0976a_VEL_BHW.SAC
- Codes/Data/S0976a_Deglitched/S0976a_VEL_BHZ.SAC
- Codes/Data_and_Picks_P.m
- Codes/Data_and_Picks_S.m
- Codes/devon.mat
- Codes/Inversion_P_1_Layer.m
- Codes/Inversion_S_1_Layer.m
- Codes/Inversion_S_2_Layers.m
- Codes/README
- Codes/util/
- Codes/util/bpco.m
- Codes/util/readsac.m
- Codes/util/rrt.m
- Codes/util/RTCOEF.m
- Codes/Basalt.m
- Codes/Plagioclase.m
