# Supplementary material for: Constraints on the martian crust away from the InSight landing site
Source: Nat Commun. 2022 Dec 26;13:7950. doi: 10.1038/s41467-022-35662-y (PMC9792460; doi:10.1038/s41467-022-35662-y)
Supplement: Supplementary file 4 — Supplementary Data 1 [file 41467_2022_35662_MOESM4_ESM.zip › Codes/Data/ELYSE.dataless]

000001V 010006602.412~~2021,097,19:25:16.0000~IRIS DMC~Converted from XML~0110021001ELYSE000003                                                                                                                                                                                                                                                                                                                                                                                                                                                                                                                                                                                                                                                                                                                                                                                                                                                                                                                                                                                                                                                                                                                                                                                                                                                                                                                                                                                                                                                                                                                                                                                                                                                                                                                                                                                                                                                                                                                                                                                                                                                                                                                                                                                                                                                                                                                                                                                                                                                                                                                                                                                                                                                                                                                                                                                                                                                                                                                                                                                                                                                                                                                                                                                                                                                                                                                                                                                                                                                                                                                                                                                                                                                                                                                                                                                                                                                                                                                                                                                                                                                                                                                                                                 000002A 0340040003COUNTS~DIGITAL UNIT in Counts~0340025002V~EMF in Volts~0330027003VBB Velocity ENG~0330032002VBB Velocity SCI mode~0340044001M/S~VELOCITY in Meters Per Second~0330041001InSight Mission Data (INSIGHT)~0300038Undefined data format~0001090000340059004M/S**2~ACCELERATION in Meters Per Second Squared~                                                                                                                                                                                                                                                                                                                                                                                                                                                                                                                                                                                                                                                                                                                                                                                                                                                                                                                                                                                                                                                                                                                                                                                                                                                                                                                                                                                                                                                                                                                                                                                                                                                                                                                                                                                                                                                                                                                                                                                                                                                                                                                                                                                                                                                                                                                                                                                                                                                                                                                                                                                                                                                                                                                                                                                                                                                                                                                                                                                                                                                                                                                                                                                                                                                                                                                                                                                                                                                                                                                                                                                                                                                                                                                                                                                                                                                                                                                                      000003S 0500146ELYSE+04.502384+135.623447-2613.40438000Elysium Planitia, Mars - Scientific data~0013210102018,354,00:00:00.0000~2022,365,23:59:59.0000~NXB052014802BHU0000002~001000+04.502384+135.623447-2613.4-00.1135.1-29.40001122.0000E+015.0000E-040000G~2019,043,02:43:01.0000~2019,043,07:10:02.0000~N0530478A01001002+8.02887E+01+1.00000E-01004+0.00000E+00+0.00000E+00+0.00000E+00+0.00000E+00+0.00000E+00+0.00000E+00+0.00000E+00+0.00000E+00-1.09316E+02+0.00000E+00+0.00000E+00+0.00000E+00-1.01317E+01+0.00000E+00+0.00000E+00+0.00000E+00005-4.67264E+01+7.39273E+01+0.00000E+00+0.00000E+00-4.67264E+01-7.39273E+01+0.00000E+00+0.00000E+00-1.17674E+01+0.00000E+00+0.00000E+00+0.00000E+00-2.43358E-01+3.05150E-01+0.00000E+00+0.00000E+00-2.43358E-01-3.05150E-01+0.00000E+00+0.00000E+00058003501+2.57082E+05+1.00000E-01000540048D020020030001+1.00000E+00+1.00000E-1200000570051025.0000E+020000100000+3.6000E-03+0.0000E+00058003502+3.35544E+05+1.00000E-01000545808D030030030241+2.42144E-08+1.00000E-12+8.21892E-08+1.00000E-12+1.82539E-07+1.00000E-12+3.10829E-07+1.00000E-12+4.15603E-07+1.00000E-12+4.01167E-07+1.00000E-12+1.38767E-07+1.00000E-12-5.00120E-07+1.00000E-12-1.58534E-06+1.00000E-12-3.06033E-06+1.00000E-12-4.68316E-06+1.00000E-12-6.00936E-06+1.00000E-12-6.44452E-06+1.00000E-12-5.38002E-06+1.00000E-12-2.40048E-06+1.00000E-12+2.48011E-06+1.00000E-12+8.63033E-06+1.00000E-12+1.47461E-05+1.00000E-12+1.90029E-05+1.00000E-12+1.94442E-05+1.00000E-12+1.45615E-05+1.00000E-12+3.93763E-06+1.00000E-12-1.12359E-05+1.00000E-12-2.79888E-05+1.00000E-12-4.19130E-05+1.00000E-12-4.80737E-05+1.00000E-12-4.23684E-05+1.00000E-12-2.30363E-05+1.00000E-12+8.12323E-06+1.00000E-12+4.52898E-05+1.00000E-12+7.92786E-05+1.00000E-12+9.94124E-05+1.00000E-12+9.63460E-05+1.00000E-12+6.52114E-05+1.00000E-12+8.19354E-06+1.00000E-12-6.44014E-05+1.00000E-12-1.35278E-04+1.00000E-12-1.83655E-04+1.00000E-12-1.90630E-04+1.00000E-12-1.45180E-04+1.00000E-12-4.91438E-05+1.00000E-12+8.05610E-05+1.00000E-12+2.13736E-04+1.00000E-12+3.13012E-04+1.00000E-12+3.43335E-04+1.00000E-12+2.82663E-04+1.00000E-12+1.30932E-04+1.00000E-12-8.57152E-05+1.00000E-12-3.17598E-04+1.00000E-12-5.01563E-04+1.00000E-12-5.76832E-04+1.00000E-12-5.03014E-04+1.00000E-12-2.75355E-04+1.00000E-12+6.77339E-05+1.00000E-12+4.48398E-04+1.00000E-12+7.65141E-04+1.00000E-12+9.18099E-04+1.00000E-12+8.37964E-04+1.00000E-12+5.10732E-04+1.00000E-12-9.56981E-06+1.00000E-12-6.05788E-04+1.00000E-12-1.12145E-03+1.00000E-12-1.39947E-03+1.00000E-12-1.32684E-03+1.00000E-12-8.73285E-04+1.00000E-12-1.11819E-04+1.00000E-12+7.87214E-04+1.00000E-12+1.59076E-03+1.00000E-12+2.06038E-03+1.00000E-12+2.01907E-03+1.00000E-12+1.40969E-03+1.00000E-12+3.27223E-04+1.00000E-12-9.87776E-04+1.00000E-12-2.19792E-03+1.00000E-12-2.95148E-03+1.00000E-12-2.97956E-03+1.00000E-12-2.18236E-03+1.00000E-12-6.78615E-04+1.00000E-12+1.20033E-03+1.00000E-12+2.97700E-03+1.00000E-12+4.14359E-03+1.00000E-12+4.30043E-03+1.00000E-12+3.28095E-03+1.00000E-12+1.22655E-03+1.00000E-12-1.41583E-03+1.00000E-12-3.98165E-03+1.00000E-12-5.74793E-03+1.00000E-12-6.12751E-03+1.00000E-12-4.84851E-03+1.00000E-12-2.06729E-03+1.00000E-12+1.62392E-03+1.00000E-12+5.30927E-03+1.00000E-12+7.96400E-03+1.00000E-12+8.72455E-03+1.00000E-12+7.14622E-03+1.00000E-12+3.37640E-03+1.00000E-12-1.81367E-03+1.00000E-12-7.16356E-03+1.00000E-12-1.12077E-02+1.00000E-12-1.26498E-02+1.00000E-12-1.07374E-02+1.00000E-12-5.53706E-03+1.00000E-12+1.97446E-03+1.00000E-12+1.00493E-02+1.00000E-12+1.65290E-02+1.00000E-12+1.93592E-02+1.00000E-12+1.71475E-02+1.00000E-12+9.62708E-03+1.00000E-12-2.09686E-03+1.00000E-12-1.56032E-02+1.00000E-12-2.75313E-02+1.00000E-12-3.42217E-02+1.00000E-12-3.24965E-02+1.00000E-12-2.04140E-02+1.00000E-12+2.17346E-03+1.00000E-12+3.33986E-02+1.00000E-12+6.95638E-02+1.00000E-12+1.05716E-01+1.00000E-12+1.36510E-01+1.00000E-12+1.57186E-01+1.00000E-12+1.64467E-01+1.00000E-12+1.57186E-01+1.00000E-12+1.36510E-01+1.00000E-12+1.05716E-01+1.00000E-12+6.95638E-02+1.00000E-12+3.33986E-02+1.00000E-12+2.17346E-03+1.00000E-12-2.04140E-02+1.00000E-12-3.24965E-02+1.00000E-12-3.42217E-02+1.00000E-12-2.7531000004S*3E-02+1.00000E-12-1.56032E-02+1.00000E-12-2.09686E-03+1.00000E-12+9.62708E-03+1.00000E-12+1.71475E-02+1.00000E-12+1.93592E-02+1.00000E-12+1.65290E-02+1.00000E-12+1.00493E-02+1.00000E-12+1.97446E-03+1.00000E-12-5.53706E-03+1.00000E-12-1.07374E-02+1.00000E-12-1.26498E-02+1.00000E-12-1.12077E-02+1.00000E-12-7.16356E-03+1.00000E-12-1.81367E-03+1.00000E-12+3.37640E-03+1.00000E-12+7.14622E-03+1.00000E-12+8.72455E-03+1.00000E-12+7.96400E-03+1.00000E-12+5.30927E-03+1.00000E-12+1.62392E-03+1.00000E-12-2.06729E-03+1.00000E-12-4.84851E-03+1.00000E-12-6.12751E-03+1.00000E-12-5.74793E-03+1.00000E-12-3.98165E-03+1.00000E-12-1.41583E-03+1.00000E-12+1.22655E-03+1.00000E-12+3.28095E-03+1.00000E-12+4.30043E-03+1.00000E-12+4.14359E-03+1.00000E-12+2.97700E-03+1.00000E-12+1.20033E-03+1.00000E-12-6.78615E-04+1.00000E-12-2.18236E-03+1.00000E-12-2.97956E-03+1.00000E-12-2.95148E-03+1.00000E-12-2.19792E-03+1.00000E-12-9.87776E-04+1.00000E-12+3.27223E-04+1.00000E-12+1.40969E-03+1.00000E-12+2.01907E-03+1.00000E-12+2.06038E-03+1.00000E-12+1.59076E-03+1.00000E-12+7.87214E-04+1.00000E-12-1.11819E-04+1.00000E-12-8.73285E-04+1.00000E-12-1.32684E-03+1.00000E-12-1.39947E-03+1.00000E-12-1.12145E-03+1.00000E-12-6.05788E-04+1.00000E-12-9.56981E-06+1.00000E-12+5.10732E-04+1.00000E-12+8.37964E-04+1.00000E-12+9.18099E-04+1.00000E-12+7.65141E-04+1.00000E-12+4.48398E-04+1.00000E-12+6.77339E-05+1.00000E-12-2.75355E-04+1.00000E-12-5.03014E-04+1.00000E-12-5.76832E-04+1.00000E-12-5.01563E-04+1.00000E-12-3.17598E-04+1.00000E-12-8.57152E-05+1.00000E-12+1.30932E-04+1.00000E-12+2.82663E-04+1.00000E-12+3.43335E-04+1.00000E-12+3.13012E-04+1.00000E-12+2.13736E-04+1.00000E-12+8.05610E-05+1.00000E-12-4.91438E-05+1.00000E-12-1.45180E-04+1.00000E-12-1.90630E-04+1.00000E-12-1.83655E-04+1.00000E-12-1.35278E-04+1.00000E-12-6.44014E-05+1.00000E-12+8.19354E-06+1.00000E-12+6.52114E-05+1.00000E-12+9.63460E-05+1.00000E-12+9.94124E-05+1.00000E-12+7.92786E-05+1.00000E-12+4.52898E-05+1.00000E-12+8.12323E-06+1.00000E-12-2.30363E-05+1.00000E-12-4.23684E-05+1.00000E-12-4.80737E-05+1.00000E-12-4.19130E-05+1.00000E-12-2.79888E-05+1.00000E-12-1.12359E-05+1.00000E-12+3.93763E-06+1.00000E-12+1.45615E-05+1.00000E-12+1.94442E-05+1.00000E-12+1.90029E-05+1.00000E-12+1.47461E-05+1.00000E-12+8.63033E-06+1.00000E-12+2.48011E-06+1.00000E-12-2.40048E-06+1.00000E-12-5.38002E-06+1.00000E-12-6.44452E-06+1.00000E-12-6.00936E-06+1.00000E-12-4.68316E-06+1.00000E-12-3.06033E-06+1.00000E-12-1.58534E-06+1.00000E-12-5.00120E-07+1.00000E-12+1.38767E-07+1.00000E-12+4.01167E-07+1.00000E-12+4.15603E-07+1.00000E-12+3.10829E-07+1.00000E-12+1.82539E-07+1.00000E-12+8.21892E-08+1.00000E-12+2.42144E-08+1.00000E-1200000570051035.0000E+020000500000+2.4360E-01+0.0000E+00058003503+1.00000E+00+1.00000E-01000545808D040030030241+2.42691E-08+1.00000E-12+8.21473E-08+1.00000E-12+1.82556E-07+1.00000E-12+3.10908E-07+1.00000E-12+4.15584E-07+1.00000E-12+4.01145E-07+1.00000E-12+1.38694E-07+1.00000E-12-5.00010E-07+1.00000E-12-1.58526E-06+1.00000E-12-3.06029E-06+1.00000E-12-4.68311E-06+1.00000E-12-6.00936E-06+1.00000E-12-6.44456E-06+1.00000E-12-5.37998E-06+1.00000E-12-2.40051E-06+1.00000E-12+2.48009E-06+1.00000E-12+8.63037E-06+1.00000E-12+1.47461E-05+1.00000E-12+1.90029E-05+1.00000E-12+1.94442E-05+1.00000E-12+1.45614E-05+1.00000E-12+3.93760E-06+1.00000E-12-1.12360E-05+1.00000E-12-2.79889E-05+1.00000E-12-4.19131E-05+1.00000E-12-4.80738E-05+1.00000E-12-4.23685E-05+1.00000E-12-2.30363E-05+1.00000E-12+8.12332E-06+1.00000E-12+4.52898E-05+1.00000E-12+7.92786E-05+1.00000E-12+9.94125E-05+1.00000E-12+9.63460E-05+1.00000E-12+6.52114E-05+1.00000E-12+8.19356E-06+1.00000E-12-6.44014E-05+1.00000E-12-1.35278E-04+1.00000E-12-1.83655E-04+1.00000E-12-1.90630E-04+1.00000E-12-1.45180E-04+1.00000E-12-4.91439E-05+1.00000E-12+8.05611E-05+1.00000E-12+2.13736E-04+1.00000E-12+3.13012E-04+1.00000E-12+3.43335E-04+1.00000E-12+2.82663E-04+1.00000E-12+1.30932E-04+1.00000E-12-8.57153E-05+1.00000E-12-3.17598E-04+1.00000E-12-5.01563E-04+1.00000E-12-5.76832E-04+1.00000E-12-5.03014E-04+1.00000E-12-2.75355E-04+1.00000E-12+6.77340E-05+1.00000E-12+4.48398E-04+1.00000E-12+000005S*7.65141E-04+1.00000E-12+9.18099E-04+1.00000E-12+8.37964E-04+1.00000E-12+5.10732E-04+1.00000E-12-9.56978E-06+1.00000E-12-6.05788E-04+1.00000E-12-1.12145E-03+1.00000E-12-1.39947E-03+1.00000E-12-1.32684E-03+1.00000E-12-8.73285E-04+1.00000E-12-1.11819E-04+1.00000E-12+7.87214E-04+1.00000E-12+1.59076E-03+1.00000E-12+2.06038E-03+1.00000E-12+2.01907E-03+1.00000E-12+1.40969E-03+1.00000E-12+3.27223E-04+1.00000E-12-9.87776E-04+1.00000E-12-2.19792E-03+1.00000E-12-2.95148E-03+1.00000E-12-2.97956E-03+1.00000E-12-2.18236E-03+1.00000E-12-6.78615E-04+1.00000E-12+1.20033E-03+1.00000E-12+2.97700E-03+1.00000E-12+4.14359E-03+1.00000E-12+4.30043E-03+1.00000E-12+3.28095E-03+1.00000E-12+1.22655E-03+1.00000E-12-1.41583E-03+1.00000E-12-3.98165E-03+1.00000E-12-5.74793E-03+1.00000E-12-6.12751E-03+1.00000E-12-4.84851E-03+1.00000E-12-2.06729E-03+1.00000E-12+1.62392E-03+1.00000E-12+5.30927E-03+1.00000E-12+7.96400E-03+1.00000E-12+8.72455E-03+1.00000E-12+7.14622E-03+1.00000E-12+3.37640E-03+1.00000E-12-1.81367E-03+1.00000E-12-7.16356E-03+1.00000E-12-1.12077E-02+1.00000E-12-1.26498E-02+1.00000E-12-1.07374E-02+1.00000E-12-5.53706E-03+1.00000E-12+1.97446E-03+1.00000E-12+1.00493E-02+1.00000E-12+1.65290E-02+1.00000E-12+1.93592E-02+1.00000E-12+1.71475E-02+1.00000E-12+9.62708E-03+1.00000E-12-2.09686E-03+1.00000E-12-1.56032E-02+1.00000E-12-2.75313E-02+1.00000E-12-3.42217E-02+1.00000E-12-3.24965E-02+1.00000E-12-2.04140E-02+1.00000E-12+2.17346E-03+1.00000E-12+3.33986E-02+1.00000E-12+6.95638E-02+1.00000E-12+1.05716E-01+1.00000E-12+1.36510E-01+1.00000E-12+1.57186E-01+1.00000E-12+1.64467E-01+1.00000E-12+1.57186E-01+1.00000E-12+1.36510E-01+1.00000E-12+1.05716E-01+1.00000E-12+6.95638E-02+1.00000E-12+3.33986E-02+1.00000E-12+2.17346E-03+1.00000E-12-2.04140E-02+1.00000E-12-3.24965E-02+1.00000E-12-3.42217E-02+1.00000E-12-2.75313E-02+1.00000E-12-1.56032E-02+1.00000E-12-2.09686E-03+1.00000E-12+9.62708E-03+1.00000E-12+1.71475E-02+1.00000E-12+1.93592E-02+1.00000E-12+1.65290E-02+1.00000E-12+1.00493E-02+1.00000E-12+1.97446E-03+1.00000E-12-5.53706E-03+1.00000E-12-1.07374E-02+1.00000E-12-1.26498E-02+1.00000E-12-1.12077E-02+1.00000E-12-7.16356E-03+1.00000E-12-1.81367E-03+1.00000E-12+3.37640E-03+1.00000E-12+7.14622E-03+1.00000E-12+8.72455E-03+1.00000E-12+7.96400E-03+1.00000E-12+5.30927E-03+1.00000E-12+1.62392E-03+1.00000E-12-2.06729E-03+1.00000E-12-4.84851E-03+1.00000E-12-6.12751E-03+1.00000E-12-5.74793E-03+1.00000E-12-3.98165E-03+1.00000E-12-1.41583E-03+1.00000E-12+1.22655E-03+1.00000E-12+3.28095E-03+1.00000E-12+4.30043E-03+1.00000E-12+4.14359E-03+1.00000E-12+2.97700E-03+1.00000E-12+1.20033E-03+1.00000E-12-6.78615E-04+1.00000E-12-2.18236E-03+1.00000E-12-2.97956E-03+1.00000E-12-2.95148E-03+1.00000E-12-2.19792E-03+1.00000E-12-9.87776E-04+1.00000E-12+3.27223E-04+1.00000E-12+1.40969E-03+1.00000E-12+2.01907E-03+1.00000E-12+2.06038E-03+1.00000E-12+1.59076E-03+1.00000E-12+7.87214E-04+1.00000E-12-1.11819E-04+1.00000E-12-8.73285E-04+1.00000E-12-1.32684E-03+1.00000E-12-1.39947E-03+1.00000E-12-1.12145E-03+1.00000E-12-6.05788E-04+1.00000E-12-9.56978E-06+1.00000E-12+5.10732E-04+1.00000E-12+8.37964E-04+1.00000E-12+9.18099E-04+1.00000E-12+7.65141E-04+1.00000E-12+4.48398E-04+1.00000E-12+6.77340E-05+1.00000E-12-2.75355E-04+1.00000E-12-5.03014E-04+1.00000E-12-5.76832E-04+1.00000E-12-5.01563E-04+1.00000E-12-3.17598E-04+1.00000E-12-8.57153E-05+1.00000E-12+1.30932E-04+1.00000E-12+2.82663E-04+1.00000E-12+3.43335E-04+1.00000E-12+3.13012E-04+1.00000E-12+2.13736E-04+1.00000E-12+8.05611E-05+1.00000E-12-4.91439E-05+1.00000E-12-1.45180E-04+1.00000E-12-1.90630E-04+1.00000E-12-1.83655E-04+1.00000E-12-1.35278E-04+1.00000E-12-6.44014E-05+1.00000E-12+8.19356E-06+1.00000E-12+6.52114E-05+1.00000E-12+9.63460E-05+1.00000E-12+9.94125E-05+1.00000E-12+7.92786E-05+1.00000E-12+4.52898E-05+1.00000E-12+8.12332E-06+1.00000E-12-2.30363E-05+1.00000E-12-4.23685E-05+1.00000E-12-4.80738E-05+1.00000E-12-4.19131E-05+1.00000E-12-2.79889E-05+1.00000E-12-1.12360E-05+1.00000E-12+3.93760E-06+1.00000E-12+1.45614E-05+1.00000E-12+1.94442E-05+1.00000E-12+1.90029E-05+1.00000E-12+1.47461E-05+1.00000E-12+8.63037E-06+1.00000E-12+2.48009E000006S*-06+1.00000E-12-2.40051E-06+1.00000E-12-5.37998E-06+1.00000E-12-6.44456E-06+1.00000E-12-6.00936E-06+1.00000E-12-4.68311E-06+1.00000E-12-3.06029E-06+1.00000E-12-1.58526E-06+1.00000E-12-5.00010E-07+1.00000E-12+1.38694E-07+1.00000E-12+4.01145E-07+1.00000E-12+4.15584E-07+1.00000E-12+3.10908E-07+1.00000E-12+1.82556E-07+1.00000E-12+8.21473E-08+1.00000E-12+2.42691E-08+1.00000E-1200000570051041.0000E+020000500000+1.4436E+00+0.0000E+00058003504+1.00000E+00+1.00000E-0100058003500+8.62622E+10+1.00000E-0100052014802BHU0000002~001000+04.502384+135.623447-2613.4-00.1135.1-29.40001122.0000E+015.0000E-040000G~2019,046,08:14:08.0000~2019,051,12:36:19.0000~N0530478A01001002+8.02887E+01+1.00000E-01004+0.00000E+00+0.00000E+00+0.00000E+00+0.00000E+00+0.00000E+00+0.00000E+00+0.00000E+00+0.00000E+00-1.09316E+02+0.00000E+00+0.00000E+00+0.00000E+00-1.01317E+01+0.00000E+00+0.00000E+00+0.00000E+00005-4.67264E+01+7.39273E+01+0.00000E+00+0.00000E+00-4.67264E+01-7.39273E+01+0.00000E+00+0.00000E+00-1.17674E+01+0.00000E+00+0.00000E+00+0.00000E+00-2.43358E-01+3.05150E-01+0.00000E+00+0.00000E+00-2.43358E-01-3.05150E-01+0.00000E+00+0.00000E+00058003501+2.57082E+05+1.00000E-01000540048D020020030001+1.00000E+00+1.00000E-1200000570051025.0000E+020000100000+3.6000E-03+0.0000E+00058003502+3.35544E+05+1.00000E-01000545808D030030030241+2.42144E-08+1.00000E-12+8.21892E-08+1.00000E-12+1.82539E-07+1.00000E-12+3.10829E-07+1.00000E-12+4.15603E-07+1.00000E-12+4.01167E-07+1.00000E-12+1.38767E-07+1.00000E-12-5.00120E-07+1.00000E-12-1.58534E-06+1.00000E-12-3.06033E-06+1.00000E-12-4.68316E-06+1.00000E-12-6.00936E-06+1.00000E-12-6.44452E-06+1.00000E-12-5.38002E-06+1.00000E-12-2.40048E-06+1.00000E-12+2.48011E-06+1.00000E-12+8.63033E-06+1.00000E-12+1.47461E-05+1.00000E-12+1.90029E-05+1.00000E-12+1.94442E-05+1.00000E-12+1.45615E-05+1.00000E-12+3.93763E-06+1.00000E-12-1.12359E-05+1.00000E-12-2.79888E-05+1.00000E-12-4.19130E-05+1.00000E-12-4.80737E-05+1.00000E-12-4.23684E-05+1.00000E-12-2.30363E-05+1.00000E-12+8.12323E-06+1.00000E-12+4.52898E-05+1.00000E-12+7.92786E-05+1.00000E-12+9.94124E-05+1.00000E-12+9.63460E-05+1.00000E-12+6.52114E-05+1.00000E-12+8.19354E-06+1.00000E-12-6.44014E-05+1.00000E-12-1.35278E-04+1.00000E-12-1.83655E-04+1.00000E-12-1.90630E-04+1.00000E-12-1.45180E-04+1.00000E-12-4.91438E-05+1.00000E-12+8.05610E-05+1.00000E-12+2.13736E-04+1.00000E-12+3.13012E-04+1.00000E-12+3.43335E-04+1.00000E-12+2.82663E-04+1.00000E-12+1.30932E-04+1.00000E-12-8.57152E-05+1.00000E-12-3.17598E-04+1.00000E-12-5.01563E-04+1.00000E-12-5.76832E-04+1.00000E-12-5.03014E-04+1.00000E-12-2.75355E-04+1.00000E-12+6.77339E-05+1.00000E-12+4.48398E-04+1.00000E-12+7.65141E-04+1.00000E-12+9.18099E-04+1.00000E-12+8.37964E-04+1.00000E-12+5.10732E-04+1.00000E-12-9.56981E-06+1.00000E-12-6.05788E-04+1.00000E-12-1.12145E-03+1.00000E-12-1.39947E-03+1.00000E-12-1.32684E-03+1.00000E-12-8.73285E-04+1.00000E-12-1.11819E-04+1.00000E-12+7.87214E-04+1.00000E-12+1.59076E-03+1.00000E-12+2.06038E-03+1.00000E-12+2.01907E-03+1.00000E-12+1.40969E-03+1.00000E-12+3.27223E-04+1.00000E-12-9.87776E-04+1.00000E-12-2.19792E-03+1.00000E-12-2.95148E-03+1.00000E-12-2.97956E-03+1.00000E-12-2.18236E-03+1.00000E-12-6.78615E-04+1.00000E-12+1.20033E-03+1.00000E-12+2.97700E-03+1.00000E-12+4.14359E-03+1.00000E-12+4.30043E-03+1.00000E-12+3.28095E-03+1.00000E-12+1.22655E-03+1.00000E-12-1.41583E-03+1.00000E-12-3.98165E-03+1.00000E-12-5.74793E-03+1.00000E-12-6.12751E-03+1.00000E-12-4.84851E-03+1.00000E-12-2.06729E-03+1.00000E-12+1.62392E-03+1.00000E-12+5.30927E-03+1.00000E-12+7.96400E-03+1.00000E-12+8.72455E-03+1.00000E-12+7.14622E-03+1.00000E-12+3.37640E-03+1.00000E-12-1.81367E-03+1.00000E-12-7.16356E-03+1.00000E-12-1.12077E-02+1.00000E-12-1.26498E-02+1.00000E-12-1.07374E-02+1.00000E-12-5.53706E-03+1.00000E-12+1.97446E-03+1.00000E-12+1.00493E-02+1.00000E-12+1.65290E-02+1.00000E-12+1.93592E-02+1.00000E-12+1.71475E-02+1.00000E-12+9.62708E-03+1.00000E-12-2.09686E-03+1.00000E-12-1.56032E-02+1.00000E-12-2.75313E-02+1.00000E-12-3.42217E-02+1.00000E-12-3.24965E-02+1.00000E-12-2.04140E-02+1.00000E-12+2.17346E-03+1.00000E-12+3.33986E-02+000007S*1.00000E-12+6.95638E-02+1.00000E-12+1.05716E-01+1.00000E-12+1.36510E-01+1.00000E-12+1.57186E-01+1.00000E-12+1.64467E-01+1.00000E-12+1.57186E-01+1.00000E-12+1.36510E-01+1.00000E-12+1.05716E-01+1.00000E-12+6.95638E-02+1.00000E-12+3.33986E-02+1.00000E-12+2.17346E-03+1.00000E-12-2.04140E-02+1.00000E-12-3.24965E-02+1.00000E-12-3.42217E-02+1.00000E-12-2.75313E-02+1.00000E-12-1.56032E-02+1.00000E-12-2.09686E-03+1.00000E-12+9.62708E-03+1.00000E-12+1.71475E-02+1.00000E-12+1.93592E-02+1.00000E-12+1.65290E-02+1.00000E-12+1.00493E-02+1.00000E-12+1.97446E-03+1.00000E-12-5.53706E-03+1.00000E-12-1.07374E-02+1.00000E-12-1.26498E-02+1.00000E-12-1.12077E-02+1.00000E-12-7.16356E-03+1.00000E-12-1.81367E-03+1.00000E-12+3.37640E-03+1.00000E-12+7.14622E-03+1.00000E-12+8.72455E-03+1.00000E-12+7.96400E-03+1.00000E-12+5.30927E-03+1.00000E-12+1.62392E-03+1.00000E-12-2.06729E-03+1.00000E-12-4.84851E-03+1.00000E-12-6.12751E-03+1.00000E-12-5.74793E-03+1.00000E-12-3.98165E-03+1.00000E-12-1.41583E-03+1.00000E-12+1.22655E-03+1.00000E-12+3.28095E-03+1.00000E-12+4.30043E-03+1.00000E-12+4.14359E-03+1.00000E-12+2.97700E-03+1.00000E-12+1.20033E-03+1.00000E-12-6.78615E-04+1.00000E-12-2.18236E-03+1.00000E-12-2.97956E-03+1.00000E-12-2.95148E-03+1.00000E-12-2.19792E-03+1.00000E-12-9.87776E-04+1.00000E-12+3.27223E-04+1.00000E-12+1.40969E-03+1.00000E-12+2.01907E-03+1.00000E-12+2.06038E-03+1.00000E-12+1.59076E-03+1.00000E-12+7.87214E-04+1.00000E-12-1.11819E-04+1.00000E-12-8.73285E-04+1.00000E-12-1.32684E-03+1.00000E-12-1.39947E-03+1.00000E-12-1.12145E-03+1.00000E-12-6.05788E-04+1.00000E-12-9.56981E-06+1.00000E-12+5.10732E-04+1.00000E-12+8.37964E-04+1.00000E-12+9.18099E-04+1.00000E-12+7.65141E-04+1.00000E-12+4.48398E-04+1.00000E-12+6.77339E-05+1.00000E-12-2.75355E-04+1.00000E-12-5.03014E-04+1.00000E-12-5.76832E-04+1.00000E-12-5.01563E-04+1.00000E-12-3.17598E-04+1.00000E-12-8.57152E-05+1.00000E-12+1.30932E-04+1.00000E-12+2.82663E-04+1.00000E-12+3.43335E-04+1.00000E-12+3.13012E-04+1.00000E-12+2.13736E-04+1.00000E-12+8.05610E-05+1.00000E-12-4.91438E-05+1.00000E-12-1.45180E-04+1.00000E-12-1.90630E-04+1.00000E-12-1.83655E-04+1.00000E-12-1.35278E-04+1.00000E-12-6.44014E-05+1.00000E-12+8.19354E-06+1.00000E-12+6.52114E-05+1.00000E-12+9.63460E-05+1.00000E-12+9.94124E-05+1.00000E-12+7.92786E-05+1.00000E-12+4.52898E-05+1.00000E-12+8.12323E-06+1.00000E-12-2.30363E-05+1.00000E-12-4.23684E-05+1.00000E-12-4.80737E-05+1.00000E-12-4.19130E-05+1.00000E-12-2.79888E-05+1.00000E-12-1.12359E-05+1.00000E-12+3.93763E-06+1.00000E-12+1.45615E-05+1.00000E-12+1.94442E-05+1.00000E-12+1.90029E-05+1.00000E-12+1.47461E-05+1.00000E-12+8.63033E-06+1.00000E-12+2.48011E-06+1.00000E-12-2.40048E-06+1.00000E-12-5.38002E-06+1.00000E-12-6.44452E-06+1.00000E-12-6.00936E-06+1.00000E-12-4.68316E-06+1.00000E-12-3.06033E-06+1.00000E-12-1.58534E-06+1.00000E-12-5.00120E-07+1.00000E-12+1.38767E-07+1.00000E-12+4.01167E-07+1.00000E-12+4.15603E-07+1.00000E-12+3.10829E-07+1.00000E-12+1.82539E-07+1.00000E-12+8.21892E-08+1.00000E-12+2.42144E-08+1.00000E-1200000570051035.0000E+020000500000+2.4360E-01+0.0000E+00058003503+1.00000E+00+1.00000E-01000545808D040030030241+2.42691E-08+1.00000E-12+8.21473E-08+1.00000E-12+1.82556E-07+1.00000E-12+3.10908E-07+1.00000E-12+4.15584E-07+1.00000E-12+4.01145E-07+1.00000E-12+1.38694E-07+1.00000E-12-5.00010E-07+1.00000E-12-1.58526E-06+1.00000E-12-3.06029E-06+1.00000E-12-4.68311E-06+1.00000E-12-6.00936E-06+1.00000E-12-6.44456E-06+1.00000E-12-5.37998E-06+1.00000E-12-2.40051E-06+1.00000E-12+2.48009E-06+1.00000E-12+8.63037E-06+1.00000E-12+1.47461E-05+1.00000E-12+1.90029E-05+1.00000E-12+1.94442E-05+1.00000E-12+1.45614E-05+1.00000E-12+3.93760E-06+1.00000E-12-1.12360E-05+1.00000E-12-2.79889E-05+1.00000E-12-4.19131E-05+1.00000E-12-4.80738E-05+1.00000E-12-4.23685E-05+1.00000E-12-2.30363E-05+1.00000E-12+8.12332E-06+1.00000E-12+4.52898E-05+1.00000E-12+7.92786E-05+1.00000E-12+9.94125E-05+1.00000E-12+9.63460E-05+1.00000E-12+6.52114E-05+1.00000E-12+8.19356E-06+1.00000E-12-6.44014E-05+1.00000E-12-1.35278E-04+1.00000E-12-1.83655E-04+1.00000E-12-1.90630E-04+1.00000E-12-1.45180E-04+1.00000E-12-4.9143000008S*9E-05+1.00000E-12+8.05611E-05+1.00000E-12+2.13736E-04+1.00000E-12+3.13012E-04+1.00000E-12+3.43335E-04+1.00000E-12+2.82663E-04+1.00000E-12+1.30932E-04+1.00000E-12-8.57153E-05+1.00000E-12-3.17598E-04+1.00000E-12-5.01563E-04+1.00000E-12-5.76832E-04+1.00000E-12-5.03014E-04+1.00000E-12-2.75355E-04+1.00000E-12+6.77340E-05+1.00000E-12+4.48398E-04+1.00000E-12+7.65141E-04+1.00000E-12+9.18099E-04+1.00000E-12+8.37964E-04+1.00000E-12+5.10732E-04+1.00000E-12-9.56978E-06+1.00000E-12-6.05788E-04+1.00000E-12-1.12145E-03+1.00000E-12-1.39947E-03+1.00000E-12-1.32684E-03+1.00000E-12-8.73285E-04+1.00000E-12-1.11819E-04+1.00000E-12+7.87214E-04+1.00000E-12+1.59076E-03+1.00000E-12+2.06038E-03+1.00000E-12+2.01907E-03+1.00000E-12+1.40969E-03+1.00000E-12+3.27223E-04+1.00000E-12-9.87776E-04+1.00000E-12-2.19792E-03+1.00000E-12-2.95148E-03+1.00000E-12-2.97956E-03+1.00000E-12-2.18236E-03+1.00000E-12-6.78615E-04+1.00000E-12+1.20033E-03+1.00000E-12+2.97700E-03+1.00000E-12+4.14359E-03+1.00000E-12+4.30043E-03+1.00000E-12+3.28095E-03+1.00000E-12+1.22655E-03+1.00000E-12-1.41583E-03+1.00000E-12-3.98165E-03+1.00000E-12-5.74793E-03+1.00000E-12-6.12751E-03+1.00000E-12-4.84851E-03+1.00000E-12-2.06729E-03+1.00000E-12+1.62392E-03+1.00000E-12+5.30927E-03+1.00000E-12+7.96400E-03+1.00000E-12+8.72455E-03+1.00000E-12+7.14622E-03+1.00000E-12+3.37640E-03+1.00000E-12-1.81367E-03+1.00000E-12-7.16356E-03+1.00000E-12-1.12077E-02+1.00000E-12-1.26498E-02+1.00000E-12-1.07374E-02+1.00000E-12-5.53706E-03+1.00000E-12+1.97446E-03+1.00000E-12+1.00493E-02+1.00000E-12+1.65290E-02+1.00000E-12+1.93592E-02+1.00000E-12+1.71475E-02+1.00000E-12+9.62708E-03+1.00000E-12-2.09686E-03+1.00000E-12-1.56032E-02+1.00000E-12-2.75313E-02+1.00000E-12-3.42217E-02+1.00000E-12-3.24965E-02+1.00000E-12-2.04140E-02+1.00000E-12+2.17346E-03+1.00000E-12+3.33986E-02+1.00000E-12+6.95638E-02+1.00000E-12+1.05716E-01+1.00000E-12+1.36510E-01+1.00000E-12+1.57186E-01+1.00000E-12+1.64467E-01+1.00000E-12+1.57186E-01+1.00000E-12+1.36510E-01+1.00000E-12+1.05716E-01+1.00000E-12+6.95638E-02+1.00000E-12+3.33986E-02+1.00000E-12+2.17346E-03+1.00000E-12-2.04140E-02+1.00000E-12-3.24965E-02+1.00000E-12-3.42217E-02+1.00000E-12-2.75313E-02+1.00000E-12-1.56032E-02+1.00000E-12-2.09686E-03+1.00000E-12+9.62708E-03+1.00000E-12+1.71475E-02+1.00000E-12+1.93592E-02+1.00000E-12+1.65290E-02+1.00000E-12+1.00493E-02+1.00000E-12+1.97446E-03+1.00000E-12-5.53706E-03+1.00000E-12-1.07374E-02+1.00000E-12-1.26498E-02+1.00000E-12-1.12077E-02+1.00000E-12-7.16356E-03+1.00000E-12-1.81367E-03+1.00000E-12+3.37640E-03+1.00000E-12+7.14622E-03+1.00000E-12+8.72455E-03+1.00000E-12+7.96400E-03+1.00000E-12+5.30927E-03+1.00000E-12+1.62392E-03+1.00000E-12-2.06729E-03+1.00000E-12-4.84851E-03+1.00000E-12-6.12751E-03+1.00000E-12-5.74793E-03+1.00000E-12-3.98165E-03+1.00000E-12-1.41583E-03+1.00000E-12+1.22655E-03+1.00000E-12+3.28095E-03+1.00000E-12+4.30043E-03+1.00000E-12+4.14359E-03+1.00000E-12+2.97700E-03+1.00000E-12+1.20033E-03+1.00000E-12-6.78615E-04+1.00000E-12-2.18236E-03+1.00000E-12-2.97956E-03+1.00000E-12-2.95148E-03+1.00000E-12-2.19792E-03+1.00000E-12-9.87776E-04+1.00000E-12+3.27223E-04+1.00000E-12+1.40969E-03+1.00000E-12+2.01907E-03+1.00000E-12+2.06038E-03+1.00000E-12+1.59076E-03+1.00000E-12+7.87214E-04+1.00000E-12-1.11819E-04+1.00000E-12-8.73285E-04+1.00000E-12-1.32684E-03+1.00000E-12-1.39947E-03+1.00000E-12-1.12145E-03+1.00000E-12-6.05788E-04+1.00000E-12-9.56978E-06+1.00000E-12+5.10732E-04+1.00000E-12+8.37964E-04+1.00000E-12+9.18099E-04+1.00000E-12+7.65141E-04+1.00000E-12+4.48398E-04+1.00000E-12+6.77340E-05+1.00000E-12-2.75355E-04+1.00000E-12-5.03014E-04+1.00000E-12-5.76832E-04+1.00000E-12-5.01563E-04+1.00000E-12-3.17598E-04+1.00000E-12-8.57153E-05+1.00000E-12+1.30932E-04+1.00000E-12+2.82663E-04+1.00000E-12+3.43335E-04+1.00000E-12+3.13012E-04+1.00000E-12+2.13736E-04+1.00000E-12+8.05611E-05+1.00000E-12-4.91439E-05+1.00000E-12-1.45180E-04+1.00000E-12-1.90630E-04+1.00000E-12-1.83655E-04+1.00000E-12-1.35278E-04+1.00000E-12-6.44014E-05+1.00000E-12+8.19356E-06+1.00000E-12+6.52114E-05+1.00000E-12+9.63460E-05+1.00000E-12+9.94125E-05+1.00000E-12+7.92786E-05+1.000009S*00000E-12+4.52898E-05+1.00000E-12+8.12332E-06+1.00000E-12-2.30363E-05+1.00000E-12-4.23685E-05+1.00000E-12-4.80738E-05+1.00000E-12-4.19131E-05+1.00000E-12-2.79889E-05+1.00000E-12-1.12360E-05+1.00000E-12+3.93760E-06+1.00000E-12+1.45614E-05+1.00000E-12+1.94442E-05+1.00000E-12+1.90029E-05+1.00000E-12+1.47461E-05+1.00000E-12+8.63037E-06+1.00000E-12+2.48009E-06+1.00000E-12-2.40051E-06+1.00000E-12-5.37998E-06+1.00000E-12-6.44456E-06+1.00000E-12-6.00936E-06+1.00000E-12-4.68311E-06+1.00000E-12-3.06029E-06+1.00000E-12-1.58526E-06+1.00000E-12-5.00010E-07+1.00000E-12+1.38694E-07+1.00000E-12+4.01145E-07+1.00000E-12+4.15584E-07+1.00000E-12+3.10908E-07+1.00000E-12+1.82556E-07+1.00000E-12+8.21473E-08+1.00000E-12+2.42691E-08+1.00000E-1200000570051041.0000E+020000500000+1.4436E+00+0.0000E+00058003504+1.00000E+00+1.00000E-0100058003500+8.62622E+10+1.00000E-0100052014802BHU0000002~001000+04.502384+135.623447-2613.4-00.1135.1-29.40001122.0000E+015.0000E-040000G~2019,056,06:48:00.0000~2019,066,00:00:02.0000~N0530478A01001002+8.02887E+01+1.00000E-01004+0.00000E+00+0.00000E+00+0.00000E+00+0.00000E+00+0.00000E+00+0.00000E+00+0.00000E+00+0.00000E+00-1.09316E+02+0.00000E+00+0.00000E+00+0.00000E+00-1.01317E+01+0.00000E+00+0.00000E+00+0.00000E+00005-4.67264E+01+7.39273E+01+0.00000E+00+0.00000E+00-4.67264E+01-7.39273E+01+0.00000E+00+0.00000E+00-1.17674E+01+0.00000E+00+0.00000E+00+0.00000E+00-2.43358E-01+3.05150E-01+0.00000E+00+0.00000E+00-2.43358E-01-3.05150E-01+0.00000E+00+0.00000E+00058003501+2.57082E+05+1.00000E-01000540048D020020030001+1.00000E+00+1.00000E-1200000570051025.0000E+020000100000+3.6000E-03+0.0000E+00058003502+3.35544E+05+1.00000E-01000545808D030030030241+2.42144E-08+1.00000E-12+8.21892E-08+1.00000E-12+1.82539E-07+1.00000E-12+3.10829E-07+1.00000E-12+4.15603E-07+1.00000E-12+4.01167E-07+1.00000E-12+1.38767E-07+1.00000E-12-5.00120E-07+1.00000E-12-1.58534E-06+1.00000E-12-3.06033E-06+1.00000E-12-4.68316E-06+1.00000E-12-6.00936E-06+1.00000E-12-6.44452E-06+1.00000E-12-5.38002E-06+1.00000E-12-2.40048E-06+1.00000E-12+2.48011E-06+1.00000E-12+8.63033E-06+1.00000E-12+1.47461E-05+1.00000E-12+1.90029E-05+1.00000E-12+1.94442E-05+1.00000E-12+1.45615E-05+1.00000E-12+3.93763E-06+1.00000E-12-1.12359E-05+1.00000E-12-2.79888E-05+1.00000E-12-4.19130E-05+1.00000E-12-4.80737E-05+1.00000E-12-4.23684E-05+1.00000E-12-2.30363E-05+1.00000E-12+8.12323E-06+1.00000E-12+4.52898E-05+1.00000E-12+7.92786E-05+1.00000E-12+9.94124E-05+1.00000E-12+9.63460E-05+1.00000E-12+6.52114E-05+1.00000E-12+8.19354E-06+1.00000E-12-6.44014E-05+1.00000E-12-1.35278E-04+1.00000E-12-1.83655E-04+1.00000E-12-1.90630E-04+1.00000E-12-1.45180E-04+1.00000E-12-4.91438E-05+1.00000E-12+8.05610E-05+1.00000E-12+2.13736E-04+1.00000E-12+3.13012E-04+1.00000E-12+3.43335E-04+1.00000E-12+2.82663E-04+1.00000E-12+1.30932E-04+1.00000E-12-8.57152E-05+1.00000E-12-3.17598E-04+1.00000E-12-5.01563E-04+1.00000E-12-5.76832E-04+1.00000E-12-5.03014E-04+1.00000E-12-2.75355E-04+1.00000E-12+6.77339E-05+1.00000E-12+4.48398E-04+1.00000E-12+7.65141E-04+1.00000E-12+9.18099E-04+1.00000E-12+8.37964E-04+1.00000E-12+5.10732E-04+1.00000E-12-9.56981E-06+1.00000E-12-6.05788E-04+1.00000E-12-1.12145E-03+1.00000E-12-1.39947E-03+1.00000E-12-1.32684E-03+1.00000E-12-8.73285E-04+1.00000E-12-1.11819E-04+1.00000E-12+7.87214E-04+1.00000E-12+1.59076E-03+1.00000E-12+2.06038E-03+1.00000E-12+2.01907E-03+1.00000E-12+1.40969E-03+1.00000E-12+3.27223E-04+1.00000E-12-9.87776E-04+1.00000E-12-2.19792E-03+1.00000E-12-2.95148E-03+1.00000E-12-2.97956E-03+1.00000E-12-2.18236E-03+1.00000E-12-6.78615E-04+1.00000E-12+1.20033E-03+1.00000E-12+2.97700E-03+1.00000E-12+4.14359E-03+1.00000E-12+4.30043E-03+1.00000E-12+3.28095E-03+1.00000E-12+1.22655E-03+1.00000E-12-1.41583E-03+1.00000E-12-3.98165E-03+1.00000E-12-5.74793E-03+1.00000E-12-6.12751E-03+1.00000E-12-4.84851E-03+1.00000E-12-2.06729E-03+1.00000E-12+1.62392E-03+1.00000E-12+5.30927E-03+1.00000E-12+7.96400E-03+1.00000E-12+8.72455E-03+1.00000E-12+7.14622E-03+1.00000E-12+3.37640E-03+1.00000E-12-1.81367E-03+1.00000E-12-7.16356E-03+1.00000E-12-1.12077E-02+1.00000E-12-1.26498E-02+1.00000E-12-1.07374E-02+1.0000000010S*0E-12-5.53706E-03+1.00000E-12+1.97446E-03+1.00000E-12+1.00493E-02+1.00000E-12+1.65290E-02+1.00000E-12+1.93592E-02+1.00000E-12+1.71475E-02+1.00000E-12+9.62708E-03+1.00000E-12-2.09686E-03+1.00000E-12-1.56032E-02+1.00000E-12-2.75313E-02+1.00000E-12-3.42217E-02+1.00000E-12-3.24965E-02+1.00000E-12-2.04140E-02+1.00000E-12+2.17346E-03+1.00000E-12+3.33986E-02+1.00000E-12+6.95638E-02+1.00000E-12+1.05716E-01+1.00000E-12+1.36510E-01+1.00000E-12+1.57186E-01+1.00000E-12+1.64467E-01+1.00000E-12+1.57186E-01+1.00000E-12+1.36510E-01+1.00000E-12+1.05716E-01+1.00000E-12+6.95638E-02+1.00000E-12+3.33986E-02+1.00000E-12+2.17346E-03+1.00000E-12-2.04140E-02+1.00000E-12-3.24965E-02+1.00000E-12-3.42217E-02+1.00000E-12-2.75313E-02+1.00000E-12-1.56032E-02+1.00000E-12-2.09686E-03+1.00000E-12+9.62708E-03+1.00000E-12+1.71475E-02+1.00000E-12+1.93592E-02+1.00000E-12+1.65290E-02+1.00000E-12+1.00493E-02+1.00000E-12+1.97446E-03+1.00000E-12-5.53706E-03+1.00000E-12-1.07374E-02+1.00000E-12-1.26498E-02+1.00000E-12-1.12077E-02+1.00000E-12-7.16356E-03+1.00000E-12-1.81367E-03+1.00000E-12+3.37640E-03+1.00000E-12+7.14622E-03+1.00000E-12+8.72455E-03+1.00000E-12+7.96400E-03+1.00000E-12+5.30927E-03+1.00000E-12+1.62392E-03+1.00000E-12-2.06729E-03+1.00000E-12-4.84851E-03+1.00000E-12-6.12751E-03+1.00000E-12-5.74793E-03+1.00000E-12-3.98165E-03+1.00000E-12-1.41583E-03+1.00000E-12+1.22655E-03+1.00000E-12+3.28095E-03+1.00000E-12+4.30043E-03+1.00000E-12+4.14359E-03+1.00000E-12+2.97700E-03+1.00000E-12+1.20033E-03+1.00000E-12-6.78615E-04+1.00000E-12-2.18236E-03+1.00000E-12-2.97956E-03+1.00000E-12-2.95148E-03+1.00000E-12-2.19792E-03+1.00000E-12-9.87776E-04+1.00000E-12+3.27223E-04+1.00000E-12+1.40969E-03+1.00000E-12+2.01907E-03+1.00000E-12+2.06038E-03+1.00000E-12+1.59076E-03+1.00000E-12+7.87214E-04+1.00000E-12-1.11819E-04+1.00000E-12-8.73285E-04+1.00000E-12-1.32684E-03+1.00000E-12-1.39947E-03+1.00000E-12-1.12145E-03+1.00000E-12-6.05788E-04+1.00000E-12-9.56981E-06+1.00000E-12+5.10732E-04+1.00000E-12+8.37964E-04+1.00000E-12+9.18099E-04+1.00000E-12+7.65141E-04+1.00000E-12+4.48398E-04+1.00000E-12+6.77339E-05+1.00000E-12-2.75355E-04+1.00000E-12-5.03014E-04+1.00000E-12-5.76832E-04+1.00000E-12-5.01563E-04+1.00000E-12-3.17598E-04+1.00000E-12-8.57152E-05+1.00000E-12+1.30932E-04+1.00000E-12+2.82663E-04+1.00000E-12+3.43335E-04+1.00000E-12+3.13012E-04+1.00000E-12+2.13736E-04+1.00000E-12+8.05610E-05+1.00000E-12-4.91438E-05+1.00000E-12-1.45180E-04+1.00000E-12-1.90630E-04+1.00000E-12-1.83655E-04+1.00000E-12-1.35278E-04+1.00000E-12-6.44014E-05+1.00000E-12+8.19354E-06+1.00000E-12+6.52114E-05+1.00000E-12+9.63460E-05+1.00000E-12+9.94124E-05+1.00000E-12+7.92786E-05+1.00000E-12+4.52898E-05+1.00000E-12+8.12323E-06+1.00000E-12-2.30363E-05+1.00000E-12-4.23684E-05+1.00000E-12-4.80737E-05+1.00000E-12-4.19130E-05+1.00000E-12-2.79888E-05+1.00000E-12-1.12359E-05+1.00000E-12+3.93763E-06+1.00000E-12+1.45615E-05+1.00000E-12+1.94442E-05+1.00000E-12+1.90029E-05+1.00000E-12+1.47461E-05+1.00000E-12+8.63033E-06+1.00000E-12+2.48011E-06+1.00000E-12-2.40048E-06+1.00000E-12-5.38002E-06+1.00000E-12-6.44452E-06+1.00000E-12-6.00936E-06+1.00000E-12-4.68316E-06+1.00000E-12-3.06033E-06+1.00000E-12-1.58534E-06+1.00000E-12-5.00120E-07+1.00000E-12+1.38767E-07+1.00000E-12+4.01167E-07+1.00000E-12+4.15603E-07+1.00000E-12+3.10829E-07+1.00000E-12+1.82539E-07+1.00000E-12+8.21892E-08+1.00000E-12+2.42144E-08+1.00000E-1200000570051035.0000E+020000500000+2.4360E-01+0.0000E+00058003503+1.00000E+00+1.00000E-01000545808D040030030241+2.42691E-08+1.00000E-12+8.21473E-08+1.00000E-12+1.82556E-07+1.00000E-12+3.10908E-07+1.00000E-12+4.15584E-07+1.00000E-12+4.01145E-07+1.00000E-12+1.38694E-07+1.00000E-12-5.00010E-07+1.00000E-12-1.58526E-06+1.00000E-12-3.06029E-06+1.00000E-12-4.68311E-06+1.00000E-12-6.00936E-06+1.00000E-12-6.44456E-06+1.00000E-12-5.37998E-06+1.00000E-12-2.40051E-06+1.00000E-12+2.48009E-06+1.00000E-12+8.63037E-06+1.00000E-12+1.47461E-05+1.00000E-12+1.90029E-05+1.00000E-12+1.94442E-05+1.00000E-12+1.45614E-05+1.00000E-12+3.93760E-06+1.00000E-12-1.12360E-05+1.00000E-12-2.79889E-05+1.00000E-12-4.19131E-05+1.00000E-12-4.80738E-05+000011S*1.00000E-12-4.23685E-05+1.00000E-12-2.30363E-05+1.00000E-12+8.12332E-06+1.00000E-12+4.52898E-05+1.00000E-12+7.92786E-05+1.00000E-12+9.94125E-05+1.00000E-12+9.63460E-05+1.00000E-12+6.52114E-05+1.00000E-12+8.19356E-06+1.00000E-12-6.44014E-05+1.00000E-12-1.35278E-04+1.00000E-12-1.83655E-04+1.00000E-12-1.90630E-04+1.00000E-12-1.45180E-04+1.00000E-12-4.91439E-05+1.00000E-12+8.05611E-05+1.00000E-12+2.13736E-04+1.00000E-12+3.13012E-04+1.00000E-12+3.43335E-04+1.00000E-12+2.82663E-04+1.00000E-12+1.30932E-04+1.00000E-12-8.57153E-05+1.00000E-12-3.17598E-04+1.00000E-12-5.01563E-04+1.00000E-12-5.76832E-04+1.00000E-12-5.03014E-04+1.00000E-12-2.75355E-04+1.00000E-12+6.77340E-05+1.00000E-12+4.48398E-04+1.00000E-12+7.65141E-04+1.00000E-12+9.18099E-04+1.00000E-12+8.37964E-04+1.00000E-12+5.10732E-04+1.00000E-12-9.56978E-06+1.00000E-12-6.05788E-04+1.00000E-12-1.12145E-03+1.00000E-12-1.39947E-03+1.00000E-12-1.32684E-03+1.00000E-12-8.73285E-04+1.00000E-12-1.11819E-04+1.00000E-12+7.87214E-04+1.00000E-12+1.59076E-03+1.00000E-12+2.06038E-03+1.00000E-12+2.01907E-03+1.00000E-12+1.40969E-03+1.00000E-12+3.27223E-04+1.00000E-12-9.87776E-04+1.00000E-12-2.19792E-03+1.00000E-12-2.95148E-03+1.00000E-12-2.97956E-03+1.00000E-12-2.18236E-03+1.00000E-12-6.78615E-04+1.00000E-12+1.20033E-03+1.00000E-12+2.97700E-03+1.00000E-12+4.14359E-03+1.00000E-12+4.30043E-03+1.00000E-12+3.28095E-03+1.00000E-12+1.22655E-03+1.00000E-12-1.41583E-03+1.00000E-12-3.98165E-03+1.00000E-12-5.74793E-03+1.00000E-12-6.12751E-03+1.00000E-12-4.84851E-03+1.00000E-12-2.06729E-03+1.00000E-12+1.62392E-03+1.00000E-12+5.30927E-03+1.00000E-12+7.96400E-03+1.00000E-12+8.72455E-03+1.00000E-12+7.14622E-03+1.00000E-12+3.37640E-03+1.00000E-12-1.81367E-03+1.00000E-12-7.16356E-03+1.00000E-12-1.12077E-02+1.00000E-12-1.26498E-02+1.00000E-12-1.07374E-02+1.00000E-12-5.53706E-03+1.00000E-12+1.97446E-03+1.00000E-12+1.00493E-02+1.00000E-12+1.65290E-02+1.00000E-12+1.93592E-02+1.00000E-12+1.71475E-02+1.00000E-12+9.62708E-03+1.00000E-12-2.09686E-03+1.00000E-12-1.56032E-02+1.00000E-12-2.75313E-02+1.00000E-12-3.42217E-02+1.00000E-12-3.24965E-02+1.00000E-12-2.04140E-02+1.00000E-12+2.17346E-03+1.00000E-12+3.33986E-02+1.00000E-12+6.95638E-02+1.00000E-12+1.05716E-01+1.00000E-12+1.36510E-01+1.00000E-12+1.57186E-01+1.00000E-12+1.64467E-01+1.00000E-12+1.57186E-01+1.00000E-12+1.36510E-01+1.00000E-12+1.05716E-01+1.00000E-12+6.95638E-02+1.00000E-12+3.33986E-02+1.00000E-12+2.17346E-03+1.00000E-12-2.04140E-02+1.00000E-12-3.24965E-02+1.00000E-12-3.42217E-02+1.00000E-12-2.75313E-02+1.00000E-12-1.56032E-02+1.00000E-12-2.09686E-03+1.00000E-12+9.62708E-03+1.00000E-12+1.71475E-02+1.00000E-12+1.93592E-02+1.00000E-12+1.65290E-02+1.00000E-12+1.00493E-02+1.00000E-12+1.97446E-03+1.00000E-12-5.53706E-03+1.00000E-12-1.07374E-02+1.00000E-12-1.26498E-02+1.00000E-12-1.12077E-02+1.00000E-12-7.16356E-03+1.00000E-12-1.81367E-03+1.00000E-12+3.37640E-03+1.00000E-12+7.14622E-03+1.00000E-12+8.72455E-03+1.00000E-12+7.96400E-03+1.00000E-12+5.30927E-03+1.00000E-12+1.62392E-03+1.00000E-12-2.06729E-03+1.00000E-12-4.84851E-03+1.00000E-12-6.12751E-03+1.00000E-12-5.74793E-03+1.00000E-12-3.98165E-03+1.00000E-12-1.41583E-03+1.00000E-12+1.22655E-03+1.00000E-12+3.28095E-03+1.00000E-12+4.30043E-03+1.00000E-12+4.14359E-03+1.00000E-12+2.97700E-03+1.00000E-12+1.20033E-03+1.00000E-12-6.78615E-04+1.00000E-12-2.18236E-03+1.00000E-12-2.97956E-03+1.00000E-12-2.95148E-03+1.00000E-12-2.19792E-03+1.00000E-12-9.87776E-04+1.00000E-12+3.27223E-04+1.00000E-12+1.40969E-03+1.00000E-12+2.01907E-03+1.00000E-12+2.06038E-03+1.00000E-12+1.59076E-03+1.00000E-12+7.87214E-04+1.00000E-12-1.11819E-04+1.00000E-12-8.73285E-04+1.00000E-12-1.32684E-03+1.00000E-12-1.39947E-03+1.00000E-12-1.12145E-03+1.00000E-12-6.05788E-04+1.00000E-12-9.56978E-06+1.00000E-12+5.10732E-04+1.00000E-12+8.37964E-04+1.00000E-12+9.18099E-04+1.00000E-12+7.65141E-04+1.00000E-12+4.48398E-04+1.00000E-12+6.77340E-05+1.00000E-12-2.75355E-04+1.00000E-12-5.03014E-04+1.00000E-12-5.76832E-04+1.00000E-12-5.01563E-04+1.00000E-12-3.17598E-04+1.00000E-12-8.57153E-05+1.00000E-12+1.30932E-04+1.00000E-12+2.82663E-04+1.00000E000012S*-12+3.43335E-04+1.00000E-12+3.13012E-04+1.00000E-12+2.13736E-04+1.00000E-12+8.05611E-05+1.00000E-12-4.91439E-05+1.00000E-12-1.45180E-04+1.00000E-12-1.90630E-04+1.00000E-12-1.83655E-04+1.00000E-12-1.35278E-04+1.00000E-12-6.44014E-05+1.00000E-12+8.19356E-06+1.00000E-12+6.52114E-05+1.00000E-12+9.63460E-05+1.00000E-12+9.94125E-05+1.00000E-12+7.92786E-05+1.00000E-12+4.52898E-05+1.00000E-12+8.12332E-06+1.00000E-12-2.30363E-05+1.00000E-12-4.23685E-05+1.00000E-12-4.80738E-05+1.00000E-12-4.19131E-05+1.00000E-12-2.79889E-05+1.00000E-12-1.12360E-05+1.00000E-12+3.93760E-06+1.00000E-12+1.45614E-05+1.00000E-12+1.94442E-05+1.00000E-12+1.90029E-05+1.00000E-12+1.47461E-05+1.00000E-12+8.63037E-06+1.00000E-12+2.48009E-06+1.00000E-12-2.40051E-06+1.00000E-12-5.37998E-06+1.00000E-12-6.44456E-06+1.00000E-12-6.00936E-06+1.00000E-12-4.68311E-06+1.00000E-12-3.06029E-06+1.00000E-12-1.58526E-06+1.00000E-12-5.00010E-07+1.00000E-12+1.38694E-07+1.00000E-12+4.01145E-07+1.00000E-12+4.15584E-07+1.00000E-12+3.10908E-07+1.00000E-12+1.82556E-07+1.00000E-12+8.21473E-08+1.00000E-12+2.42691E-08+1.00000E-1200000570051041.0000E+020000500000+1.4436E+00+0.0000E+00058003504+1.00000E+00+1.00000E-0100058003500+8.62622E+10+1.00000E-0100052014802BHU0000002~001000+04.502384+135.623447-2613.4-00.1135.1-29.40001122.0000E+015.0000E-040000G~2019,071,14:51:17.0000~2019,087,02:06:08.0000~N0530478A01001002+8.02887E+01+1.00000E-01004+0.00000E+00+0.00000E+00+0.00000E+00+0.00000E+00+0.00000E+00+0.00000E+00+0.00000E+00+0.00000E+00-1.09316E+02+0.00000E+00+0.00000E+00+0.00000E+00-1.01317E+01+0.00000E+00+0.00000E+00+0.00000E+00005-4.67264E+01+7.39273E+01+0.00000E+00+0.00000E+00-4.67264E+01-7.39273E+01+0.00000E+00+0.00000E+00-1.17674E+01+0.00000E+00+0.00000E+00+0.00000E+00-2.43358E-01+3.05150E-01+0.00000E+00+0.00000E+00-2.43358E-01-3.05150E-01+0.00000E+00+0.00000E+00058003501+2.57082E+05+1.00000E-01000540048D020020030001+1.00000E+00+1.00000E-1200000570051025.0000E+020000100000+3.6000E-03+0.0000E+00058003502+3.35544E+05+1.00000E-01000545808D030030030241+2.42144E-08+1.00000E-12+8.21892E-08+1.00000E-12+1.82539E-07+1.00000E-12+3.10829E-07+1.00000E-12+4.15603E-07+1.00000E-12+4.01167E-07+1.00000E-12+1.38767E-07+1.00000E-12-5.00120E-07+1.00000E-12-1.58534E-06+1.00000E-12-3.06033E-06+1.00000E-12-4.68316E-06+1.00000E-12-6.00936E-06+1.00000E-12-6.44452E-06+1.00000E-12-5.38002E-06+1.00000E-12-2.40048E-06+1.00000E-12+2.48011E-06+1.00000E-12+8.63033E-06+1.00000E-12+1.47461E-05+1.00000E-12+1.90029E-05+1.00000E-12+1.94442E-05+1.00000E-12+1.45615E-05+1.00000E-12+3.93763E-06+1.00000E-12-1.12359E-05+1.00000E-12-2.79888E-05+1.00000E-12-4.19130E-05+1.00000E-12-4.80737E-05+1.00000E-12-4.23684E-05+1.00000E-12-2.30363E-05+1.00000E-12+8.12323E-06+1.00000E-12+4.52898E-05+1.00000E-12+7.92786E-05+1.00000E-12+9.94124E-05+1.00000E-12+9.63460E-05+1.00000E-12+6.52114E-05+1.00000E-12+8.19354E-06+1.00000E-12-6.44014E-05+1.00000E-12-1.35278E-04+1.00000E-12-1.83655E-04+1.00000E-12-1.90630E-04+1.00000E-12-1.45180E-04+1.00000E-12-4.91438E-05+1.00000E-12+8.05610E-05+1.00000E-12+2.13736E-04+1.00000E-12+3.13012E-04+1.00000E-12+3.43335E-04+1.00000E-12+2.82663E-04+1.00000E-12+1.30932E-04+1.00000E-12-8.57152E-05+1.00000E-12-3.17598E-04+1.00000E-12-5.01563E-04+1.00000E-12-5.76832E-04+1.00000E-12-5.03014E-04+1.00000E-12-2.75355E-04+1.00000E-12+6.77339E-05+1.00000E-12+4.48398E-04+1.00000E-12+7.65141E-04+1.00000E-12+9.18099E-04+1.00000E-12+8.37964E-04+1.00000E-12+5.10732E-04+1.00000E-12-9.56981E-06+1.00000E-12-6.05788E-04+1.00000E-12-1.12145E-03+1.00000E-12-1.39947E-03+1.00000E-12-1.32684E-03+1.00000E-12-8.73285E-04+1.00000E-12-1.11819E-04+1.00000E-12+7.87214E-04+1.00000E-12+1.59076E-03+1.00000E-12+2.06038E-03+1.00000E-12+2.01907E-03+1.00000E-12+1.40969E-03+1.00000E-12+3.27223E-04+1.00000E-12-9.87776E-04+1.00000E-12-2.19792E-03+1.00000E-12-2.95148E-03+1.00000E-12-2.97956E-03+1.00000E-12-2.18236E-03+1.00000E-12-6.78615E-04+1.00000E-12+1.20033E-03+1.00000E-12+2.97700E-03+1.00000E-12+4.14359E-03+1.00000E-12+4.30043E-03+1.00000E-12+3.28095E-03+1.00000E-12+1.22655E-03+1.00000E-12-1.41583E-03+1.00000E-12-3.98165E-03+1.00000E-12-000013S*5.74793E-03+1.00000E-12-6.12751E-03+1.00000E-12-4.84851E-03+1.00000E-12-2.06729E-03+1.00000E-12+1.62392E-03+1.00000E-12+5.30927E-03+1.00000E-12+7.96400E-03+1.00000E-12+8.72455E-03+1.00000E-12+7.14622E-03+1.00000E-12+3.37640E-03+1.00000E-12-1.81367E-03+1.00000E-12-7.16356E-03+1.00000E-12-1.12077E-02+1.00000E-12-1.26498E-02+1.00000E-12-1.07374E-02+1.00000E-12-5.53706E-03+1.00000E-12+1.97446E-03+1.00000E-12+1.00493E-02+1.00000E-12+1.65290E-02+1.00000E-12+1.93592E-02+1.00000E-12+1.71475E-02+1.00000E-12+9.62708E-03+1.00000E-12-2.09686E-03+1.00000E-12-1.56032E-02+1.00000E-12-2.75313E-02+1.00000E-12-3.42217E-02+1.00000E-12-3.24965E-02+1.00000E-12-2.04140E-02+1.00000E-12+2.17346E-03+1.00000E-12+3.33986E-02+1.00000E-12+6.95638E-02+1.00000E-12+1.05716E-01+1.00000E-12+1.36510E-01+1.00000E-12+1.57186E-01+1.00000E-12+1.64467E-01+1.00000E-12+1.57186E-01+1.00000E-12+1.36510E-01+1.00000E-12+1.05716E-01+1.00000E-12+6.95638E-02+1.00000E-12+3.33986E-02+1.00000E-12+2.17346E-03+1.00000E-12-2.04140E-02+1.00000E-12-3.24965E-02+1.00000E-12-3.42217E-02+1.00000E-12-2.75313E-02+1.00000E-12-1.56032E-02+1.00000E-12-2.09686E-03+1.00000E-12+9.62708E-03+1.00000E-12+1.71475E-02+1.00000E-12+1.93592E-02+1.00000E-12+1.65290E-02+1.00000E-12+1.00493E-02+1.00000E-12+1.97446E-03+1.00000E-12-5.53706E-03+1.00000E-12-1.07374E-02+1.00000E-12-1.26498E-02+1.00000E-12-1.12077E-02+1.00000E-12-7.16356E-03+1.00000E-12-1.81367E-03+1.00000E-12+3.37640E-03+1.00000E-12+7.14622E-03+1.00000E-12+8.72455E-03+1.00000E-12+7.96400E-03+1.00000E-12+5.30927E-03+1.00000E-12+1.62392E-03+1.00000E-12-2.06729E-03+1.00000E-12-4.84851E-03+1.00000E-12-6.12751E-03+1.00000E-12-5.74793E-03+1.00000E-12-3.98165E-03+1.00000E-12-1.41583E-03+1.00000E-12+1.22655E-03+1.00000E-12+3.28095E-03+1.00000E-12+4.30043E-03+1.00000E-12+4.14359E-03+1.00000E-12+2.97700E-03+1.00000E-12+1.20033E-03+1.00000E-12-6.78615E-04+1.00000E-12-2.18236E-03+1.00000E-12-2.97956E-03+1.00000E-12-2.95148E-03+1.00000E-12-2.19792E-03+1.00000E-12-9.87776E-04+1.00000E-12+3.27223E-04+1.00000E-12+1.40969E-03+1.00000E-12+2.01907E-03+1.00000E-12+2.06038E-03+1.00000E-12+1.59076E-03+1.00000E-12+7.87214E-04+1.00000E-12-1.11819E-04+1.00000E-12-8.73285E-04+1.00000E-12-1.32684E-03+1.00000E-12-1.39947E-03+1.00000E-12-1.12145E-03+1.00000E-12-6.05788E-04+1.00000E-12-9.56981E-06+1.00000E-12+5.10732E-04+1.00000E-12+8.37964E-04+1.00000E-12+9.18099E-04+1.00000E-12+7.65141E-04+1.00000E-12+4.48398E-04+1.00000E-12+6.77339E-05+1.00000E-12-2.75355E-04+1.00000E-12-5.03014E-04+1.00000E-12-5.76832E-04+1.00000E-12-5.01563E-04+1.00000E-12-3.17598E-04+1.00000E-12-8.57152E-05+1.00000E-12+1.30932E-04+1.00000E-12+2.82663E-04+1.00000E-12+3.43335E-04+1.00000E-12+3.13012E-04+1.00000E-12+2.13736E-04+1.00000E-12+8.05610E-05+1.00000E-12-4.91438E-05+1.00000E-12-1.45180E-04+1.00000E-12-1.90630E-04+1.00000E-12-1.83655E-04+1.00000E-12-1.35278E-04+1.00000E-12-6.44014E-05+1.00000E-12+8.19354E-06+1.00000E-12+6.52114E-05+1.00000E-12+9.63460E-05+1.00000E-12+9.94124E-05+1.00000E-12+7.92786E-05+1.00000E-12+4.52898E-05+1.00000E-12+8.12323E-06+1.00000E-12-2.30363E-05+1.00000E-12-4.23684E-05+1.00000E-12-4.80737E-05+1.00000E-12-4.19130E-05+1.00000E-12-2.79888E-05+1.00000E-12-1.12359E-05+1.00000E-12+3.93763E-06+1.00000E-12+1.45615E-05+1.00000E-12+1.94442E-05+1.00000E-12+1.90029E-05+1.00000E-12+1.47461E-05+1.00000E-12+8.63033E-06+1.00000E-12+2.48011E-06+1.00000E-12-2.40048E-06+1.00000E-12-5.38002E-06+1.00000E-12-6.44452E-06+1.00000E-12-6.00936E-06+1.00000E-12-4.68316E-06+1.00000E-12-3.06033E-06+1.00000E-12-1.58534E-06+1.00000E-12-5.00120E-07+1.00000E-12+1.38767E-07+1.00000E-12+4.01167E-07+1.00000E-12+4.15603E-07+1.00000E-12+3.10829E-07+1.00000E-12+1.82539E-07+1.00000E-12+8.21892E-08+1.00000E-12+2.42144E-08+1.00000E-1200000570051035.0000E+020000500000+2.4360E-01+0.0000E+00058003503+1.00000E+00+1.00000E-01000545808D040030030241+2.42144E-08+1.00000E-12+8.21892E-08+1.00000E-12+1.82539E-07+1.00000E-12+3.10829E-07+1.00000E-12+4.15603E-07+1.00000E-12+4.01167E-07+1.00000E-12+1.38767E-07+1.00000E-12-5.00120E-07+1.00000E-12-1.58534E-06+1.00000E-12-3.06033E-06+1.00000E-12-4.68316E-06+1.0000000014S*0E-12-6.00936E-06+1.00000E-12-6.44452E-06+1.00000E-12-5.38002E-06+1.00000E-12-2.40048E-06+1.00000E-12+2.48011E-06+1.00000E-12+8.63033E-06+1.00000E-12+1.47461E-05+1.00000E-12+1.90029E-05+1.00000E-12+1.94442E-05+1.00000E-12+1.45615E-05+1.00000E-12+3.93763E-06+1.00000E-12-1.12359E-05+1.00000E-12-2.79888E-05+1.00000E-12-4.19130E-05+1.00000E-12-4.80737E-05+1.00000E-12-4.23684E-05+1.00000E-12-2.30363E-05+1.00000E-12+8.12323E-06+1.00000E-12+4.52898E-05+1.00000E-12+7.92786E-05+1.00000E-12+9.94124E-05+1.00000E-12+9.63460E-05+1.00000E-12+6.52114E-05+1.00000E-12+8.19354E-06+1.00000E-12-6.44014E-05+1.00000E-12-1.35278E-04+1.00000E-12-1.83655E-04+1.00000E-12-1.90630E-04+1.00000E-12-1.45180E-04+1.00000E-12-4.91438E-05+1.00000E-12+8.05610E-05+1.00000E-12+2.13736E-04+1.00000E-12+3.13012E-04+1.00000E-12+3.43335E-04+1.00000E-12+2.82663E-04+1.00000E-12+1.30932E-04+1.00000E-12-8.57152E-05+1.00000E-12-3.17598E-04+1.00000E-12-5.01563E-04+1.00000E-12-5.76832E-04+1.00000E-12-5.03014E-04+1.00000E-12-2.75355E-04+1.00000E-12+6.77339E-05+1.00000E-12+4.48398E-04+1.00000E-12+7.65141E-04+1.00000E-12+9.18099E-04+1.00000E-12+8.37964E-04+1.00000E-12+5.10732E-04+1.00000E-12-9.56981E-06+1.00000E-12-6.05788E-04+1.00000E-12-1.12145E-03+1.00000E-12-1.39947E-03+1.00000E-12-1.32684E-03+1.00000E-12-8.73285E-04+1.00000E-12-1.11819E-04+1.00000E-12+7.87214E-04+1.00000E-12+1.59076E-03+1.00000E-12+2.06038E-03+1.00000E-12+2.01907E-03+1.00000E-12+1.40969E-03+1.00000E-12+3.27223E-04+1.00000E-12-9.87776E-04+1.00000E-12-2.19792E-03+1.00000E-12-2.95148E-03+1.00000E-12-2.97956E-03+1.00000E-12-2.18236E-03+1.00000E-12-6.78615E-04+1.00000E-12+1.20033E-03+1.00000E-12+2.97700E-03+1.00000E-12+4.14359E-03+1.00000E-12+4.30043E-03+1.00000E-12+3.28095E-03+1.00000E-12+1.22655E-03+1.00000E-12-1.41583E-03+1.00000E-12-3.98165E-03+1.00000E-12-5.74793E-03+1.00000E-12-6.12751E-03+1.00000E-12-4.84851E-03+1.00000E-12-2.06729E-03+1.00000E-12+1.62392E-03+1.00000E-12+5.30927E-03+1.00000E-12+7.96400E-03+1.00000E-12+8.72455E-03+1.00000E-12+7.14622E-03+1.00000E-12+3.37640E-03+1.00000E-12-1.81367E-03+1.00000E-12-7.16356E-03+1.00000E-12-1.12077E-02+1.00000E-12-1.26498E-02+1.00000E-12-1.07374E-02+1.00000E-12-5.53706E-03+1.00000E-12+1.97446E-03+1.00000E-12+1.00493E-02+1.00000E-12+1.65290E-02+1.00000E-12+1.93592E-02+1.00000E-12+1.71475E-02+1.00000E-12+9.62708E-03+1.00000E-12-2.09686E-03+1.00000E-12-1.56032E-02+1.00000E-12-2.75313E-02+1.00000E-12-3.42217E-02+1.00000E-12-3.24965E-02+1.00000E-12-2.04140E-02+1.00000E-12+2.17346E-03+1.00000E-12+3.33986E-02+1.00000E-12+6.95638E-02+1.00000E-12+1.05716E-01+1.00000E-12+1.36510E-01+1.00000E-12+1.57186E-01+1.00000E-12+1.64467E-01+1.00000E-12+1.57186E-01+1.00000E-12+1.36510E-01+1.00000E-12+1.05716E-01+1.00000E-12+6.95638E-02+1.00000E-12+3.33986E-02+1.00000E-12+2.17346E-03+1.00000E-12-2.04140E-02+1.00000E-12-3.24965E-02+1.00000E-12-3.42217E-02+1.00000E-12-2.75313E-02+1.00000E-12-1.56032E-02+1.00000E-12-2.09686E-03+1.00000E-12+9.62708E-03+1.00000E-12+1.71475E-02+1.00000E-12+1.93592E-02+1.00000E-12+1.65290E-02+1.00000E-12+1.00493E-02+1.00000E-12+1.97446E-03+1.00000E-12-5.53706E-03+1.00000E-12-1.07374E-02+1.00000E-12-1.26498E-02+1.00000E-12-1.12077E-02+1.00000E-12-7.16356E-03+1.00000E-12-1.81367E-03+1.00000E-12+3.37640E-03+1.00000E-12+7.14622E-03+1.00000E-12+8.72455E-03+1.00000E-12+7.96400E-03+1.00000E-12+5.30927E-03+1.00000E-12+1.62392E-03+1.00000E-12-2.06729E-03+1.00000E-12-4.84851E-03+1.00000E-12-6.12751E-03+1.00000E-12-5.74793E-03+1.00000E-12-3.98165E-03+1.00000E-12-1.41583E-03+1.00000E-12+1.22655E-03+1.00000E-12+3.28095E-03+1.00000E-12+4.30043E-03+1.00000E-12+4.14359E-03+1.00000E-12+2.97700E-03+1.00000E-12+1.20033E-03+1.00000E-12-6.78615E-04+1.00000E-12-2.18236E-03+1.00000E-12-2.97956E-03+1.00000E-12-2.95148E-03+1.00000E-12-2.19792E-03+1.00000E-12-9.87776E-04+1.00000E-12+3.27223E-04+1.00000E-12+1.40969E-03+1.00000E-12+2.01907E-03+1.00000E-12+2.06038E-03+1.00000E-12+1.59076E-03+1.00000E-12+7.87214E-04+1.00000E-12-1.11819E-04+1.00000E-12-8.73285E-04+1.00000E-12-1.32684E-03+1.00000E-12-1.39947E-03+1.00000E-12-1.12145E-03+1.00000E-12-6.05788E-04+1.00000E-12-9.000015S*56981E-06+1.00000E-12+5.10732E-04+1.00000E-12+8.37964E-04+1.00000E-12+9.18099E-04+1.00000E-12+7.65141E-04+1.00000E-12+4.48398E-04+1.00000E-12+6.77339E-05+1.00000E-12-2.75355E-04+1.00000E-12-5.03014E-04+1.00000E-12-5.76832E-04+1.00000E-12-5.01563E-04+1.00000E-12-3.17598E-04+1.00000E-12-8.57152E-05+1.00000E-12+1.30932E-04+1.00000E-12+2.82663E-04+1.00000E-12+3.43335E-04+1.00000E-12+3.13012E-04+1.00000E-12+2.13736E-04+1.00000E-12+8.05610E-05+1.00000E-12-4.91438E-05+1.00000E-12-1.45180E-04+1.00000E-12-1.90630E-04+1.00000E-12-1.83655E-04+1.00000E-12-1.35278E-04+1.00000E-12-6.44014E-05+1.00000E-12+8.19354E-06+1.00000E-12+6.52114E-05+1.00000E-12+9.63460E-05+1.00000E-12+9.94124E-05+1.00000E-12+7.92786E-05+1.00000E-12+4.52898E-05+1.00000E-12+8.12323E-06+1.00000E-12-2.30363E-05+1.00000E-12-4.23684E-05+1.00000E-12-4.80737E-05+1.00000E-12-4.19130E-05+1.00000E-12-2.79888E-05+1.00000E-12-1.12359E-05+1.00000E-12+3.93763E-06+1.00000E-12+1.45615E-05+1.00000E-12+1.94442E-05+1.00000E-12+1.90029E-05+1.00000E-12+1.47461E-05+1.00000E-12+8.63033E-06+1.00000E-12+2.48011E-06+1.00000E-12-2.40048E-06+1.00000E-12-5.38002E-06+1.00000E-12-6.44452E-06+1.00000E-12-6.00936E-06+1.00000E-12-4.68316E-06+1.00000E-12-3.06033E-06+1.00000E-12-1.58534E-06+1.00000E-12-5.00120E-07+1.00000E-12+1.38767E-07+1.00000E-12+4.01167E-07+1.00000E-12+4.15603E-07+1.00000E-12+3.10829E-07+1.00000E-12+1.82539E-07+1.00000E-12+8.21892E-08+1.00000E-12+2.42144E-08+1.00000E-1200000570051041.0000E+020000500000+1.4436E+00+0.0000E+00058003504+1.00000E+00+1.00000E-0100058003500+8.62622E+10+1.00000E-0100052014802BHU0000002~001000+04.502384+135.623447-2613.4-00.1135.1-29.40001122.0000E+015.0000E-040000G~2019,087,03:27:43.0000~2019,087,03:45:05.0000~N0530478A01001002+8.02887E+01+1.00000E-01004+0.00000E+00+0.00000E+00+0.00000E+00+0.00000E+00+0.00000E+00+0.00000E+00+0.00000E+00+0.00000E+00-1.09316E+02+0.00000E+00+0.00000E+00+0.00000E+00-1.01317E+01+0.00000E+00+0.00000E+00+0.00000E+00005-4.67264E+01+7.39273E+01+0.00000E+00+0.00000E+00-4.67264E+01-7.39273E+01+0.00000E+00+0.00000E+00-1.17674E+01+0.00000E+00+0.00000E+00+0.00000E+00-2.43358E-01+3.05150E-01+0.00000E+00+0.00000E+00-2.43358E-01-3.05150E-01+0.00000E+00+0.00000E+00058003501+2.57082E+05+1.00000E-01000540048D020020030001+1.00000E+00+1.00000E-1200000570051025.0000E+020000100000+3.6000E-03+0.0000E+00058003502+3.35544E+05+1.00000E-01000545808D030030030241+0.00000E+00+1.00000E-12+0.00000E+00+1.00000E-12+0.00000E+00+1.00000E-12+0.00000E+00+1.00000E-12+0.00000E+00+1.00000E-12+0.00000E+00+1.00000E-12+0.00000E+00+1.00000E-12+0.00000E+00+1.00000E-12+0.00000E+00+1.00000E-12+0.00000E+00+1.00000E-12+0.00000E+00+1.00000E-12+0.00000E+00+1.00000E-12+0.00000E+00+1.00000E-12+0.00000E+00+1.00000E-12+0.00000E+00+1.00000E-12+0.00000E+00+1.00000E-12+0.00000E+00+1.00000E-12+0.00000E+00+1.00000E-12+0.00000E+00+1.00000E-12+0.00000E+00+1.00000E-12+0.00000E+00+1.00000E-12+0.00000E+00+1.00000E-12+0.00000E+00+1.00000E-12+0.00000E+00+1.00000E-12+0.00000E+00+1.00000E-12+0.00000E+00+1.00000E-12+0.00000E+00+1.00000E-12+0.00000E+00+1.00000E-12+0.00000E+00+1.00000E-12+0.00000E+00+1.00000E-12+0.00000E+00+1.00000E-12+0.00000E+00+1.00000E-12+0.00000E+00+1.00000E-12+0.00000E+00+1.00000E-12+0.00000E+00+1.00000E-12+0.00000E+00+1.00000E-12+0.00000E+00+1.00000E-12+0.00000E+00+1.00000E-12+0.00000E+00+1.00000E-12+0.00000E+00+1.00000E-12+0.00000E+00+1.00000E-12+0.00000E+00+1.00000E-12+0.00000E+00+1.00000E-12+0.00000E+00+1.00000E-12+0.00000E+00+1.00000E-12+0.00000E+00+1.00000E-12+0.00000E+00+1.00000E-12+0.00000E+00+1.00000E-12+0.00000E+00+1.00000E-12+0.00000E+00+1.00000E-12+0.00000E+00+1.00000E-12+0.00000E+00+1.00000E-12+0.00000E+00+1.00000E-12+0.00000E+00+1.00000E-12+0.00000E+00+1.00000E-12+0.00000E+00+1.00000E-12+0.00000E+00+1.00000E-12+0.00000E+00+1.00000E-12+0.00000E+00+1.00000E-12+0.00000E+00+1.00000E-12+0.00000E+00+1.00000E-12+0.00000E+00+1.00000E-12+0.00000E+00+1.00000E-12+0.00000E+00+1.00000E-12+0.00000E+00+1.00000E-12+0.00000E+00+1.00000E-12+0.00000E+00+1.00000E-12+0.00000E+00+1.00000E-12+0.00000E+00+1.00000E-12+0.00000E+00+1.00000E-12+0.00000E+00+1.00000E-12+0.0000000016S*0E+00+1.00000E-12+0.00000E+00+1.00000E-12+0.00000E+00+1.00000E-12+0.00000E+00+1.00000E-12+0.00000E+00+1.00000E-12+0.00000E+00+1.00000E-12+0.00000E+00+1.00000E-12+0.00000E+00+1.00000E-12+0.00000E+00+1.00000E-12+0.00000E+00+1.00000E-12+0.00000E+00+1.00000E-12+0.00000E+00+1.00000E-12+0.00000E+00+1.00000E-12+0.00000E+00+1.00000E-12+6.17467E-07+1.00000E-12+2.25636E-06+1.00000E-12+7.35885E-06+1.00000E-12+1.93613E-05+1.00000E-12+4.24827E-05+1.00000E-12+8.14532E-05+1.00000E-12+1.40696E-04+1.00000E-12+2.22960E-04+1.00000E-12+3.27571E-04+1.00000E-12+4.48679E-04+1.00000E-12+5.74006E-04+1.00000E-12+6.84748E-04+1.00000E-12+7.57219E-04+1.00000E-12+7.66695E-04+1.00000E-12+6.93563E-04+1.00000E-12+5.31417E-04+1.00000E-12+2.96205E-04+1.00000E-12+3.49972E-05+1.00000E-12-1.67423E-04+1.00000E-12-1.86090E-04+1.00000E-12+1.40796E-04+1.00000E-12+1.00159E-03+1.00000E-12+2.59388E-03+1.00000E-12+5.10109E-03+1.00000E-12+8.66539E-03+1.00000E-12+1.33601E-02+1.00000E-12+1.91660E-02+1.00000E-12+2.59545E-02+1.00000E-12+3.34833E-02+1.00000E-12+4.14040E-02+1.00000E-12+4.92847E-02+1.00000E-12+5.66448E-02+1.00000E-12+6.29979E-02+1.00000E-12+6.79003E-02+1.00000E-12+7.09958E-02+1.00000E-12+7.20542E-02+1.00000E-12+7.09958E-02+1.00000E-12+6.79003E-02+1.00000E-12+6.29979E-02+1.00000E-12+5.66448E-02+1.00000E-12+4.92847E-02+1.00000E-12+4.14040E-02+1.00000E-12+3.34833E-02+1.00000E-12+2.59545E-02+1.00000E-12+1.91660E-02+1.00000E-12+1.33601E-02+1.00000E-12+8.66539E-03+1.00000E-12+5.10109E-03+1.00000E-12+2.59388E-03+1.00000E-12+1.00159E-03+1.00000E-12+1.40796E-04+1.00000E-12-1.86090E-04+1.00000E-12-1.67423E-04+1.00000E-12+3.49972E-05+1.00000E-12+2.96205E-04+1.00000E-12+5.31417E-04+1.00000E-12+6.93563E-04+1.00000E-12+7.66695E-04+1.00000E-12+7.57219E-04+1.00000E-12+6.84748E-04+1.00000E-12+5.74006E-04+1.00000E-12+4.48679E-04+1.00000E-12+3.27571E-04+1.00000E-12+2.22960E-04+1.00000E-12+1.40696E-04+1.00000E-12+8.14532E-05+1.00000E-12+4.24827E-05+1.00000E-12+1.93613E-05+1.00000E-12+7.35885E-06+1.00000E-12+2.25636E-06+1.00000E-12+6.17467E-07+1.00000E-12+0.00000E+00+1.00000E-12+0.00000E+00+1.00000E-12+0.00000E+00+1.00000E-12+0.00000E+00+1.00000E-12+0.00000E+00+1.00000E-12+0.00000E+00+1.00000E-12+0.00000E+00+1.00000E-12+0.00000E+00+1.00000E-12+0.00000E+00+1.00000E-12+0.00000E+00+1.00000E-12+0.00000E+00+1.00000E-12+0.00000E+00+1.00000E-12+0.00000E+00+1.00000E-12+0.00000E+00+1.00000E-12+0.00000E+00+1.00000E-12+0.00000E+00+1.00000E-12+0.00000E+00+1.00000E-12+0.00000E+00+1.00000E-12+0.00000E+00+1.00000E-12+0.00000E+00+1.00000E-12+0.00000E+00+1.00000E-12+0.00000E+00+1.00000E-12+0.00000E+00+1.00000E-12+0.00000E+00+1.00000E-12+0.00000E+00+1.00000E-12+0.00000E+00+1.00000E-12+0.00000E+00+1.00000E-12+0.00000E+00+1.00000E-12+0.00000E+00+1.00000E-12+0.00000E+00+1.00000E-12+0.00000E+00+1.00000E-12+0.00000E+00+1.00000E-12+0.00000E+00+1.00000E-12+0.00000E+00+1.00000E-12+0.00000E+00+1.00000E-12+0.00000E+00+1.00000E-12+0.00000E+00+1.00000E-12+0.00000E+00+1.00000E-12+0.00000E+00+1.00000E-12+0.00000E+00+1.00000E-12+0.00000E+00+1.00000E-12+0.00000E+00+1.00000E-12+0.00000E+00+1.00000E-12+0.00000E+00+1.00000E-12+0.00000E+00+1.00000E-12+0.00000E+00+1.00000E-12+0.00000E+00+1.00000E-12+0.00000E+00+1.00000E-12+0.00000E+00+1.00000E-12+0.00000E+00+1.00000E-12+0.00000E+00+1.00000E-12+0.00000E+00+1.00000E-12+0.00000E+00+1.00000E-12+0.00000E+00+1.00000E-12+0.00000E+00+1.00000E-12+0.00000E+00+1.00000E-12+0.00000E+00+1.00000E-12+0.00000E+00+1.00000E-12+0.00000E+00+1.00000E-12+0.00000E+00+1.00000E-12+0.00000E+00+1.00000E-12+0.00000E+00+1.00000E-12+0.00000E+00+1.00000E-12+0.00000E+00+1.00000E-12+0.00000E+00+1.00000E-12+0.00000E+00+1.00000E-12+0.00000E+00+1.00000E-12+0.00000E+00+1.00000E-12+0.00000E+00+1.00000E-12+0.00000E+00+1.00000E-12+0.00000E+00+1.00000E-12+0.00000E+00+1.00000E-12+0.00000E+00+1.00000E-12+0.00000E+00+1.00000E-12+0.00000E+00+1.00000E-12+0.00000E+00+1.00000E-12+0.00000E+00+1.00000E-12+0.00000E+00+1.00000E-12+0.00000E+00+1.00000E-12+0.00000E+00+1.00000E-12+0.00000E+00+1.00000E-12+0.00000E+00+1.00000E-12+0.00000E+00+1.00000E-12+0.00000E+00+1.00000E-12+0.00000E+00+1.00000E-1200000570051035.000017S*0000E+020000500000+2.4360E-01+0.0000E+00058003503+1.00000E+00+1.00000E-01000545808D040030030241+2.42144E-08+1.00000E-12+8.21892E-08+1.00000E-12+1.82539E-07+1.00000E-12+3.10829E-07+1.00000E-12+4.15603E-07+1.00000E-12+4.01167E-07+1.00000E-12+1.38767E-07+1.00000E-12-5.00120E-07+1.00000E-12-1.58534E-06+1.00000E-12-3.06033E-06+1.00000E-12-4.68316E-06+1.00000E-12-6.00936E-06+1.00000E-12-6.44452E-06+1.00000E-12-5.38002E-06+1.00000E-12-2.40048E-06+1.00000E-12+2.48011E-06+1.00000E-12+8.63033E-06+1.00000E-12+1.47461E-05+1.00000E-12+1.90029E-05+1.00000E-12+1.94442E-05+1.00000E-12+1.45615E-05+1.00000E-12+3.93763E-06+1.00000E-12-1.12359E-05+1.00000E-12-2.79888E-05+1.00000E-12-4.19130E-05+1.00000E-12-4.80737E-05+1.00000E-12-4.23684E-05+1.00000E-12-2.30363E-05+1.00000E-12+8.12323E-06+1.00000E-12+4.52898E-05+1.00000E-12+7.92786E-05+1.00000E-12+9.94124E-05+1.00000E-12+9.63460E-05+1.00000E-12+6.52114E-05+1.00000E-12+8.19354E-06+1.00000E-12-6.44014E-05+1.00000E-12-1.35278E-04+1.00000E-12-1.83655E-04+1.00000E-12-1.90630E-04+1.00000E-12-1.45180E-04+1.00000E-12-4.91438E-05+1.00000E-12+8.05610E-05+1.00000E-12+2.13736E-04+1.00000E-12+3.13012E-04+1.00000E-12+3.43335E-04+1.00000E-12+2.82663E-04+1.00000E-12+1.30932E-04+1.00000E-12-8.57152E-05+1.00000E-12-3.17598E-04+1.00000E-12-5.01563E-04+1.00000E-12-5.76832E-04+1.00000E-12-5.03014E-04+1.00000E-12-2.75355E-04+1.00000E-12+6.77339E-05+1.00000E-12+4.48398E-04+1.00000E-12+7.65141E-04+1.00000E-12+9.18099E-04+1.00000E-12+8.37964E-04+1.00000E-12+5.10732E-04+1.00000E-12-9.56981E-06+1.00000E-12-6.05788E-04+1.00000E-12-1.12145E-03+1.00000E-12-1.39947E-03+1.00000E-12-1.32684E-03+1.00000E-12-8.73285E-04+1.00000E-12-1.11819E-04+1.00000E-12+7.87214E-04+1.00000E-12+1.59076E-03+1.00000E-12+2.06038E-03+1.00000E-12+2.01907E-03+1.00000E-12+1.40969E-03+1.00000E-12+3.27223E-04+1.00000E-12-9.87776E-04+1.00000E-12-2.19792E-03+1.00000E-12-2.95148E-03+1.00000E-12-2.97956E-03+1.00000E-12-2.18236E-03+1.00000E-12-6.78615E-04+1.00000E-12+1.20033E-03+1.00000E-12+2.97700E-03+1.00000E-12+4.14359E-03+1.00000E-12+4.30043E-03+1.00000E-12+3.28095E-03+1.00000E-12+1.22655E-03+1.00000E-12-1.41583E-03+1.00000E-12-3.98165E-03+1.00000E-12-5.74793E-03+1.00000E-12-6.12751E-03+1.00000E-12-4.84851E-03+1.00000E-12-2.06729E-03+1.00000E-12+1.62392E-03+1.00000E-12+5.30927E-03+1.00000E-12+7.96400E-03+1.00000E-12+8.72455E-03+1.00000E-12+7.14622E-03+1.00000E-12+3.37640E-03+1.00000E-12-1.81367E-03+1.00000E-12-7.16356E-03+1.00000E-12-1.12077E-02+1.00000E-12-1.26498E-02+1.00000E-12-1.07374E-02+1.00000E-12-5.53706E-03+1.00000E-12+1.97446E-03+1.00000E-12+1.00493E-02+1.00000E-12+1.65290E-02+1.00000E-12+1.93592E-02+1.00000E-12+1.71475E-02+1.00000E-12+9.62708E-03+1.00000E-12-2.09686E-03+1.00000E-12-1.56032E-02+1.00000E-12-2.75313E-02+1.00000E-12-3.42217E-02+1.00000E-12-3.24965E-02+1.00000E-12-2.04140E-02+1.00000E-12+2.17346E-03+1.00000E-12+3.33986E-02+1.00000E-12+6.95638E-02+1.00000E-12+1.05716E-01+1.00000E-12+1.36510E-01+1.00000E-12+1.57186E-01+1.00000E-12+1.64467E-01+1.00000E-12+1.57186E-01+1.00000E-12+1.36510E-01+1.00000E-12+1.05716E-01+1.00000E-12+6.95638E-02+1.00000E-12+3.33986E-02+1.00000E-12+2.17346E-03+1.00000E-12-2.04140E-02+1.00000E-12-3.24965E-02+1.00000E-12-3.42217E-02+1.00000E-12-2.75313E-02+1.00000E-12-1.56032E-02+1.00000E-12-2.09686E-03+1.00000E-12+9.62708E-03+1.00000E-12+1.71475E-02+1.00000E-12+1.93592E-02+1.00000E-12+1.65290E-02+1.00000E-12+1.00493E-02+1.00000E-12+1.97446E-03+1.00000E-12-5.53706E-03+1.00000E-12-1.07374E-02+1.00000E-12-1.26498E-02+1.00000E-12-1.12077E-02+1.00000E-12-7.16356E-03+1.00000E-12-1.81367E-03+1.00000E-12+3.37640E-03+1.00000E-12+7.14622E-03+1.00000E-12+8.72455E-03+1.00000E-12+7.96400E-03+1.00000E-12+5.30927E-03+1.00000E-12+1.62392E-03+1.00000E-12-2.06729E-03+1.00000E-12-4.84851E-03+1.00000E-12-6.12751E-03+1.00000E-12-5.74793E-03+1.00000E-12-3.98165E-03+1.00000E-12-1.41583E-03+1.00000E-12+1.22655E-03+1.00000E-12+3.28095E-03+1.00000E-12+4.30043E-03+1.00000E-12+4.14359E-03+1.00000E-12+2.97700E-03+1.00000E-12+1.20033E-03+1.00000E-12-6.78615E-04+1.00000E-12-2.18236E-03+1.00000E-12-2.97956E-03+1.00000E-12-2.95148E000018S*-03+1.00000E-12-2.19792E-03+1.00000E-12-9.87776E-04+1.00000E-12+3.27223E-04+1.00000E-12+1.40969E-03+1.00000E-12+2.01907E-03+1.00000E-12+2.06038E-03+1.00000E-12+1.59076E-03+1.00000E-12+7.87214E-04+1.00000E-12-1.11819E-04+1.00000E-12-8.73285E-04+1.00000E-12-1.32684E-03+1.00000E-12-1.39947E-03+1.00000E-12-1.12145E-03+1.00000E-12-6.05788E-04+1.00000E-12-9.56981E-06+1.00000E-12+5.10732E-04+1.00000E-12+8.37964E-04+1.00000E-12+9.18099E-04+1.00000E-12+7.65141E-04+1.00000E-12+4.48398E-04+1.00000E-12+6.77339E-05+1.00000E-12-2.75355E-04+1.00000E-12-5.03014E-04+1.00000E-12-5.76832E-04+1.00000E-12-5.01563E-04+1.00000E-12-3.17598E-04+1.00000E-12-8.57152E-05+1.00000E-12+1.30932E-04+1.00000E-12+2.82663E-04+1.00000E-12+3.43335E-04+1.00000E-12+3.13012E-04+1.00000E-12+2.13736E-04+1.00000E-12+8.05610E-05+1.00000E-12-4.91438E-05+1.00000E-12-1.45180E-04+1.00000E-12-1.90630E-04+1.00000E-12-1.83655E-04+1.00000E-12-1.35278E-04+1.00000E-12-6.44014E-05+1.00000E-12+8.19354E-06+1.00000E-12+6.52114E-05+1.00000E-12+9.63460E-05+1.00000E-12+9.94124E-05+1.00000E-12+7.92786E-05+1.00000E-12+4.52898E-05+1.00000E-12+8.12323E-06+1.00000E-12-2.30363E-05+1.00000E-12-4.23684E-05+1.00000E-12-4.80737E-05+1.00000E-12-4.19130E-05+1.00000E-12-2.79888E-05+1.00000E-12-1.12359E-05+1.00000E-12+3.93763E-06+1.00000E-12+1.45615E-05+1.00000E-12+1.94442E-05+1.00000E-12+1.90029E-05+1.00000E-12+1.47461E-05+1.00000E-12+8.63033E-06+1.00000E-12+2.48011E-06+1.00000E-12-2.40048E-06+1.00000E-12-5.38002E-06+1.00000E-12-6.44452E-06+1.00000E-12-6.00936E-06+1.00000E-12-4.68316E-06+1.00000E-12-3.06033E-06+1.00000E-12-1.58534E-06+1.00000E-12-5.00120E-07+1.00000E-12+1.38767E-07+1.00000E-12+4.01167E-07+1.00000E-12+4.15603E-07+1.00000E-12+3.10829E-07+1.00000E-12+1.82539E-07+1.00000E-12+8.21892E-08+1.00000E-12+2.42144E-08+1.00000E-1200000570051041.0000E+020000500000+1.4436E+00+0.0000E+00058003504+1.00000E+00+1.00000E-0100058003500+8.62622E+10+1.00000E-0100052014802BHU0000002~001000+04.502384+135.623447-2613.4-00.1135.1-29.40001122.0000E+015.0000E-040000G~2019,087,23:10:19.0000~2019,110,13:53:03.0000~N0530478A01001002+8.02887E+01+1.00000E-01004+0.00000E+00+0.00000E+00+0.00000E+00+0.00000E+00+0.00000E+00+0.00000E+00+0.00000E+00+0.00000E+00-1.09316E+02+0.00000E+00+0.00000E+00+0.00000E+00-1.01317E+01+0.00000E+00+0.00000E+00+0.00000E+00005-4.67264E+01+7.39273E+01+0.00000E+00+0.00000E+00-4.67264E+01-7.39273E+01+0.00000E+00+0.00000E+00-1.17674E+01+0.00000E+00+0.00000E+00+0.00000E+00-2.43358E-01+3.05150E-01+0.00000E+00+0.00000E+00-2.43358E-01-3.05150E-01+0.00000E+00+0.00000E+00058003501+2.57082E+05+1.00000E-01000540048D020020030001+1.00000E+00+1.00000E-1200000570051025.0000E+020000100000+3.6000E-03+0.0000E+00058003502+3.35544E+05+1.00000E-01000545808D030030030241+2.42144E-08+1.00000E-12+8.21892E-08+1.00000E-12+1.82539E-07+1.00000E-12+3.10829E-07+1.00000E-12+4.15603E-07+1.00000E-12+4.01167E-07+1.00000E-12+1.38767E-07+1.00000E-12-5.00120E-07+1.00000E-12-1.58534E-06+1.00000E-12-3.06033E-06+1.00000E-12-4.68316E-06+1.00000E-12-6.00936E-06+1.00000E-12-6.44452E-06+1.00000E-12-5.38002E-06+1.00000E-12-2.40048E-06+1.00000E-12+2.48011E-06+1.00000E-12+8.63033E-06+1.00000E-12+1.47461E-05+1.00000E-12+1.90029E-05+1.00000E-12+1.94442E-05+1.00000E-12+1.45615E-05+1.00000E-12+3.93763E-06+1.00000E-12-1.12359E-05+1.00000E-12-2.79888E-05+1.00000E-12-4.19130E-05+1.00000E-12-4.80737E-05+1.00000E-12-4.23684E-05+1.00000E-12-2.30363E-05+1.00000E-12+8.12323E-06+1.00000E-12+4.52898E-05+1.00000E-12+7.92786E-05+1.00000E-12+9.94124E-05+1.00000E-12+9.63460E-05+1.00000E-12+6.52114E-05+1.00000E-12+8.19354E-06+1.00000E-12-6.44014E-05+1.00000E-12-1.35278E-04+1.00000E-12-1.83655E-04+1.00000E-12-1.90630E-04+1.00000E-12-1.45180E-04+1.00000E-12-4.91438E-05+1.00000E-12+8.05610E-05+1.00000E-12+2.13736E-04+1.00000E-12+3.13012E-04+1.00000E-12+3.43335E-04+1.00000E-12+2.82663E-04+1.00000E-12+1.30932E-04+1.00000E-12-8.57152E-05+1.00000E-12-3.17598E-04+1.00000E-12-5.01563E-04+1.00000E-12-5.76832E-04+1.00000E-12-5.03014E-04+1.00000E-12-2.75355E-04+1.00000E-12+6.77339E-05+1.00000E-12+4.48398E-04+1.00000E-12+7.65141E-04+1.00000E-12+9.18099E-04+000019S*1.00000E-12+8.37964E-04+1.00000E-12+5.10732E-04+1.00000E-12-9.56981E-06+1.00000E-12-6.05788E-04+1.00000E-12-1.12145E-03+1.00000E-12-1.39947E-03+1.00000E-12-1.32684E-03+1.00000E-12-8.73285E-04+1.00000E-12-1.11819E-04+1.00000E-12+7.87214E-04+1.00000E-12+1.59076E-03+1.00000E-12+2.06038E-03+1.00000E-12+2.01907E-03+1.00000E-12+1.40969E-03+1.00000E-12+3.27223E-04+1.00000E-12-9.87776E-04+1.00000E-12-2.19792E-03+1.00000E-12-2.95148E-03+1.00000E-12-2.97956E-03+1.00000E-12-2.18236E-03+1.00000E-12-6.78615E-04+1.00000E-12+1.20033E-03+1.00000E-12+2.97700E-03+1.00000E-12+4.14359E-03+1.00000E-12+4.30043E-03+1.00000E-12+3.28095E-03+1.00000E-12+1.22655E-03+1.00000E-12-1.41583E-03+1.00000E-12-3.98165E-03+1.00000E-12-5.74793E-03+1.00000E-12-6.12751E-03+1.00000E-12-4.84851E-03+1.00000E-12-2.06729E-03+1.00000E-12+1.62392E-03+1.00000E-12+5.30927E-03+1.00000E-12+7.96400E-03+1.00000E-12+8.72455E-03+1.00000E-12+7.14622E-03+1.00000E-12+3.37640E-03+1.00000E-12-1.81367E-03+1.00000E-12-7.16356E-03+1.00000E-12-1.12077E-02+1.00000E-12-1.26498E-02+1.00000E-12-1.07374E-02+1.00000E-12-5.53706E-03+1.00000E-12+1.97446E-03+1.00000E-12+1.00493E-02+1.00000E-12+1.65290E-02+1.00000E-12+1.93592E-02+1.00000E-12+1.71475E-02+1.00000E-12+9.62708E-03+1.00000E-12-2.09686E-03+1.00000E-12-1.56032E-02+1.00000E-12-2.75313E-02+1.00000E-12-3.42217E-02+1.00000E-12-3.24965E-02+1.00000E-12-2.04140E-02+1.00000E-12+2.17346E-03+1.00000E-12+3.33986E-02+1.00000E-12+6.95638E-02+1.00000E-12+1.05716E-01+1.00000E-12+1.36510E-01+1.00000E-12+1.57186E-01+1.00000E-12+1.64467E-01+1.00000E-12+1.57186E-01+1.00000E-12+1.36510E-01+1.00000E-12+1.05716E-01+1.00000E-12+6.95638E-02+1.00000E-12+3.33986E-02+1.00000E-12+2.17346E-03+1.00000E-12-2.04140E-02+1.00000E-12-3.24965E-02+1.00000E-12-3.42217E-02+1.00000E-12-2.75313E-02+1.00000E-12-1.56032E-02+1.00000E-12-2.09686E-03+1.00000E-12+9.62708E-03+1.00000E-12+1.71475E-02+1.00000E-12+1.93592E-02+1.00000E-12+1.65290E-02+1.00000E-12+1.00493E-02+1.00000E-12+1.97446E-03+1.00000E-12-5.53706E-03+1.00000E-12-1.07374E-02+1.00000E-12-1.26498E-02+1.00000E-12-1.12077E-02+1.00000E-12-7.16356E-03+1.00000E-12-1.81367E-03+1.00000E-12+3.37640E-03+1.00000E-12+7.14622E-03+1.00000E-12+8.72455E-03+1.00000E-12+7.96400E-03+1.00000E-12+5.30927E-03+1.00000E-12+1.62392E-03+1.00000E-12-2.06729E-03+1.00000E-12-4.84851E-03+1.00000E-12-6.12751E-03+1.00000E-12-5.74793E-03+1.00000E-12-3.98165E-03+1.00000E-12-1.41583E-03+1.00000E-12+1.22655E-03+1.00000E-12+3.28095E-03+1.00000E-12+4.30043E-03+1.00000E-12+4.14359E-03+1.00000E-12+2.97700E-03+1.00000E-12+1.20033E-03+1.00000E-12-6.78615E-04+1.00000E-12-2.18236E-03+1.00000E-12-2.97956E-03+1.00000E-12-2.95148E-03+1.00000E-12-2.19792E-03+1.00000E-12-9.87776E-04+1.00000E-12+3.27223E-04+1.00000E-12+1.40969E-03+1.00000E-12+2.01907E-03+1.00000E-12+2.06038E-03+1.00000E-12+1.59076E-03+1.00000E-12+7.87214E-04+1.00000E-12-1.11819E-04+1.00000E-12-8.73285E-04+1.00000E-12-1.32684E-03+1.00000E-12-1.39947E-03+1.00000E-12-1.12145E-03+1.00000E-12-6.05788E-04+1.00000E-12-9.56981E-06+1.00000E-12+5.10732E-04+1.00000E-12+8.37964E-04+1.00000E-12+9.18099E-04+1.00000E-12+7.65141E-04+1.00000E-12+4.48398E-04+1.00000E-12+6.77339E-05+1.00000E-12-2.75355E-04+1.00000E-12-5.03014E-04+1.00000E-12-5.76832E-04+1.00000E-12-5.01563E-04+1.00000E-12-3.17598E-04+1.00000E-12-8.57152E-05+1.00000E-12+1.30932E-04+1.00000E-12+2.82663E-04+1.00000E-12+3.43335E-04+1.00000E-12+3.13012E-04+1.00000E-12+2.13736E-04+1.00000E-12+8.05610E-05+1.00000E-12-4.91438E-05+1.00000E-12-1.45180E-04+1.00000E-12-1.90630E-04+1.00000E-12-1.83655E-04+1.00000E-12-1.35278E-04+1.00000E-12-6.44014E-05+1.00000E-12+8.19354E-06+1.00000E-12+6.52114E-05+1.00000E-12+9.63460E-05+1.00000E-12+9.94124E-05+1.00000E-12+7.92786E-05+1.00000E-12+4.52898E-05+1.00000E-12+8.12323E-06+1.00000E-12-2.30363E-05+1.00000E-12-4.23684E-05+1.00000E-12-4.80737E-05+1.00000E-12-4.19130E-05+1.00000E-12-2.79888E-05+1.00000E-12-1.12359E-05+1.00000E-12+3.93763E-06+1.00000E-12+1.45615E-05+1.00000E-12+1.94442E-05+1.00000E-12+1.90029E-05+1.00000E-12+1.47461E-05+1.00000E-12+8.63033E-06+1.00000E-12+2.48011E-06+1.00000E-12-2.40048E-06+1.00000E000020S*-12-5.38002E-06+1.00000E-12-6.44452E-06+1.00000E-12-6.00936E-06+1.00000E-12-4.68316E-06+1.00000E-12-3.06033E-06+1.00000E-12-1.58534E-06+1.00000E-12-5.00120E-07+1.00000E-12+1.38767E-07+1.00000E-12+4.01167E-07+1.00000E-12+4.15603E-07+1.00000E-12+3.10829E-07+1.00000E-12+1.82539E-07+1.00000E-12+8.21892E-08+1.00000E-12+2.42144E-08+1.00000E-1200000570051035.0000E+020000500000+2.4360E-01+0.0000E+00058003503+1.00000E+00+1.00000E-01000545808D040030030241+2.42144E-08+1.00000E-12+8.21892E-08+1.00000E-12+1.82539E-07+1.00000E-12+3.10829E-07+1.00000E-12+4.15603E-07+1.00000E-12+4.01167E-07+1.00000E-12+1.38767E-07+1.00000E-12-5.00120E-07+1.00000E-12-1.58534E-06+1.00000E-12-3.06033E-06+1.00000E-12-4.68316E-06+1.00000E-12-6.00936E-06+1.00000E-12-6.44452E-06+1.00000E-12-5.38002E-06+1.00000E-12-2.40048E-06+1.00000E-12+2.48011E-06+1.00000E-12+8.63033E-06+1.00000E-12+1.47461E-05+1.00000E-12+1.90029E-05+1.00000E-12+1.94442E-05+1.00000E-12+1.45615E-05+1.00000E-12+3.93763E-06+1.00000E-12-1.12359E-05+1.00000E-12-2.79888E-05+1.00000E-12-4.19130E-05+1.00000E-12-4.80737E-05+1.00000E-12-4.23684E-05+1.00000E-12-2.30363E-05+1.00000E-12+8.12323E-06+1.00000E-12+4.52898E-05+1.00000E-12+7.92786E-05+1.00000E-12+9.94124E-05+1.00000E-12+9.63460E-05+1.00000E-12+6.52114E-05+1.00000E-12+8.19354E-06+1.00000E-12-6.44014E-05+1.00000E-12-1.35278E-04+1.00000E-12-1.83655E-04+1.00000E-12-1.90630E-04+1.00000E-12-1.45180E-04+1.00000E-12-4.91438E-05+1.00000E-12+8.05610E-05+1.00000E-12+2.13736E-04+1.00000E-12+3.13012E-04+1.00000E-12+3.43335E-04+1.00000E-12+2.82663E-04+1.00000E-12+1.30932E-04+1.00000E-12-8.57152E-05+1.00000E-12-3.17598E-04+1.00000E-12-5.01563E-04+1.00000E-12-5.76832E-04+1.00000E-12-5.03014E-04+1.00000E-12-2.75355E-04+1.00000E-12+6.77339E-05+1.00000E-12+4.48398E-04+1.00000E-12+7.65141E-04+1.00000E-12+9.18099E-04+1.00000E-12+8.37964E-04+1.00000E-12+5.10732E-04+1.00000E-12-9.56981E-06+1.00000E-12-6.05788E-04+1.00000E-12-1.12145E-03+1.00000E-12-1.39947E-03+1.00000E-12-1.32684E-03+1.00000E-12-8.73285E-04+1.00000E-12-1.11819E-04+1.00000E-12+7.87214E-04+1.00000E-12+1.59076E-03+1.00000E-12+2.06038E-03+1.00000E-12+2.01907E-03+1.00000E-12+1.40969E-03+1.00000E-12+3.27223E-04+1.00000E-12-9.87776E-04+1.00000E-12-2.19792E-03+1.00000E-12-2.95148E-03+1.00000E-12-2.97956E-03+1.00000E-12-2.18236E-03+1.00000E-12-6.78615E-04+1.00000E-12+1.20033E-03+1.00000E-12+2.97700E-03+1.00000E-12+4.14359E-03+1.00000E-12+4.30043E-03+1.00000E-12+3.28095E-03+1.00000E-12+1.22655E-03+1.00000E-12-1.41583E-03+1.00000E-12-3.98165E-03+1.00000E-12-5.74793E-03+1.00000E-12-6.12751E-03+1.00000E-12-4.84851E-03+1.00000E-12-2.06729E-03+1.00000E-12+1.62392E-03+1.00000E-12+5.30927E-03+1.00000E-12+7.96400E-03+1.00000E-12+8.72455E-03+1.00000E-12+7.14622E-03+1.00000E-12+3.37640E-03+1.00000E-12-1.81367E-03+1.00000E-12-7.16356E-03+1.00000E-12-1.12077E-02+1.00000E-12-1.26498E-02+1.00000E-12-1.07374E-02+1.00000E-12-5.53706E-03+1.00000E-12+1.97446E-03+1.00000E-12+1.00493E-02+1.00000E-12+1.65290E-02+1.00000E-12+1.93592E-02+1.00000E-12+1.71475E-02+1.00000E-12+9.62708E-03+1.00000E-12-2.09686E-03+1.00000E-12-1.56032E-02+1.00000E-12-2.75313E-02+1.00000E-12-3.42217E-02+1.00000E-12-3.24965E-02+1.00000E-12-2.04140E-02+1.00000E-12+2.17346E-03+1.00000E-12+3.33986E-02+1.00000E-12+6.95638E-02+1.00000E-12+1.05716E-01+1.00000E-12+1.36510E-01+1.00000E-12+1.57186E-01+1.00000E-12+1.64467E-01+1.00000E-12+1.57186E-01+1.00000E-12+1.36510E-01+1.00000E-12+1.05716E-01+1.00000E-12+6.95638E-02+1.00000E-12+3.33986E-02+1.00000E-12+2.17346E-03+1.00000E-12-2.04140E-02+1.00000E-12-3.24965E-02+1.00000E-12-3.42217E-02+1.00000E-12-2.75313E-02+1.00000E-12-1.56032E-02+1.00000E-12-2.09686E-03+1.00000E-12+9.62708E-03+1.00000E-12+1.71475E-02+1.00000E-12+1.93592E-02+1.00000E-12+1.65290E-02+1.00000E-12+1.00493E-02+1.00000E-12+1.97446E-03+1.00000E-12-5.53706E-03+1.00000E-12-1.07374E-02+1.00000E-12-1.26498E-02+1.00000E-12-1.12077E-02+1.00000E-12-7.16356E-03+1.00000E-12-1.81367E-03+1.00000E-12+3.37640E-03+1.00000E-12+7.14622E-03+1.00000E-12+8.72455E-03+1.00000E-12+7.96400E-03+1.00000E-12+5.30927E-03+1.00000E-12+1.62392E-03+1.00000E-12-2.06729E-03+1.000021S*00000E-12-4.84851E-03+1.00000E-12-6.12751E-03+1.00000E-12-5.74793E-03+1.00000E-12-3.98165E-03+1.00000E-12-1.41583E-03+1.00000E-12+1.22655E-03+1.00000E-12+3.28095E-03+1.00000E-12+4.30043E-03+1.00000E-12+4.14359E-03+1.00000E-12+2.97700E-03+1.00000E-12+1.20033E-03+1.00000E-12-6.78615E-04+1.00000E-12-2.18236E-03+1.00000E-12-2.97956E-03+1.00000E-12-2.95148E-03+1.00000E-12-2.19792E-03+1.00000E-12-9.87776E-04+1.00000E-12+3.27223E-04+1.00000E-12+1.40969E-03+1.00000E-12+2.01907E-03+1.00000E-12+2.06038E-03+1.00000E-12+1.59076E-03+1.00000E-12+7.87214E-04+1.00000E-12-1.11819E-04+1.00000E-12-8.73285E-04+1.00000E-12-1.32684E-03+1.00000E-12-1.39947E-03+1.00000E-12-1.12145E-03+1.00000E-12-6.05788E-04+1.00000E-12-9.56981E-06+1.00000E-12+5.10732E-04+1.00000E-12+8.37964E-04+1.00000E-12+9.18099E-04+1.00000E-12+7.65141E-04+1.00000E-12+4.48398E-04+1.00000E-12+6.77339E-05+1.00000E-12-2.75355E-04+1.00000E-12-5.03014E-04+1.00000E-12-5.76832E-04+1.00000E-12-5.01563E-04+1.00000E-12-3.17598E-04+1.00000E-12-8.57152E-05+1.00000E-12+1.30932E-04+1.00000E-12+2.82663E-04+1.00000E-12+3.43335E-04+1.00000E-12+3.13012E-04+1.00000E-12+2.13736E-04+1.00000E-12+8.05610E-05+1.00000E-12-4.91438E-05+1.00000E-12-1.45180E-04+1.00000E-12-1.90630E-04+1.00000E-12-1.83655E-04+1.00000E-12-1.35278E-04+1.00000E-12-6.44014E-05+1.00000E-12+8.19354E-06+1.00000E-12+6.52114E-05+1.00000E-12+9.63460E-05+1.00000E-12+9.94124E-05+1.00000E-12+7.92786E-05+1.00000E-12+4.52898E-05+1.00000E-12+8.12323E-06+1.00000E-12-2.30363E-05+1.00000E-12-4.23684E-05+1.00000E-12-4.80737E-05+1.00000E-12-4.19130E-05+1.00000E-12-2.79888E-05+1.00000E-12-1.12359E-05+1.00000E-12+3.93763E-06+1.00000E-12+1.45615E-05+1.00000E-12+1.94442E-05+1.00000E-12+1.90029E-05+1.00000E-12+1.47461E-05+1.00000E-12+8.63033E-06+1.00000E-12+2.48011E-06+1.00000E-12-2.40048E-06+1.00000E-12-5.38002E-06+1.00000E-12-6.44452E-06+1.00000E-12-6.00936E-06+1.00000E-12-4.68316E-06+1.00000E-12-3.06033E-06+1.00000E-12-1.58534E-06+1.00000E-12-5.00120E-07+1.00000E-12+1.38767E-07+1.00000E-12+4.01167E-07+1.00000E-12+4.15603E-07+1.00000E-12+3.10829E-07+1.00000E-12+1.82539E-07+1.00000E-12+8.21892E-08+1.00000E-12+2.42144E-08+1.00000E-1200000570051041.0000E+020000500000+1.4436E+00+0.0000E+00058003504+1.00000E+00+1.00000E-0100058003500+8.62622E+10+1.00000E-0100052014802BHU0000002~001000+04.502384+135.623447-2613.4-00.1135.1-29.40001122.0000E+015.0000E-040000G~2019,115,23:28:15.0000~2019,115,23:45:37.0000~N0530478A01001002+8.02887E+01+1.00000E-01004+0.00000E+00+0.00000E+00+0.00000E+00+0.00000E+00+0.00000E+00+0.00000E+00+0.00000E+00+0.00000E+00-1.09316E+02+0.00000E+00+0.00000E+00+0.00000E+00-1.01317E+01+0.00000E+00+0.00000E+00+0.00000E+00005-4.67264E+01+7.39273E+01+0.00000E+00+0.00000E+00-4.67264E+01-7.39273E+01+0.00000E+00+0.00000E+00-1.17674E+01+0.00000E+00+0.00000E+00+0.00000E+00-2.43358E-01+3.05150E-01+0.00000E+00+0.00000E+00-2.43358E-01-3.05150E-01+0.00000E+00+0.00000E+00058003501+2.57082E+05+1.00000E-01000540048D020020030001+1.00000E+00+1.00000E-1200000570051025.0000E+020000100000+3.6000E-03+0.0000E+00058003502+3.35544E+05+1.00000E-01000545808D030030030241+0.00000E+00+1.00000E-12+0.00000E+00+1.00000E-12+0.00000E+00+1.00000E-12+0.00000E+00+1.00000E-12+0.00000E+00+1.00000E-12+0.00000E+00+1.00000E-12+0.00000E+00+1.00000E-12+0.00000E+00+1.00000E-12+0.00000E+00+1.00000E-12+0.00000E+00+1.00000E-12+0.00000E+00+1.00000E-12+0.00000E+00+1.00000E-12+0.00000E+00+1.00000E-12+0.00000E+00+1.00000E-12+0.00000E+00+1.00000E-12+0.00000E+00+1.00000E-12+0.00000E+00+1.00000E-12+0.00000E+00+1.00000E-12+0.00000E+00+1.00000E-12+0.00000E+00+1.00000E-12+0.00000E+00+1.00000E-12+0.00000E+00+1.00000E-12+0.00000E+00+1.00000E-12+0.00000E+00+1.00000E-12+0.00000E+00+1.00000E-12+0.00000E+00+1.00000E-12+0.00000E+00+1.00000E-12+0.00000E+00+1.00000E-12+0.00000E+00+1.00000E-12+0.00000E+00+1.00000E-12+0.00000E+00+1.00000E-12+0.00000E+00+1.00000E-12+0.00000E+00+1.00000E-12+0.00000E+00+1.00000E-12+0.00000E+00+1.00000E-12+0.00000E+00+1.00000E-12+0.00000E+00+1.00000E-12+0.00000E+00+1.00000E-12+0.00000E+00+1.00000E-12+0.00000E+00+1.00000E-12+0.00000E+00+1.00000E-12+0.00000E+00+1.0000000022S*0E-12+0.00000E+00+1.00000E-12+0.00000E+00+1.00000E-12+0.00000E+00+1.00000E-12+0.00000E+00+1.00000E-12+0.00000E+00+1.00000E-12+0.00000E+00+1.00000E-12+0.00000E+00+1.00000E-12+0.00000E+00+1.00000E-12+0.00000E+00+1.00000E-12+0.00000E+00+1.00000E-12+0.00000E+00+1.00000E-12+0.00000E+00+1.00000E-12+0.00000E+00+1.00000E-12+0.00000E+00+1.00000E-12+0.00000E+00+1.00000E-12+0.00000E+00+1.00000E-12+0.00000E+00+1.00000E-12+0.00000E+00+1.00000E-12+0.00000E+00+1.00000E-12+0.00000E+00+1.00000E-12+0.00000E+00+1.00000E-12+0.00000E+00+1.00000E-12+0.00000E+00+1.00000E-12+0.00000E+00+1.00000E-12+0.00000E+00+1.00000E-12+0.00000E+00+1.00000E-12+0.00000E+00+1.00000E-12+0.00000E+00+1.00000E-12+0.00000E+00+1.00000E-12+0.00000E+00+1.00000E-12+0.00000E+00+1.00000E-12+0.00000E+00+1.00000E-12+0.00000E+00+1.00000E-12+0.00000E+00+1.00000E-12+0.00000E+00+1.00000E-12+0.00000E+00+1.00000E-12+0.00000E+00+1.00000E-12+0.00000E+00+1.00000E-12+0.00000E+00+1.00000E-12+0.00000E+00+1.00000E-12+0.00000E+00+1.00000E-12+0.00000E+00+1.00000E-12+0.00000E+00+1.00000E-12+6.17467E-07+1.00000E-12+2.25636E-06+1.00000E-12+7.35885E-06+1.00000E-12+1.93613E-05+1.00000E-12+4.24827E-05+1.00000E-12+8.14532E-05+1.00000E-12+1.40696E-04+1.00000E-12+2.22960E-04+1.00000E-12+3.27571E-04+1.00000E-12+4.48679E-04+1.00000E-12+5.74006E-04+1.00000E-12+6.84748E-04+1.00000E-12+7.57219E-04+1.00000E-12+7.66695E-04+1.00000E-12+6.93563E-04+1.00000E-12+5.31417E-04+1.00000E-12+2.96205E-04+1.00000E-12+3.49972E-05+1.00000E-12-1.67423E-04+1.00000E-12-1.86090E-04+1.00000E-12+1.40796E-04+1.00000E-12+1.00159E-03+1.00000E-12+2.59388E-03+1.00000E-12+5.10109E-03+1.00000E-12+8.66539E-03+1.00000E-12+1.33601E-02+1.00000E-12+1.91660E-02+1.00000E-12+2.59545E-02+1.00000E-12+3.34833E-02+1.00000E-12+4.14040E-02+1.00000E-12+4.92847E-02+1.00000E-12+5.66448E-02+1.00000E-12+6.29979E-02+1.00000E-12+6.79003E-02+1.00000E-12+7.09958E-02+1.00000E-12+7.20542E-02+1.00000E-12+7.09958E-02+1.00000E-12+6.79003E-02+1.00000E-12+6.29979E-02+1.00000E-12+5.66448E-02+1.00000E-12+4.92847E-02+1.00000E-12+4.14040E-02+1.00000E-12+3.34833E-02+1.00000E-12+2.59545E-02+1.00000E-12+1.91660E-02+1.00000E-12+1.33601E-02+1.00000E-12+8.66539E-03+1.00000E-12+5.10109E-03+1.00000E-12+2.59388E-03+1.00000E-12+1.00159E-03+1.00000E-12+1.40796E-04+1.00000E-12-1.86090E-04+1.00000E-12-1.67423E-04+1.00000E-12+3.49972E-05+1.00000E-12+2.96205E-04+1.00000E-12+5.31417E-04+1.00000E-12+6.93563E-04+1.00000E-12+7.66695E-04+1.00000E-12+7.57219E-04+1.00000E-12+6.84748E-04+1.00000E-12+5.74006E-04+1.00000E-12+4.48679E-04+1.00000E-12+3.27571E-04+1.00000E-12+2.22960E-04+1.00000E-12+1.40696E-04+1.00000E-12+8.14532E-05+1.00000E-12+4.24827E-05+1.00000E-12+1.93613E-05+1.00000E-12+7.35885E-06+1.00000E-12+2.25636E-06+1.00000E-12+6.17467E-07+1.00000E-12+0.00000E+00+1.00000E-12+0.00000E+00+1.00000E-12+0.00000E+00+1.00000E-12+0.00000E+00+1.00000E-12+0.00000E+00+1.00000E-12+0.00000E+00+1.00000E-12+0.00000E+00+1.00000E-12+0.00000E+00+1.00000E-12+0.00000E+00+1.00000E-12+0.00000E+00+1.00000E-12+0.00000E+00+1.00000E-12+0.00000E+00+1.00000E-12+0.00000E+00+1.00000E-12+0.00000E+00+1.00000E-12+0.00000E+00+1.00000E-12+0.00000E+00+1.00000E-12+0.00000E+00+1.00000E-12+0.00000E+00+1.00000E-12+0.00000E+00+1.00000E-12+0.00000E+00+1.00000E-12+0.00000E+00+1.00000E-12+0.00000E+00+1.00000E-12+0.00000E+00+1.00000E-12+0.00000E+00+1.00000E-12+0.00000E+00+1.00000E-12+0.00000E+00+1.00000E-12+0.00000E+00+1.00000E-12+0.00000E+00+1.00000E-12+0.00000E+00+1.00000E-12+0.00000E+00+1.00000E-12+0.00000E+00+1.00000E-12+0.00000E+00+1.00000E-12+0.00000E+00+1.00000E-12+0.00000E+00+1.00000E-12+0.00000E+00+1.00000E-12+0.00000E+00+1.00000E-12+0.00000E+00+1.00000E-12+0.00000E+00+1.00000E-12+0.00000E+00+1.00000E-12+0.00000E+00+1.00000E-12+0.00000E+00+1.00000E-12+0.00000E+00+1.00000E-12+0.00000E+00+1.00000E-12+0.00000E+00+1.00000E-12+0.00000E+00+1.00000E-12+0.00000E+00+1.00000E-12+0.00000E+00+1.00000E-12+0.00000E+00+1.00000E-12+0.00000E+00+1.00000E-12+0.00000E+00+1.00000E-12+0.00000E+00+1.00000E-12+0.00000E+00+1.00000E-12+0.00000E+00+1.00000E-12+0.00000E+00+1.00000E-12+0.00000E+00+1.00000E-12+0.00000E+00+1.00000E-12+0.000023S*00000E+00+1.00000E-12+0.00000E+00+1.00000E-12+0.00000E+00+1.00000E-12+0.00000E+00+1.00000E-12+0.00000E+00+1.00000E-12+0.00000E+00+1.00000E-12+0.00000E+00+1.00000E-12+0.00000E+00+1.00000E-12+0.00000E+00+1.00000E-12+0.00000E+00+1.00000E-12+0.00000E+00+1.00000E-12+0.00000E+00+1.00000E-12+0.00000E+00+1.00000E-12+0.00000E+00+1.00000E-12+0.00000E+00+1.00000E-12+0.00000E+00+1.00000E-12+0.00000E+00+1.00000E-12+0.00000E+00+1.00000E-12+0.00000E+00+1.00000E-12+0.00000E+00+1.00000E-12+0.00000E+00+1.00000E-12+0.00000E+00+1.00000E-12+0.00000E+00+1.00000E-12+0.00000E+00+1.00000E-12+0.00000E+00+1.00000E-12+0.00000E+00+1.00000E-12+0.00000E+00+1.00000E-12+0.00000E+00+1.00000E-12+0.00000E+00+1.00000E-1200000570051035.0000E+020000500000+2.4360E-01+0.0000E+00058003503+1.00000E+00+1.00000E-01000545808D040030030241+2.42144E-08+1.00000E-12+8.21892E-08+1.00000E-12+1.82539E-07+1.00000E-12+3.10829E-07+1.00000E-12+4.15603E-07+1.00000E-12+4.01167E-07+1.00000E-12+1.38767E-07+1.00000E-12-5.00120E-07+1.00000E-12-1.58534E-06+1.00000E-12-3.06033E-06+1.00000E-12-4.68316E-06+1.00000E-12-6.00936E-06+1.00000E-12-6.44452E-06+1.00000E-12-5.38002E-06+1.00000E-12-2.40048E-06+1.00000E-12+2.48011E-06+1.00000E-12+8.63033E-06+1.00000E-12+1.47461E-05+1.00000E-12+1.90029E-05+1.00000E-12+1.94442E-05+1.00000E-12+1.45615E-05+1.00000E-12+3.93763E-06+1.00000E-12-1.12359E-05+1.00000E-12-2.79888E-05+1.00000E-12-4.19130E-05+1.00000E-12-4.80737E-05+1.00000E-12-4.23684E-05+1.00000E-12-2.30363E-05+1.00000E-12+8.12323E-06+1.00000E-12+4.52898E-05+1.00000E-12+7.92786E-05+1.00000E-12+9.94124E-05+1.00000E-12+9.63460E-05+1.00000E-12+6.52114E-05+1.00000E-12+8.19354E-06+1.00000E-12-6.44014E-05+1.00000E-12-1.35278E-04+1.00000E-12-1.83655E-04+1.00000E-12-1.90630E-04+1.00000E-12-1.45180E-04+1.00000E-12-4.91438E-05+1.00000E-12+8.05610E-05+1.00000E-12+2.13736E-04+1.00000E-12+3.13012E-04+1.00000E-12+3.43335E-04+1.00000E-12+2.82663E-04+1.00000E-12+1.30932E-04+1.00000E-12-8.57152E-05+1.00000E-12-3.17598E-04+1.00000E-12-5.01563E-04+1.00000E-12-5.76832E-04+1.00000E-12-5.03014E-04+1.00000E-12-2.75355E-04+1.00000E-12+6.77339E-05+1.00000E-12+4.48398E-04+1.00000E-12+7.65141E-04+1.00000E-12+9.18099E-04+1.00000E-12+8.37964E-04+1.00000E-12+5.10732E-04+1.00000E-12-9.56981E-06+1.00000E-12-6.05788E-04+1.00000E-12-1.12145E-03+1.00000E-12-1.39947E-03+1.00000E-12-1.32684E-03+1.00000E-12-8.73285E-04+1.00000E-12-1.11819E-04+1.00000E-12+7.87214E-04+1.00000E-12+1.59076E-03+1.00000E-12+2.06038E-03+1.00000E-12+2.01907E-03+1.00000E-12+1.40969E-03+1.00000E-12+3.27223E-04+1.00000E-12-9.87776E-04+1.00000E-12-2.19792E-03+1.00000E-12-2.95148E-03+1.00000E-12-2.97956E-03+1.00000E-12-2.18236E-03+1.00000E-12-6.78615E-04+1.00000E-12+1.20033E-03+1.00000E-12+2.97700E-03+1.00000E-12+4.14359E-03+1.00000E-12+4.30043E-03+1.00000E-12+3.28095E-03+1.00000E-12+1.22655E-03+1.00000E-12-1.41583E-03+1.00000E-12-3.98165E-03+1.00000E-12-5.74793E-03+1.00000E-12-6.12751E-03+1.00000E-12-4.84851E-03+1.00000E-12-2.06729E-03+1.00000E-12+1.62392E-03+1.00000E-12+5.30927E-03+1.00000E-12+7.96400E-03+1.00000E-12+8.72455E-03+1.00000E-12+7.14622E-03+1.00000E-12+3.37640E-03+1.00000E-12-1.81367E-03+1.00000E-12-7.16356E-03+1.00000E-12-1.12077E-02+1.00000E-12-1.26498E-02+1.00000E-12-1.07374E-02+1.00000E-12-5.53706E-03+1.00000E-12+1.97446E-03+1.00000E-12+1.00493E-02+1.00000E-12+1.65290E-02+1.00000E-12+1.93592E-02+1.00000E-12+1.71475E-02+1.00000E-12+9.62708E-03+1.00000E-12-2.09686E-03+1.00000E-12-1.56032E-02+1.00000E-12-2.75313E-02+1.00000E-12-3.42217E-02+1.00000E-12-3.24965E-02+1.00000E-12-2.04140E-02+1.00000E-12+2.17346E-03+1.00000E-12+3.33986E-02+1.00000E-12+6.95638E-02+1.00000E-12+1.05716E-01+1.00000E-12+1.36510E-01+1.00000E-12+1.57186E-01+1.00000E-12+1.64467E-01+1.00000E-12+1.57186E-01+1.00000E-12+1.36510E-01+1.00000E-12+1.05716E-01+1.00000E-12+6.95638E-02+1.00000E-12+3.33986E-02+1.00000E-12+2.17346E-03+1.00000E-12-2.04140E-02+1.00000E-12-3.24965E-02+1.00000E-12-3.42217E-02+1.00000E-12-2.75313E-02+1.00000E-12-1.56032E-02+1.00000E-12-2.09686E-03+1.00000E-12+9.62708E-03+1.00000E-12+1.71475E-02+1.00000E-12+1.93592E-02+1.00000E-12+1.65290E-02+1.00000E000024S*-12+1.00493E-02+1.00000E-12+1.97446E-03+1.00000E-12-5.53706E-03+1.00000E-12-1.07374E-02+1.00000E-12-1.26498E-02+1.00000E-12-1.12077E-02+1.00000E-12-7.16356E-03+1.00000E-12-1.81367E-03+1.00000E-12+3.37640E-03+1.00000E-12+7.14622E-03+1.00000E-12+8.72455E-03+1.00000E-12+7.96400E-03+1.00000E-12+5.30927E-03+1.00000E-12+1.62392E-03+1.00000E-12-2.06729E-03+1.00000E-12-4.84851E-03+1.00000E-12-6.12751E-03+1.00000E-12-5.74793E-03+1.00000E-12-3.98165E-03+1.00000E-12-1.41583E-03+1.00000E-12+1.22655E-03+1.00000E-12+3.28095E-03+1.00000E-12+4.30043E-03+1.00000E-12+4.14359E-03+1.00000E-12+2.97700E-03+1.00000E-12+1.20033E-03+1.00000E-12-6.78615E-04+1.00000E-12-2.18236E-03+1.00000E-12-2.97956E-03+1.00000E-12-2.95148E-03+1.00000E-12-2.19792E-03+1.00000E-12-9.87776E-04+1.00000E-12+3.27223E-04+1.00000E-12+1.40969E-03+1.00000E-12+2.01907E-03+1.00000E-12+2.06038E-03+1.00000E-12+1.59076E-03+1.00000E-12+7.87214E-04+1.00000E-12-1.11819E-04+1.00000E-12-8.73285E-04+1.00000E-12-1.32684E-03+1.00000E-12-1.39947E-03+1.00000E-12-1.12145E-03+1.00000E-12-6.05788E-04+1.00000E-12-9.56981E-06+1.00000E-12+5.10732E-04+1.00000E-12+8.37964E-04+1.00000E-12+9.18099E-04+1.00000E-12+7.65141E-04+1.00000E-12+4.48398E-04+1.00000E-12+6.77339E-05+1.00000E-12-2.75355E-04+1.00000E-12-5.03014E-04+1.00000E-12-5.76832E-04+1.00000E-12-5.01563E-04+1.00000E-12-3.17598E-04+1.00000E-12-8.57152E-05+1.00000E-12+1.30932E-04+1.00000E-12+2.82663E-04+1.00000E-12+3.43335E-04+1.00000E-12+3.13012E-04+1.00000E-12+2.13736E-04+1.00000E-12+8.05610E-05+1.00000E-12-4.91438E-05+1.00000E-12-1.45180E-04+1.00000E-12-1.90630E-04+1.00000E-12-1.83655E-04+1.00000E-12-1.35278E-04+1.00000E-12-6.44014E-05+1.00000E-12+8.19354E-06+1.00000E-12+6.52114E-05+1.00000E-12+9.63460E-05+1.00000E-12+9.94124E-05+1.00000E-12+7.92786E-05+1.00000E-12+4.52898E-05+1.00000E-12+8.12323E-06+1.00000E-12-2.30363E-05+1.00000E-12-4.23684E-05+1.00000E-12-4.80737E-05+1.00000E-12-4.19130E-05+1.00000E-12-2.79888E-05+1.00000E-12-1.12359E-05+1.00000E-12+3.93763E-06+1.00000E-12+1.45615E-05+1.00000E-12+1.94442E-05+1.00000E-12+1.90029E-05+1.00000E-12+1.47461E-05+1.00000E-12+8.63033E-06+1.00000E-12+2.48011E-06+1.00000E-12-2.40048E-06+1.00000E-12-5.38002E-06+1.00000E-12-6.44452E-06+1.00000E-12-6.00936E-06+1.00000E-12-4.68316E-06+1.00000E-12-3.06033E-06+1.00000E-12-1.58534E-06+1.00000E-12-5.00120E-07+1.00000E-12+1.38767E-07+1.00000E-12+4.01167E-07+1.00000E-12+4.15603E-07+1.00000E-12+3.10829E-07+1.00000E-12+1.82539E-07+1.00000E-12+8.21892E-08+1.00000E-12+2.42144E-08+1.00000E-1200000570051041.0000E+020000500000+1.4436E+00+0.0000E+00058003504+1.00000E+00+1.00000E-0100058003500+8.62622E+10+1.00000E-0100052014802BHU0000002~001000+04.502384+135.623447-2613.4-00.1135.1-29.40001122.0000E+015.0000E-040000G~2019,117,18:41:23.0000~2019,124,19:00:10.0000~N0530478A01001002+8.02887E+01+1.00000E-01004+0.00000E+00+0.00000E+00+0.00000E+00+0.00000E+00+0.00000E+00+0.00000E+00+0.00000E+00+0.00000E+00-1.09316E+02+0.00000E+00+0.00000E+00+0.00000E+00-1.01317E+01+0.00000E+00+0.00000E+00+0.00000E+00005-4.67264E+01+7.39273E+01+0.00000E+00+0.00000E+00-4.67264E+01-7.39273E+01+0.00000E+00+0.00000E+00-1.17674E+01+0.00000E+00+0.00000E+00+0.00000E+00-2.43358E-01+3.05150E-01+0.00000E+00+0.00000E+00-2.43358E-01-3.05150E-01+0.00000E+00+0.00000E+00058003501+2.57082E+05+1.00000E-01000540048D020020030001+1.00000E+00+1.00000E-1200000570051025.0000E+020000100000+3.6000E-03+0.0000E+00058003502+3.35544E+05+1.00000E-01000545808D030030030241+2.42144E-08+1.00000E-12+8.21892E-08+1.00000E-12+1.82539E-07+1.00000E-12+3.10829E-07+1.00000E-12+4.15603E-07+1.00000E-12+4.01167E-07+1.00000E-12+1.38767E-07+1.00000E-12-5.00120E-07+1.00000E-12-1.58534E-06+1.00000E-12-3.06033E-06+1.00000E-12-4.68316E-06+1.00000E-12-6.00936E-06+1.00000E-12-6.44452E-06+1.00000E-12-5.38002E-06+1.00000E-12-2.40048E-06+1.00000E-12+2.48011E-06+1.00000E-12+8.63033E-06+1.00000E-12+1.47461E-05+1.00000E-12+1.90029E-05+1.00000E-12+1.94442E-05+1.00000E-12+1.45615E-05+1.00000E-12+3.93763E-06+1.00000E-12-1.12359E-05+1.00000E-12-2.79888E-05+1.00000E-12-4.19130E-05+1.00000E-12-4.80737E-05+1.00000E-12-4.23684E-05+1.00000E-12-000025S*2.30363E-05+1.00000E-12+8.12323E-06+1.00000E-12+4.52898E-05+1.00000E-12+7.92786E-05+1.00000E-12+9.94124E-05+1.00000E-12+9.63460E-05+1.00000E-12+6.52114E-05+1.00000E-12+8.19354E-06+1.00000E-12-6.44014E-05+1.00000E-12-1.35278E-04+1.00000E-12-1.83655E-04+1.00000E-12-1.90630E-04+1.00000E-12-1.45180E-04+1.00000E-12-4.91438E-05+1.00000E-12+8.05610E-05+1.00000E-12+2.13736E-04+1.00000E-12+3.13012E-04+1.00000E-12+3.43335E-04+1.00000E-12+2.82663E-04+1.00000E-12+1.30932E-04+1.00000E-12-8.57152E-05+1.00000E-12-3.17598E-04+1.00000E-12-5.01563E-04+1.00000E-12-5.76832E-04+1.00000E-12-5.03014E-04+1.00000E-12-2.75355E-04+1.00000E-12+6.77339E-05+1.00000E-12+4.48398E-04+1.00000E-12+7.65141E-04+1.00000E-12+9.18099E-04+1.00000E-12+8.37964E-04+1.00000E-12+5.10732E-04+1.00000E-12-9.56981E-06+1.00000E-12-6.05788E-04+1.00000E-12-1.12145E-03+1.00000E-12-1.39947E-03+1.00000E-12-1.32684E-03+1.00000E-12-8.73285E-04+1.00000E-12-1.11819E-04+1.00000E-12+7.87214E-04+1.00000E-12+1.59076E-03+1.00000E-12+2.06038E-03+1.00000E-12+2.01907E-03+1.00000E-12+1.40969E-03+1.00000E-12+3.27223E-04+1.00000E-12-9.87776E-04+1.00000E-12-2.19792E-03+1.00000E-12-2.95148E-03+1.00000E-12-2.97956E-03+1.00000E-12-2.18236E-03+1.00000E-12-6.78615E-04+1.00000E-12+1.20033E-03+1.00000E-12+2.97700E-03+1.00000E-12+4.14359E-03+1.00000E-12+4.30043E-03+1.00000E-12+3.28095E-03+1.00000E-12+1.22655E-03+1.00000E-12-1.41583E-03+1.00000E-12-3.98165E-03+1.00000E-12-5.74793E-03+1.00000E-12-6.12751E-03+1.00000E-12-4.84851E-03+1.00000E-12-2.06729E-03+1.00000E-12+1.62392E-03+1.00000E-12+5.30927E-03+1.00000E-12+7.96400E-03+1.00000E-12+8.72455E-03+1.00000E-12+7.14622E-03+1.00000E-12+3.37640E-03+1.00000E-12-1.81367E-03+1.00000E-12-7.16356E-03+1.00000E-12-1.12077E-02+1.00000E-12-1.26498E-02+1.00000E-12-1.07374E-02+1.00000E-12-5.53706E-03+1.00000E-12+1.97446E-03+1.00000E-12+1.00493E-02+1.00000E-12+1.65290E-02+1.00000E-12+1.93592E-02+1.00000E-12+1.71475E-02+1.00000E-12+9.62708E-03+1.00000E-12-2.09686E-03+1.00000E-12-1.56032E-02+1.00000E-12-2.75313E-02+1.00000E-12-3.42217E-02+1.00000E-12-3.24965E-02+1.00000E-12-2.04140E-02+1.00000E-12+2.17346E-03+1.00000E-12+3.33986E-02+1.00000E-12+6.95638E-02+1.00000E-12+1.05716E-01+1.00000E-12+1.36510E-01+1.00000E-12+1.57186E-01+1.00000E-12+1.64467E-01+1.00000E-12+1.57186E-01+1.00000E-12+1.36510E-01+1.00000E-12+1.05716E-01+1.00000E-12+6.95638E-02+1.00000E-12+3.33986E-02+1.00000E-12+2.17346E-03+1.00000E-12-2.04140E-02+1.00000E-12-3.24965E-02+1.00000E-12-3.42217E-02+1.00000E-12-2.75313E-02+1.00000E-12-1.56032E-02+1.00000E-12-2.09686E-03+1.00000E-12+9.62708E-03+1.00000E-12+1.71475E-02+1.00000E-12+1.93592E-02+1.00000E-12+1.65290E-02+1.00000E-12+1.00493E-02+1.00000E-12+1.97446E-03+1.00000E-12-5.53706E-03+1.00000E-12-1.07374E-02+1.00000E-12-1.26498E-02+1.00000E-12-1.12077E-02+1.00000E-12-7.16356E-03+1.00000E-12-1.81367E-03+1.00000E-12+3.37640E-03+1.00000E-12+7.14622E-03+1.00000E-12+8.72455E-03+1.00000E-12+7.96400E-03+1.00000E-12+5.30927E-03+1.00000E-12+1.62392E-03+1.00000E-12-2.06729E-03+1.00000E-12-4.84851E-03+1.00000E-12-6.12751E-03+1.00000E-12-5.74793E-03+1.00000E-12-3.98165E-03+1.00000E-12-1.41583E-03+1.00000E-12+1.22655E-03+1.00000E-12+3.28095E-03+1.00000E-12+4.30043E-03+1.00000E-12+4.14359E-03+1.00000E-12+2.97700E-03+1.00000E-12+1.20033E-03+1.00000E-12-6.78615E-04+1.00000E-12-2.18236E-03+1.00000E-12-2.97956E-03+1.00000E-12-2.95148E-03+1.00000E-12-2.19792E-03+1.00000E-12-9.87776E-04+1.00000E-12+3.27223E-04+1.00000E-12+1.40969E-03+1.00000E-12+2.01907E-03+1.00000E-12+2.06038E-03+1.00000E-12+1.59076E-03+1.00000E-12+7.87214E-04+1.00000E-12-1.11819E-04+1.00000E-12-8.73285E-04+1.00000E-12-1.32684E-03+1.00000E-12-1.39947E-03+1.00000E-12-1.12145E-03+1.00000E-12-6.05788E-04+1.00000E-12-9.56981E-06+1.00000E-12+5.10732E-04+1.00000E-12+8.37964E-04+1.00000E-12+9.18099E-04+1.00000E-12+7.65141E-04+1.00000E-12+4.48398E-04+1.00000E-12+6.77339E-05+1.00000E-12-2.75355E-04+1.00000E-12-5.03014E-04+1.00000E-12-5.76832E-04+1.00000E-12-5.01563E-04+1.00000E-12-3.17598E-04+1.00000E-12-8.57152E-05+1.00000E-12+1.30932E-04+1.00000E-12+2.82663E-04+1.00000E-12+3.43335E-04+1.00000E-12+3.13012E000026S*-04+1.00000E-12+2.13736E-04+1.00000E-12+8.05610E-05+1.00000E-12-4.91438E-05+1.00000E-12-1.45180E-04+1.00000E-12-1.90630E-04+1.00000E-12-1.83655E-04+1.00000E-12-1.35278E-04+1.00000E-12-6.44014E-05+1.00000E-12+8.19354E-06+1.00000E-12+6.52114E-05+1.00000E-12+9.63460E-05+1.00000E-12+9.94124E-05+1.00000E-12+7.92786E-05+1.00000E-12+4.52898E-05+1.00000E-12+8.12323E-06+1.00000E-12-2.30363E-05+1.00000E-12-4.23684E-05+1.00000E-12-4.80737E-05+1.00000E-12-4.19130E-05+1.00000E-12-2.79888E-05+1.00000E-12-1.12359E-05+1.00000E-12+3.93763E-06+1.00000E-12+1.45615E-05+1.00000E-12+1.94442E-05+1.00000E-12+1.90029E-05+1.00000E-12+1.47461E-05+1.00000E-12+8.63033E-06+1.00000E-12+2.48011E-06+1.00000E-12-2.40048E-06+1.00000E-12-5.38002E-06+1.00000E-12-6.44452E-06+1.00000E-12-6.00936E-06+1.00000E-12-4.68316E-06+1.00000E-12-3.06033E-06+1.00000E-12-1.58534E-06+1.00000E-12-5.00120E-07+1.00000E-12+1.38767E-07+1.00000E-12+4.01167E-07+1.00000E-12+4.15603E-07+1.00000E-12+3.10829E-07+1.00000E-12+1.82539E-07+1.00000E-12+8.21892E-08+1.00000E-12+2.42144E-08+1.00000E-1200000570051035.0000E+020000500000+2.4360E-01+0.0000E+00058003503+1.00000E+00+1.00000E-01000545808D040030030241+2.42144E-08+1.00000E-12+8.21892E-08+1.00000E-12+1.82539E-07+1.00000E-12+3.10829E-07+1.00000E-12+4.15603E-07+1.00000E-12+4.01167E-07+1.00000E-12+1.38767E-07+1.00000E-12-5.00120E-07+1.00000E-12-1.58534E-06+1.00000E-12-3.06033E-06+1.00000E-12-4.68316E-06+1.00000E-12-6.00936E-06+1.00000E-12-6.44452E-06+1.00000E-12-5.38002E-06+1.00000E-12-2.40048E-06+1.00000E-12+2.48011E-06+1.00000E-12+8.63033E-06+1.00000E-12+1.47461E-05+1.00000E-12+1.90029E-05+1.00000E-12+1.94442E-05+1.00000E-12+1.45615E-05+1.00000E-12+3.93763E-06+1.00000E-12-1.12359E-05+1.00000E-12-2.79888E-05+1.00000E-12-4.19130E-05+1.00000E-12-4.80737E-05+1.00000E-12-4.23684E-05+1.00000E-12-2.30363E-05+1.00000E-12+8.12323E-06+1.00000E-12+4.52898E-05+1.00000E-12+7.92786E-05+1.00000E-12+9.94124E-05+1.00000E-12+9.63460E-05+1.00000E-12+6.52114E-05+1.00000E-12+8.19354E-06+1.00000E-12-6.44014E-05+1.00000E-12-1.35278E-04+1.00000E-12-1.83655E-04+1.00000E-12-1.90630E-04+1.00000E-12-1.45180E-04+1.00000E-12-4.91438E-05+1.00000E-12+8.05610E-05+1.00000E-12+2.13736E-04+1.00000E-12+3.13012E-04+1.00000E-12+3.43335E-04+1.00000E-12+2.82663E-04+1.00000E-12+1.30932E-04+1.00000E-12-8.57152E-05+1.00000E-12-3.17598E-04+1.00000E-12-5.01563E-04+1.00000E-12-5.76832E-04+1.00000E-12-5.03014E-04+1.00000E-12-2.75355E-04+1.00000E-12+6.77339E-05+1.00000E-12+4.48398E-04+1.00000E-12+7.65141E-04+1.00000E-12+9.18099E-04+1.00000E-12+8.37964E-04+1.00000E-12+5.10732E-04+1.00000E-12-9.56981E-06+1.00000E-12-6.05788E-04+1.00000E-12-1.12145E-03+1.00000E-12-1.39947E-03+1.00000E-12-1.32684E-03+1.00000E-12-8.73285E-04+1.00000E-12-1.11819E-04+1.00000E-12+7.87214E-04+1.00000E-12+1.59076E-03+1.00000E-12+2.06038E-03+1.00000E-12+2.01907E-03+1.00000E-12+1.40969E-03+1.00000E-12+3.27223E-04+1.00000E-12-9.87776E-04+1.00000E-12-2.19792E-03+1.00000E-12-2.95148E-03+1.00000E-12-2.97956E-03+1.00000E-12-2.18236E-03+1.00000E-12-6.78615E-04+1.00000E-12+1.20033E-03+1.00000E-12+2.97700E-03+1.00000E-12+4.14359E-03+1.00000E-12+4.30043E-03+1.00000E-12+3.28095E-03+1.00000E-12+1.22655E-03+1.00000E-12-1.41583E-03+1.00000E-12-3.98165E-03+1.00000E-12-5.74793E-03+1.00000E-12-6.12751E-03+1.00000E-12-4.84851E-03+1.00000E-12-2.06729E-03+1.00000E-12+1.62392E-03+1.00000E-12+5.30927E-03+1.00000E-12+7.96400E-03+1.00000E-12+8.72455E-03+1.00000E-12+7.14622E-03+1.00000E-12+3.37640E-03+1.00000E-12-1.81367E-03+1.00000E-12-7.16356E-03+1.00000E-12-1.12077E-02+1.00000E-12-1.26498E-02+1.00000E-12-1.07374E-02+1.00000E-12-5.53706E-03+1.00000E-12+1.97446E-03+1.00000E-12+1.00493E-02+1.00000E-12+1.65290E-02+1.00000E-12+1.93592E-02+1.00000E-12+1.71475E-02+1.00000E-12+9.62708E-03+1.00000E-12-2.09686E-03+1.00000E-12-1.56032E-02+1.00000E-12-2.75313E-02+1.00000E-12-3.42217E-02+1.00000E-12-3.24965E-02+1.00000E-12-2.04140E-02+1.00000E-12+2.17346E-03+1.00000E-12+3.33986E-02+1.00000E-12+6.95638E-02+1.00000E-12+1.05716E-01+1.00000E-12+1.36510E-01+1.00000E-12+1.57186E-01+1.00000E-12+1.64467E-01+1.00000E-12+1.57186E-01+1.00000E-12+1.000027S*36510E-01+1.00000E-12+1.05716E-01+1.00000E-12+6.95638E-02+1.00000E-12+3.33986E-02+1.00000E-12+2.17346E-03+1.00000E-12-2.04140E-02+1.00000E-12-3.24965E-02+1.00000E-12-3.42217E-02+1.00000E-12-2.75313E-02+1.00000E-12-1.56032E-02+1.00000E-12-2.09686E-03+1.00000E-12+9.62708E-03+1.00000E-12+1.71475E-02+1.00000E-12+1.93592E-02+1.00000E-12+1.65290E-02+1.00000E-12+1.00493E-02+1.00000E-12+1.97446E-03+1.00000E-12-5.53706E-03+1.00000E-12-1.07374E-02+1.00000E-12-1.26498E-02+1.00000E-12-1.12077E-02+1.00000E-12-7.16356E-03+1.00000E-12-1.81367E-03+1.00000E-12+3.37640E-03+1.00000E-12+7.14622E-03+1.00000E-12+8.72455E-03+1.00000E-12+7.96400E-03+1.00000E-12+5.30927E-03+1.00000E-12+1.62392E-03+1.00000E-12-2.06729E-03+1.00000E-12-4.84851E-03+1.00000E-12-6.12751E-03+1.00000E-12-5.74793E-03+1.00000E-12-3.98165E-03+1.00000E-12-1.41583E-03+1.00000E-12+1.22655E-03+1.00000E-12+3.28095E-03+1.00000E-12+4.30043E-03+1.00000E-12+4.14359E-03+1.00000E-12+2.97700E-03+1.00000E-12+1.20033E-03+1.00000E-12-6.78615E-04+1.00000E-12-2.18236E-03+1.00000E-12-2.97956E-03+1.00000E-12-2.95148E-03+1.00000E-12-2.19792E-03+1.00000E-12-9.87776E-04+1.00000E-12+3.27223E-04+1.00000E-12+1.40969E-03+1.00000E-12+2.01907E-03+1.00000E-12+2.06038E-03+1.00000E-12+1.59076E-03+1.00000E-12+7.87214E-04+1.00000E-12-1.11819E-04+1.00000E-12-8.73285E-04+1.00000E-12-1.32684E-03+1.00000E-12-1.39947E-03+1.00000E-12-1.12145E-03+1.00000E-12-6.05788E-04+1.00000E-12-9.56981E-06+1.00000E-12+5.10732E-04+1.00000E-12+8.37964E-04+1.00000E-12+9.18099E-04+1.00000E-12+7.65141E-04+1.00000E-12+4.48398E-04+1.00000E-12+6.77339E-05+1.00000E-12-2.75355E-04+1.00000E-12-5.03014E-04+1.00000E-12-5.76832E-04+1.00000E-12-5.01563E-04+1.00000E-12-3.17598E-04+1.00000E-12-8.57152E-05+1.00000E-12+1.30932E-04+1.00000E-12+2.82663E-04+1.00000E-12+3.43335E-04+1.00000E-12+3.13012E-04+1.00000E-12+2.13736E-04+1.00000E-12+8.05610E-05+1.00000E-12-4.91438E-05+1.00000E-12-1.45180E-04+1.00000E-12-1.90630E-04+1.00000E-12-1.83655E-04+1.00000E-12-1.35278E-04+1.00000E-12-6.44014E-05+1.00000E-12+8.19354E-06+1.00000E-12+6.52114E-05+1.00000E-12+9.63460E-05+1.00000E-12+9.94124E-05+1.00000E-12+7.92786E-05+1.00000E-12+4.52898E-05+1.00000E-12+8.12323E-06+1.00000E-12-2.30363E-05+1.00000E-12-4.23684E-05+1.00000E-12-4.80737E-05+1.00000E-12-4.19130E-05+1.00000E-12-2.79888E-05+1.00000E-12-1.12359E-05+1.00000E-12+3.93763E-06+1.00000E-12+1.45615E-05+1.00000E-12+1.94442E-05+1.00000E-12+1.90029E-05+1.00000E-12+1.47461E-05+1.00000E-12+8.63033E-06+1.00000E-12+2.48011E-06+1.00000E-12-2.40048E-06+1.00000E-12-5.38002E-06+1.00000E-12-6.44452E-06+1.00000E-12-6.00936E-06+1.00000E-12-4.68316E-06+1.00000E-12-3.06033E-06+1.00000E-12-1.58534E-06+1.00000E-12-5.00120E-07+1.00000E-12+1.38767E-07+1.00000E-12+4.01167E-07+1.00000E-12+4.15603E-07+1.00000E-12+3.10829E-07+1.00000E-12+1.82539E-07+1.00000E-12+8.21892E-08+1.00000E-12+2.42144E-08+1.00000E-1200000570051041.0000E+020000500000+1.4436E+00+0.0000E+00058003504+1.00000E+00+1.00000E-0100058003500+8.62622E+10+1.00000E-0100052014802BHU0000002~001000+04.502384+135.623447-2613.4-00.1135.1-29.40001122.0000E+015.0000E-040000G~2019,128,07:14:19.0000~2019,128,07:31:47.0000~N0530478A01001002+8.02887E+01+1.00000E-01004+0.00000E+00+0.00000E+00+0.00000E+00+0.00000E+00+0.00000E+00+0.00000E+00+0.00000E+00+0.00000E+00-1.09316E+02+0.00000E+00+0.00000E+00+0.00000E+00-1.01317E+01+0.00000E+00+0.00000E+00+0.00000E+00005-4.67264E+01+7.39273E+01+0.00000E+00+0.00000E+00-4.67264E+01-7.39273E+01+0.00000E+00+0.00000E+00-1.17674E+01+0.00000E+00+0.00000E+00+0.00000E+00-2.43358E-01+3.05150E-01+0.00000E+00+0.00000E+00-2.43358E-01-3.05150E-01+0.00000E+00+0.00000E+00058003501+2.57082E+05+1.00000E-01000540048D020020030001+1.00000E+00+1.00000E-1200000570051025.0000E+020000100000+3.6000E-03+0.0000E+00058003502+3.35544E+05+1.00000E-01000545808D030030030241+0.00000E+00+1.00000E-12+0.00000E+00+1.00000E-12+0.00000E+00+1.00000E-12+0.00000E+00+1.00000E-12+0.00000E+00+1.00000E-12+0.00000E+00+1.00000E-12+0.00000E+00+1.00000E-12+0.00000E+00+1.00000E-12+0.00000E+00+1.00000E-12+0.00000E+00+1.00000E-12+0.00000E+00+1.00000E-12+0.00000E+00+1.00000E-12+0.0000000028S*0E+00+1.00000E-12+0.00000E+00+1.00000E-12+0.00000E+00+1.00000E-12+0.00000E+00+1.00000E-12+0.00000E+00+1.00000E-12+0.00000E+00+1.00000E-12+0.00000E+00+1.00000E-12+0.00000E+00+1.00000E-12+0.00000E+00+1.00000E-12+0.00000E+00+1.00000E-12+0.00000E+00+1.00000E-12+0.00000E+00+1.00000E-12+0.00000E+00+1.00000E-12+0.00000E+00+1.00000E-12+0.00000E+00+1.00000E-12+0.00000E+00+1.00000E-12+0.00000E+00+1.00000E-12+0.00000E+00+1.00000E-12+0.00000E+00+1.00000E-12+0.00000E+00+1.00000E-12+0.00000E+00+1.00000E-12+0.00000E+00+1.00000E-12+0.00000E+00+1.00000E-12+0.00000E+00+1.00000E-12+0.00000E+00+1.00000E-12+0.00000E+00+1.00000E-12+0.00000E+00+1.00000E-12+0.00000E+00+1.00000E-12+0.00000E+00+1.00000E-12+0.00000E+00+1.00000E-12+0.00000E+00+1.00000E-12+0.00000E+00+1.00000E-12+0.00000E+00+1.00000E-12+0.00000E+00+1.00000E-12+0.00000E+00+1.00000E-12+0.00000E+00+1.00000E-12+0.00000E+00+1.00000E-12+0.00000E+00+1.00000E-12+0.00000E+00+1.00000E-12+0.00000E+00+1.00000E-12+0.00000E+00+1.00000E-12+0.00000E+00+1.00000E-12+0.00000E+00+1.00000E-12+0.00000E+00+1.00000E-12+0.00000E+00+1.00000E-12+0.00000E+00+1.00000E-12+0.00000E+00+1.00000E-12+0.00000E+00+1.00000E-12+0.00000E+00+1.00000E-12+0.00000E+00+1.00000E-12+0.00000E+00+1.00000E-12+0.00000E+00+1.00000E-12+0.00000E+00+1.00000E-12+0.00000E+00+1.00000E-12+0.00000E+00+1.00000E-12+0.00000E+00+1.00000E-12+0.00000E+00+1.00000E-12+0.00000E+00+1.00000E-12+0.00000E+00+1.00000E-12+0.00000E+00+1.00000E-12+0.00000E+00+1.00000E-12+0.00000E+00+1.00000E-12+0.00000E+00+1.00000E-12+0.00000E+00+1.00000E-12+0.00000E+00+1.00000E-12+0.00000E+00+1.00000E-12+0.00000E+00+1.00000E-12+0.00000E+00+1.00000E-12+0.00000E+00+1.00000E-12+0.00000E+00+1.00000E-12+0.00000E+00+1.00000E-12+0.00000E+00+1.00000E-12+0.00000E+00+1.00000E-12+6.17467E-07+1.00000E-12+2.25636E-06+1.00000E-12+7.35885E-06+1.00000E-12+1.93613E-05+1.00000E-12+4.24827E-05+1.00000E-12+8.14532E-05+1.00000E-12+1.40696E-04+1.00000E-12+2.22960E-04+1.00000E-12+3.27571E-04+1.00000E-12+4.48679E-04+1.00000E-12+5.74006E-04+1.00000E-12+6.84748E-04+1.00000E-12+7.57219E-04+1.00000E-12+7.66695E-04+1.00000E-12+6.93563E-04+1.00000E-12+5.31417E-04+1.00000E-12+2.96205E-04+1.00000E-12+3.49972E-05+1.00000E-12-1.67423E-04+1.00000E-12-1.86090E-04+1.00000E-12+1.40796E-04+1.00000E-12+1.00159E-03+1.00000E-12+2.59388E-03+1.00000E-12+5.10109E-03+1.00000E-12+8.66539E-03+1.00000E-12+1.33601E-02+1.00000E-12+1.91660E-02+1.00000E-12+2.59545E-02+1.00000E-12+3.34833E-02+1.00000E-12+4.14040E-02+1.00000E-12+4.92847E-02+1.00000E-12+5.66448E-02+1.00000E-12+6.29979E-02+1.00000E-12+6.79003E-02+1.00000E-12+7.09958E-02+1.00000E-12+7.20542E-02+1.00000E-12+7.09958E-02+1.00000E-12+6.79003E-02+1.00000E-12+6.29979E-02+1.00000E-12+5.66448E-02+1.00000E-12+4.92847E-02+1.00000E-12+4.14040E-02+1.00000E-12+3.34833E-02+1.00000E-12+2.59545E-02+1.00000E-12+1.91660E-02+1.00000E-12+1.33601E-02+1.00000E-12+8.66539E-03+1.00000E-12+5.10109E-03+1.00000E-12+2.59388E-03+1.00000E-12+1.00159E-03+1.00000E-12+1.40796E-04+1.00000E-12-1.86090E-04+1.00000E-12-1.67423E-04+1.00000E-12+3.49972E-05+1.00000E-12+2.96205E-04+1.00000E-12+5.31417E-04+1.00000E-12+6.93563E-04+1.00000E-12+7.66695E-04+1.00000E-12+7.57219E-04+1.00000E-12+6.84748E-04+1.00000E-12+5.74006E-04+1.00000E-12+4.48679E-04+1.00000E-12+3.27571E-04+1.00000E-12+2.22960E-04+1.00000E-12+1.40696E-04+1.00000E-12+8.14532E-05+1.00000E-12+4.24827E-05+1.00000E-12+1.93613E-05+1.00000E-12+7.35885E-06+1.00000E-12+2.25636E-06+1.00000E-12+6.17467E-07+1.00000E-12+0.00000E+00+1.00000E-12+0.00000E+00+1.00000E-12+0.00000E+00+1.00000E-12+0.00000E+00+1.00000E-12+0.00000E+00+1.00000E-12+0.00000E+00+1.00000E-12+0.00000E+00+1.00000E-12+0.00000E+00+1.00000E-12+0.00000E+00+1.00000E-12+0.00000E+00+1.00000E-12+0.00000E+00+1.00000E-12+0.00000E+00+1.00000E-12+0.00000E+00+1.00000E-12+0.00000E+00+1.00000E-12+0.00000E+00+1.00000E-12+0.00000E+00+1.00000E-12+0.00000E+00+1.00000E-12+0.00000E+00+1.00000E-12+0.00000E+00+1.00000E-12+0.00000E+00+1.00000E-12+0.00000E+00+1.00000E-12+0.00000E+00+1.00000E-12+0.00000E+00+1.00000E-12+0.00000E+00+1.00000E-12+0.00000E+00+1.00000E-12+0.00000E+00+1.00000E-12+0.00000E+00+1.000029S*00000E-12+0.00000E+00+1.00000E-12+0.00000E+00+1.00000E-12+0.00000E+00+1.00000E-12+0.00000E+00+1.00000E-12+0.00000E+00+1.00000E-12+0.00000E+00+1.00000E-12+0.00000E+00+1.00000E-12+0.00000E+00+1.00000E-12+0.00000E+00+1.00000E-12+0.00000E+00+1.00000E-12+0.00000E+00+1.00000E-12+0.00000E+00+1.00000E-12+0.00000E+00+1.00000E-12+0.00000E+00+1.00000E-12+0.00000E+00+1.00000E-12+0.00000E+00+1.00000E-12+0.00000E+00+1.00000E-12+0.00000E+00+1.00000E-12+0.00000E+00+1.00000E-12+0.00000E+00+1.00000E-12+0.00000E+00+1.00000E-12+0.00000E+00+1.00000E-12+0.00000E+00+1.00000E-12+0.00000E+00+1.00000E-12+0.00000E+00+1.00000E-12+0.00000E+00+1.00000E-12+0.00000E+00+1.00000E-12+0.00000E+00+1.00000E-12+0.00000E+00+1.00000E-12+0.00000E+00+1.00000E-12+0.00000E+00+1.00000E-12+0.00000E+00+1.00000E-12+0.00000E+00+1.00000E-12+0.00000E+00+1.00000E-12+0.00000E+00+1.00000E-12+0.00000E+00+1.00000E-12+0.00000E+00+1.00000E-12+0.00000E+00+1.00000E-12+0.00000E+00+1.00000E-12+0.00000E+00+1.00000E-12+0.00000E+00+1.00000E-12+0.00000E+00+1.00000E-12+0.00000E+00+1.00000E-12+0.00000E+00+1.00000E-12+0.00000E+00+1.00000E-12+0.00000E+00+1.00000E-12+0.00000E+00+1.00000E-12+0.00000E+00+1.00000E-12+0.00000E+00+1.00000E-12+0.00000E+00+1.00000E-12+0.00000E+00+1.00000E-12+0.00000E+00+1.00000E-12+0.00000E+00+1.00000E-12+0.00000E+00+1.00000E-12+0.00000E+00+1.00000E-12+0.00000E+00+1.00000E-12+0.00000E+00+1.00000E-12+0.00000E+00+1.00000E-1200000570051035.0000E+020000500000+2.4360E-01+0.0000E+00058003503+1.00000E+00+1.00000E-01000545808D040030030241+2.42144E-08+1.00000E-12+8.21892E-08+1.00000E-12+1.82539E-07+1.00000E-12+3.10829E-07+1.00000E-12+4.15603E-07+1.00000E-12+4.01167E-07+1.00000E-12+1.38767E-07+1.00000E-12-5.00120E-07+1.00000E-12-1.58534E-06+1.00000E-12-3.06033E-06+1.00000E-12-4.68316E-06+1.00000E-12-6.00936E-06+1.00000E-12-6.44452E-06+1.00000E-12-5.38002E-06+1.00000E-12-2.40048E-06+1.00000E-12+2.48011E-06+1.00000E-12+8.63033E-06+1.00000E-12+1.47461E-05+1.00000E-12+1.90029E-05+1.00000E-12+1.94442E-05+1.00000E-12+1.45615E-05+1.00000E-12+3.93763E-06+1.00000E-12-1.12359E-05+1.00000E-12-2.79888E-05+1.00000E-12-4.19130E-05+1.00000E-12-4.80737E-05+1.00000E-12-4.23684E-05+1.00000E-12-2.30363E-05+1.00000E-12+8.12323E-06+1.00000E-12+4.52898E-05+1.00000E-12+7.92786E-05+1.00000E-12+9.94124E-05+1.00000E-12+9.63460E-05+1.00000E-12+6.52114E-05+1.00000E-12+8.19354E-06+1.00000E-12-6.44014E-05+1.00000E-12-1.35278E-04+1.00000E-12-1.83655E-04+1.00000E-12-1.90630E-04+1.00000E-12-1.45180E-04+1.00000E-12-4.91438E-05+1.00000E-12+8.05610E-05+1.00000E-12+2.13736E-04+1.00000E-12+3.13012E-04+1.00000E-12+3.43335E-04+1.00000E-12+2.82663E-04+1.00000E-12+1.30932E-04+1.00000E-12-8.57152E-05+1.00000E-12-3.17598E-04+1.00000E-12-5.01563E-04+1.00000E-12-5.76832E-04+1.00000E-12-5.03014E-04+1.00000E-12-2.75355E-04+1.00000E-12+6.77339E-05+1.00000E-12+4.48398E-04+1.00000E-12+7.65141E-04+1.00000E-12+9.18099E-04+1.00000E-12+8.37964E-04+1.00000E-12+5.10732E-04+1.00000E-12-9.56981E-06+1.00000E-12-6.05788E-04+1.00000E-12-1.12145E-03+1.00000E-12-1.39947E-03+1.00000E-12-1.32684E-03+1.00000E-12-8.73285E-04+1.00000E-12-1.11819E-04+1.00000E-12+7.87214E-04+1.00000E-12+1.59076E-03+1.00000E-12+2.06038E-03+1.00000E-12+2.01907E-03+1.00000E-12+1.40969E-03+1.00000E-12+3.27223E-04+1.00000E-12-9.87776E-04+1.00000E-12-2.19792E-03+1.00000E-12-2.95148E-03+1.00000E-12-2.97956E-03+1.00000E-12-2.18236E-03+1.00000E-12-6.78615E-04+1.00000E-12+1.20033E-03+1.00000E-12+2.97700E-03+1.00000E-12+4.14359E-03+1.00000E-12+4.30043E-03+1.00000E-12+3.28095E-03+1.00000E-12+1.22655E-03+1.00000E-12-1.41583E-03+1.00000E-12-3.98165E-03+1.00000E-12-5.74793E-03+1.00000E-12-6.12751E-03+1.00000E-12-4.84851E-03+1.00000E-12-2.06729E-03+1.00000E-12+1.62392E-03+1.00000E-12+5.30927E-03+1.00000E-12+7.96400E-03+1.00000E-12+8.72455E-03+1.00000E-12+7.14622E-03+1.00000E-12+3.37640E-03+1.00000E-12-1.81367E-03+1.00000E-12-7.16356E-03+1.00000E-12-1.12077E-02+1.00000E-12-1.26498E-02+1.00000E-12-1.07374E-02+1.00000E-12-5.53706E-03+1.00000E-12+1.97446E-03+1.00000E-12+1.00493E-02+1.00000E-12+1.65290E-02+1.00000E-12+1.93592E-02+1.00000E-12+1.71475E-02+1.00000E-12+9.62708E000030S*-03+1.00000E-12-2.09686E-03+1.00000E-12-1.56032E-02+1.00000E-12-2.75313E-02+1.00000E-12-3.42217E-02+1.00000E-12-3.24965E-02+1.00000E-12-2.04140E-02+1.00000E-12+2.17346E-03+1.00000E-12+3.33986E-02+1.00000E-12+6.95638E-02+1.00000E-12+1.05716E-01+1.00000E-12+1.36510E-01+1.00000E-12+1.57186E-01+1.00000E-12+1.64467E-01+1.00000E-12+1.57186E-01+1.00000E-12+1.36510E-01+1.00000E-12+1.05716E-01+1.00000E-12+6.95638E-02+1.00000E-12+3.33986E-02+1.00000E-12+2.17346E-03+1.00000E-12-2.04140E-02+1.00000E-12-3.24965E-02+1.00000E-12-3.42217E-02+1.00000E-12-2.75313E-02+1.00000E-12-1.56032E-02+1.00000E-12-2.09686E-03+1.00000E-12+9.62708E-03+1.00000E-12+1.71475E-02+1.00000E-12+1.93592E-02+1.00000E-12+1.65290E-02+1.00000E-12+1.00493E-02+1.00000E-12+1.97446E-03+1.00000E-12-5.53706E-03+1.00000E-12-1.07374E-02+1.00000E-12-1.26498E-02+1.00000E-12-1.12077E-02+1.00000E-12-7.16356E-03+1.00000E-12-1.81367E-03+1.00000E-12+3.37640E-03+1.00000E-12+7.14622E-03+1.00000E-12+8.72455E-03+1.00000E-12+7.96400E-03+1.00000E-12+5.30927E-03+1.00000E-12+1.62392E-03+1.00000E-12-2.06729E-03+1.00000E-12-4.84851E-03+1.00000E-12-6.12751E-03+1.00000E-12-5.74793E-03+1.00000E-12-3.98165E-03+1.00000E-12-1.41583E-03+1.00000E-12+1.22655E-03+1.00000E-12+3.28095E-03+1.00000E-12+4.30043E-03+1.00000E-12+4.14359E-03+1.00000E-12+2.97700E-03+1.00000E-12+1.20033E-03+1.00000E-12-6.78615E-04+1.00000E-12-2.18236E-03+1.00000E-12-2.97956E-03+1.00000E-12-2.95148E-03+1.00000E-12-2.19792E-03+1.00000E-12-9.87776E-04+1.00000E-12+3.27223E-04+1.00000E-12+1.40969E-03+1.00000E-12+2.01907E-03+1.00000E-12+2.06038E-03+1.00000E-12+1.59076E-03+1.00000E-12+7.87214E-04+1.00000E-12-1.11819E-04+1.00000E-12-8.73285E-04+1.00000E-12-1.32684E-03+1.00000E-12-1.39947E-03+1.00000E-12-1.12145E-03+1.00000E-12-6.05788E-04+1.00000E-12-9.56981E-06+1.00000E-12+5.10732E-04+1.00000E-12+8.37964E-04+1.00000E-12+9.18099E-04+1.00000E-12+7.65141E-04+1.00000E-12+4.48398E-04+1.00000E-12+6.77339E-05+1.00000E-12-2.75355E-04+1.00000E-12-5.03014E-04+1.00000E-12-5.76832E-04+1.00000E-12-5.01563E-04+1.00000E-12-3.17598E-04+1.00000E-12-8.57152E-05+1.00000E-12+1.30932E-04+1.00000E-12+2.82663E-04+1.00000E-12+3.43335E-04+1.00000E-12+3.13012E-04+1.00000E-12+2.13736E-04+1.00000E-12+8.05610E-05+1.00000E-12-4.91438E-05+1.00000E-12-1.45180E-04+1.00000E-12-1.90630E-04+1.00000E-12-1.83655E-04+1.00000E-12-1.35278E-04+1.00000E-12-6.44014E-05+1.00000E-12+8.19354E-06+1.00000E-12+6.52114E-05+1.00000E-12+9.63460E-05+1.00000E-12+9.94124E-05+1.00000E-12+7.92786E-05+1.00000E-12+4.52898E-05+1.00000E-12+8.12323E-06+1.00000E-12-2.30363E-05+1.00000E-12-4.23684E-05+1.00000E-12-4.80737E-05+1.00000E-12-4.19130E-05+1.00000E-12-2.79888E-05+1.00000E-12-1.12359E-05+1.00000E-12+3.93763E-06+1.00000E-12+1.45615E-05+1.00000E-12+1.94442E-05+1.00000E-12+1.90029E-05+1.00000E-12+1.47461E-05+1.00000E-12+8.63033E-06+1.00000E-12+2.48011E-06+1.00000E-12-2.40048E-06+1.00000E-12-5.38002E-06+1.00000E-12-6.44452E-06+1.00000E-12-6.00936E-06+1.00000E-12-4.68316E-06+1.00000E-12-3.06033E-06+1.00000E-12-1.58534E-06+1.00000E-12-5.00120E-07+1.00000E-12+1.38767E-07+1.00000E-12+4.01167E-07+1.00000E-12+4.15603E-07+1.00000E-12+3.10829E-07+1.00000E-12+1.82539E-07+1.00000E-12+8.21892E-08+1.00000E-12+2.42144E-08+1.00000E-1200000570051041.0000E+020000500000+1.4436E+00+0.0000E+00058003504+1.00000E+00+1.00000E-0100058003500+8.62622E+10+1.00000E-0100052014802BHU0000002~001000+04.502384+135.623447-2613.4-00.1135.1-29.40001122.0000E+015.0000E-040000G~2019,131,02:48:23.0000~2019,150,16:59:51.0000~N0530478A01001002+8.02887E+01+1.00000E-01004+0.00000E+00+0.00000E+00+0.00000E+00+0.00000E+00+0.00000E+00+0.00000E+00+0.00000E+00+0.00000E+00-1.09316E+02+0.00000E+00+0.00000E+00+0.00000E+00-1.01317E+01+0.00000E+00+0.00000E+00+0.00000E+00005-4.67264E+01+7.39273E+01+0.00000E+00+0.00000E+00-4.67264E+01-7.39273E+01+0.00000E+00+0.00000E+00-1.17674E+01+0.00000E+00+0.00000E+00+0.00000E+00-2.43358E-01+3.05150E-01+0.00000E+00+0.00000E+00-2.43358E-01-3.05150E-01+0.00000E+00+0.00000E+00058003501+2.57082E+05+1.00000E-01000540048D020020030001+1.00000E+00+1.00000E-1200000570051025.0000E+020000100000+3.6000E-03+0.0000000031S*E+00058003502+3.35544E+05+1.00000E-01000545808D030030030241+2.42144E-08+1.00000E-12+8.21892E-08+1.00000E-12+1.82539E-07+1.00000E-12+3.10829E-07+1.00000E-12+4.15603E-07+1.00000E-12+4.01167E-07+1.00000E-12+1.38767E-07+1.00000E-12-5.00120E-07+1.00000E-12-1.58534E-06+1.00000E-12-3.06033E-06+1.00000E-12-4.68316E-06+1.00000E-12-6.00936E-06+1.00000E-12-6.44452E-06+1.00000E-12-5.38002E-06+1.00000E-12-2.40048E-06+1.00000E-12+2.48011E-06+1.00000E-12+8.63033E-06+1.00000E-12+1.47461E-05+1.00000E-12+1.90029E-05+1.00000E-12+1.94442E-05+1.00000E-12+1.45615E-05+1.00000E-12+3.93763E-06+1.00000E-12-1.12359E-05+1.00000E-12-2.79888E-05+1.00000E-12-4.19130E-05+1.00000E-12-4.80737E-05+1.00000E-12-4.23684E-05+1.00000E-12-2.30363E-05+1.00000E-12+8.12323E-06+1.00000E-12+4.52898E-05+1.00000E-12+7.92786E-05+1.00000E-12+9.94124E-05+1.00000E-12+9.63460E-05+1.00000E-12+6.52114E-05+1.00000E-12+8.19354E-06+1.00000E-12-6.44014E-05+1.00000E-12-1.35278E-04+1.00000E-12-1.83655E-04+1.00000E-12-1.90630E-04+1.00000E-12-1.45180E-04+1.00000E-12-4.91438E-05+1.00000E-12+8.05610E-05+1.00000E-12+2.13736E-04+1.00000E-12+3.13012E-04+1.00000E-12+3.43335E-04+1.00000E-12+2.82663E-04+1.00000E-12+1.30932E-04+1.00000E-12-8.57152E-05+1.00000E-12-3.17598E-04+1.00000E-12-5.01563E-04+1.00000E-12-5.76832E-04+1.00000E-12-5.03014E-04+1.00000E-12-2.75355E-04+1.00000E-12+6.77339E-05+1.00000E-12+4.48398E-04+1.00000E-12+7.65141E-04+1.00000E-12+9.18099E-04+1.00000E-12+8.37964E-04+1.00000E-12+5.10732E-04+1.00000E-12-9.56981E-06+1.00000E-12-6.05788E-04+1.00000E-12-1.12145E-03+1.00000E-12-1.39947E-03+1.00000E-12-1.32684E-03+1.00000E-12-8.73285E-04+1.00000E-12-1.11819E-04+1.00000E-12+7.87214E-04+1.00000E-12+1.59076E-03+1.00000E-12+2.06038E-03+1.00000E-12+2.01907E-03+1.00000E-12+1.40969E-03+1.00000E-12+3.27223E-04+1.00000E-12-9.87776E-04+1.00000E-12-2.19792E-03+1.00000E-12-2.95148E-03+1.00000E-12-2.97956E-03+1.00000E-12-2.18236E-03+1.00000E-12-6.78615E-04+1.00000E-12+1.20033E-03+1.00000E-12+2.97700E-03+1.00000E-12+4.14359E-03+1.00000E-12+4.30043E-03+1.00000E-12+3.28095E-03+1.00000E-12+1.22655E-03+1.00000E-12-1.41583E-03+1.00000E-12-3.98165E-03+1.00000E-12-5.74793E-03+1.00000E-12-6.12751E-03+1.00000E-12-4.84851E-03+1.00000E-12-2.06729E-03+1.00000E-12+1.62392E-03+1.00000E-12+5.30927E-03+1.00000E-12+7.96400E-03+1.00000E-12+8.72455E-03+1.00000E-12+7.14622E-03+1.00000E-12+3.37640E-03+1.00000E-12-1.81367E-03+1.00000E-12-7.16356E-03+1.00000E-12-1.12077E-02+1.00000E-12-1.26498E-02+1.00000E-12-1.07374E-02+1.00000E-12-5.53706E-03+1.00000E-12+1.97446E-03+1.00000E-12+1.00493E-02+1.00000E-12+1.65290E-02+1.00000E-12+1.93592E-02+1.00000E-12+1.71475E-02+1.00000E-12+9.62708E-03+1.00000E-12-2.09686E-03+1.00000E-12-1.56032E-02+1.00000E-12-2.75313E-02+1.00000E-12-3.42217E-02+1.00000E-12-3.24965E-02+1.00000E-12-2.04140E-02+1.00000E-12+2.17346E-03+1.00000E-12+3.33986E-02+1.00000E-12+6.95638E-02+1.00000E-12+1.05716E-01+1.00000E-12+1.36510E-01+1.00000E-12+1.57186E-01+1.00000E-12+1.64467E-01+1.00000E-12+1.57186E-01+1.00000E-12+1.36510E-01+1.00000E-12+1.05716E-01+1.00000E-12+6.95638E-02+1.00000E-12+3.33986E-02+1.00000E-12+2.17346E-03+1.00000E-12-2.04140E-02+1.00000E-12-3.24965E-02+1.00000E-12-3.42217E-02+1.00000E-12-2.75313E-02+1.00000E-12-1.56032E-02+1.00000E-12-2.09686E-03+1.00000E-12+9.62708E-03+1.00000E-12+1.71475E-02+1.00000E-12+1.93592E-02+1.00000E-12+1.65290E-02+1.00000E-12+1.00493E-02+1.00000E-12+1.97446E-03+1.00000E-12-5.53706E-03+1.00000E-12-1.07374E-02+1.00000E-12-1.26498E-02+1.00000E-12-1.12077E-02+1.00000E-12-7.16356E-03+1.00000E-12-1.81367E-03+1.00000E-12+3.37640E-03+1.00000E-12+7.14622E-03+1.00000E-12+8.72455E-03+1.00000E-12+7.96400E-03+1.00000E-12+5.30927E-03+1.00000E-12+1.62392E-03+1.00000E-12-2.06729E-03+1.00000E-12-4.84851E-03+1.00000E-12-6.12751E-03+1.00000E-12-5.74793E-03+1.00000E-12-3.98165E-03+1.00000E-12-1.41583E-03+1.00000E-12+1.22655E-03+1.00000E-12+3.28095E-03+1.00000E-12+4.30043E-03+1.00000E-12+4.14359E-03+1.00000E-12+2.97700E-03+1.00000E-12+1.20033E-03+1.00000E-12-6.78615E-04+1.00000E-12-2.18236E-03+1.00000E-12-2.97956E-03+1.00000E-12-2.95148E-03+1.00000E-12-2.19792E-03+1.00000E000032S*-12-9.87776E-04+1.00000E-12+3.27223E-04+1.00000E-12+1.40969E-03+1.00000E-12+2.01907E-03+1.00000E-12+2.06038E-03+1.00000E-12+1.59076E-03+1.00000E-12+7.87214E-04+1.00000E-12-1.11819E-04+1.00000E-12-8.73285E-04+1.00000E-12-1.32684E-03+1.00000E-12-1.39947E-03+1.00000E-12-1.12145E-03+1.00000E-12-6.05788E-04+1.00000E-12-9.56981E-06+1.00000E-12+5.10732E-04+1.00000E-12+8.37964E-04+1.00000E-12+9.18099E-04+1.00000E-12+7.65141E-04+1.00000E-12+4.48398E-04+1.00000E-12+6.77339E-05+1.00000E-12-2.75355E-04+1.00000E-12-5.03014E-04+1.00000E-12-5.76832E-04+1.00000E-12-5.01563E-04+1.00000E-12-3.17598E-04+1.00000E-12-8.57152E-05+1.00000E-12+1.30932E-04+1.00000E-12+2.82663E-04+1.00000E-12+3.43335E-04+1.00000E-12+3.13012E-04+1.00000E-12+2.13736E-04+1.00000E-12+8.05610E-05+1.00000E-12-4.91438E-05+1.00000E-12-1.45180E-04+1.00000E-12-1.90630E-04+1.00000E-12-1.83655E-04+1.00000E-12-1.35278E-04+1.00000E-12-6.44014E-05+1.00000E-12+8.19354E-06+1.00000E-12+6.52114E-05+1.00000E-12+9.63460E-05+1.00000E-12+9.94124E-05+1.00000E-12+7.92786E-05+1.00000E-12+4.52898E-05+1.00000E-12+8.12323E-06+1.00000E-12-2.30363E-05+1.00000E-12-4.23684E-05+1.00000E-12-4.80737E-05+1.00000E-12-4.19130E-05+1.00000E-12-2.79888E-05+1.00000E-12-1.12359E-05+1.00000E-12+3.93763E-06+1.00000E-12+1.45615E-05+1.00000E-12+1.94442E-05+1.00000E-12+1.90029E-05+1.00000E-12+1.47461E-05+1.00000E-12+8.63033E-06+1.00000E-12+2.48011E-06+1.00000E-12-2.40048E-06+1.00000E-12-5.38002E-06+1.00000E-12-6.44452E-06+1.00000E-12-6.00936E-06+1.00000E-12-4.68316E-06+1.00000E-12-3.06033E-06+1.00000E-12-1.58534E-06+1.00000E-12-5.00120E-07+1.00000E-12+1.38767E-07+1.00000E-12+4.01167E-07+1.00000E-12+4.15603E-07+1.00000E-12+3.10829E-07+1.00000E-12+1.82539E-07+1.00000E-12+8.21892E-08+1.00000E-12+2.42144E-08+1.00000E-1200000570051035.0000E+020000500000+2.4360E-01+0.0000E+00058003503+1.00000E+00+1.00000E-01000545808D040030030241+2.42144E-08+1.00000E-12+8.21892E-08+1.00000E-12+1.82539E-07+1.00000E-12+3.10829E-07+1.00000E-12+4.15603E-07+1.00000E-12+4.01167E-07+1.00000E-12+1.38767E-07+1.00000E-12-5.00120E-07+1.00000E-12-1.58534E-06+1.00000E-12-3.06033E-06+1.00000E-12-4.68316E-06+1.00000E-12-6.00936E-06+1.00000E-12-6.44452E-06+1.00000E-12-5.38002E-06+1.00000E-12-2.40048E-06+1.00000E-12+2.48011E-06+1.00000E-12+8.63033E-06+1.00000E-12+1.47461E-05+1.00000E-12+1.90029E-05+1.00000E-12+1.94442E-05+1.00000E-12+1.45615E-05+1.00000E-12+3.93763E-06+1.00000E-12-1.12359E-05+1.00000E-12-2.79888E-05+1.00000E-12-4.19130E-05+1.00000E-12-4.80737E-05+1.00000E-12-4.23684E-05+1.00000E-12-2.30363E-05+1.00000E-12+8.12323E-06+1.00000E-12+4.52898E-05+1.00000E-12+7.92786E-05+1.00000E-12+9.94124E-05+1.00000E-12+9.63460E-05+1.00000E-12+6.52114E-05+1.00000E-12+8.19354E-06+1.00000E-12-6.44014E-05+1.00000E-12-1.35278E-04+1.00000E-12-1.83655E-04+1.00000E-12-1.90630E-04+1.00000E-12-1.45180E-04+1.00000E-12-4.91438E-05+1.00000E-12+8.05610E-05+1.00000E-12+2.13736E-04+1.00000E-12+3.13012E-04+1.00000E-12+3.43335E-04+1.00000E-12+2.82663E-04+1.00000E-12+1.30932E-04+1.00000E-12-8.57152E-05+1.00000E-12-3.17598E-04+1.00000E-12-5.01563E-04+1.00000E-12-5.76832E-04+1.00000E-12-5.03014E-04+1.00000E-12-2.75355E-04+1.00000E-12+6.77339E-05+1.00000E-12+4.48398E-04+1.00000E-12+7.65141E-04+1.00000E-12+9.18099E-04+1.00000E-12+8.37964E-04+1.00000E-12+5.10732E-04+1.00000E-12-9.56981E-06+1.00000E-12-6.05788E-04+1.00000E-12-1.12145E-03+1.00000E-12-1.39947E-03+1.00000E-12-1.32684E-03+1.00000E-12-8.73285E-04+1.00000E-12-1.11819E-04+1.00000E-12+7.87214E-04+1.00000E-12+1.59076E-03+1.00000E-12+2.06038E-03+1.00000E-12+2.01907E-03+1.00000E-12+1.40969E-03+1.00000E-12+3.27223E-04+1.00000E-12-9.87776E-04+1.00000E-12-2.19792E-03+1.00000E-12-2.95148E-03+1.00000E-12-2.97956E-03+1.00000E-12-2.18236E-03+1.00000E-12-6.78615E-04+1.00000E-12+1.20033E-03+1.00000E-12+2.97700E-03+1.00000E-12+4.14359E-03+1.00000E-12+4.30043E-03+1.00000E-12+3.28095E-03+1.00000E-12+1.22655E-03+1.00000E-12-1.41583E-03+1.00000E-12-3.98165E-03+1.00000E-12-5.74793E-03+1.00000E-12-6.12751E-03+1.00000E-12-4.84851E-03+1.00000E-12-2.06729E-03+1.00000E-12+1.62392E-03+1.00000E-12+5.30927E-03+1.00000E-12+7.96400E-03+1.000033S*00000E-12+8.72455E-03+1.00000E-12+7.14622E-03+1.00000E-12+3.37640E-03+1.00000E-12-1.81367E-03+1.00000E-12-7.16356E-03+1.00000E-12-1.12077E-02+1.00000E-12-1.26498E-02+1.00000E-12-1.07374E-02+1.00000E-12-5.53706E-03+1.00000E-12+1.97446E-03+1.00000E-12+1.00493E-02+1.00000E-12+1.65290E-02+1.00000E-12+1.93592E-02+1.00000E-12+1.71475E-02+1.00000E-12+9.62708E-03+1.00000E-12-2.09686E-03+1.00000E-12-1.56032E-02+1.00000E-12-2.75313E-02+1.00000E-12-3.42217E-02+1.00000E-12-3.24965E-02+1.00000E-12-2.04140E-02+1.00000E-12+2.17346E-03+1.00000E-12+3.33986E-02+1.00000E-12+6.95638E-02+1.00000E-12+1.05716E-01+1.00000E-12+1.36510E-01+1.00000E-12+1.57186E-01+1.00000E-12+1.64467E-01+1.00000E-12+1.57186E-01+1.00000E-12+1.36510E-01+1.00000E-12+1.05716E-01+1.00000E-12+6.95638E-02+1.00000E-12+3.33986E-02+1.00000E-12+2.17346E-03+1.00000E-12-2.04140E-02+1.00000E-12-3.24965E-02+1.00000E-12-3.42217E-02+1.00000E-12-2.75313E-02+1.00000E-12-1.56032E-02+1.00000E-12-2.09686E-03+1.00000E-12+9.62708E-03+1.00000E-12+1.71475E-02+1.00000E-12+1.93592E-02+1.00000E-12+1.65290E-02+1.00000E-12+1.00493E-02+1.00000E-12+1.97446E-03+1.00000E-12-5.53706E-03+1.00000E-12-1.07374E-02+1.00000E-12-1.26498E-02+1.00000E-12-1.12077E-02+1.00000E-12-7.16356E-03+1.00000E-12-1.81367E-03+1.00000E-12+3.37640E-03+1.00000E-12+7.14622E-03+1.00000E-12+8.72455E-03+1.00000E-12+7.96400E-03+1.00000E-12+5.30927E-03+1.00000E-12+1.62392E-03+1.00000E-12-2.06729E-03+1.00000E-12-4.84851E-03+1.00000E-12-6.12751E-03+1.00000E-12-5.74793E-03+1.00000E-12-3.98165E-03+1.00000E-12-1.41583E-03+1.00000E-12+1.22655E-03+1.00000E-12+3.28095E-03+1.00000E-12+4.30043E-03+1.00000E-12+4.14359E-03+1.00000E-12+2.97700E-03+1.00000E-12+1.20033E-03+1.00000E-12-6.78615E-04+1.00000E-12-2.18236E-03+1.00000E-12-2.97956E-03+1.00000E-12-2.95148E-03+1.00000E-12-2.19792E-03+1.00000E-12-9.87776E-04+1.00000E-12+3.27223E-04+1.00000E-12+1.40969E-03+1.00000E-12+2.01907E-03+1.00000E-12+2.06038E-03+1.00000E-12+1.59076E-03+1.00000E-12+7.87214E-04+1.00000E-12-1.11819E-04+1.00000E-12-8.73285E-04+1.00000E-12-1.32684E-03+1.00000E-12-1.39947E-03+1.00000E-12-1.12145E-03+1.00000E-12-6.05788E-04+1.00000E-12-9.56981E-06+1.00000E-12+5.10732E-04+1.00000E-12+8.37964E-04+1.00000E-12+9.18099E-04+1.00000E-12+7.65141E-04+1.00000E-12+4.48398E-04+1.00000E-12+6.77339E-05+1.00000E-12-2.75355E-04+1.00000E-12-5.03014E-04+1.00000E-12-5.76832E-04+1.00000E-12-5.01563E-04+1.00000E-12-3.17598E-04+1.00000E-12-8.57152E-05+1.00000E-12+1.30932E-04+1.00000E-12+2.82663E-04+1.00000E-12+3.43335E-04+1.00000E-12+3.13012E-04+1.00000E-12+2.13736E-04+1.00000E-12+8.05610E-05+1.00000E-12-4.91438E-05+1.00000E-12-1.45180E-04+1.00000E-12-1.90630E-04+1.00000E-12-1.83655E-04+1.00000E-12-1.35278E-04+1.00000E-12-6.44014E-05+1.00000E-12+8.19354E-06+1.00000E-12+6.52114E-05+1.00000E-12+9.63460E-05+1.00000E-12+9.94124E-05+1.00000E-12+7.92786E-05+1.00000E-12+4.52898E-05+1.00000E-12+8.12323E-06+1.00000E-12-2.30363E-05+1.00000E-12-4.23684E-05+1.00000E-12-4.80737E-05+1.00000E-12-4.19130E-05+1.00000E-12-2.79888E-05+1.00000E-12-1.12359E-05+1.00000E-12+3.93763E-06+1.00000E-12+1.45615E-05+1.00000E-12+1.94442E-05+1.00000E-12+1.90029E-05+1.00000E-12+1.47461E-05+1.00000E-12+8.63033E-06+1.00000E-12+2.48011E-06+1.00000E-12-2.40048E-06+1.00000E-12-5.38002E-06+1.00000E-12-6.44452E-06+1.00000E-12-6.00936E-06+1.00000E-12-4.68316E-06+1.00000E-12-3.06033E-06+1.00000E-12-1.58534E-06+1.00000E-12-5.00120E-07+1.00000E-12+1.38767E-07+1.00000E-12+4.01167E-07+1.00000E-12+4.15603E-07+1.00000E-12+3.10829E-07+1.00000E-12+1.82539E-07+1.00000E-12+8.21892E-08+1.00000E-12+2.42144E-08+1.00000E-1200000570051041.0000E+020000500000+1.4436E+00+0.0000E+00058003504+1.00000E+00+1.00000E-0100058003500+8.62622E+10+1.00000E-0100052014802BHU0000002~001000+04.502384+135.623447-2613.4-00.1135.1-29.40001122.0000E+015.0000E-040000G~2019,152,12:24:11.0000~2019,202,04:03:35.0000~N0530478A01001002+8.02887E+01+1.00000E-01004+0.00000E+00+0.00000E+00+0.00000E+00+0.00000E+00+0.00000E+00+0.00000E+00+0.00000E+00+0.00000E+00-1.09316E+02+0.00000E+00+0.00000E+00+0.00000E+00-1.01317E+01+0.00000E+00+0.00000E+00+0.00000E+00005-4.67264E+01+7.3000034S*9273E+01+0.00000E+00+0.00000E+00-4.67264E+01-7.39273E+01+0.00000E+00+0.00000E+00-1.17674E+01+0.00000E+00+0.00000E+00+0.00000E+00-2.43358E-01+3.05150E-01+0.00000E+00+0.00000E+00-2.43358E-01-3.05150E-01+0.00000E+00+0.00000E+00058003501+2.57082E+05+1.00000E-01000540048D020020030001+1.00000E+00+1.00000E-1200000570051025.0000E+020000100000+3.6000E-03+0.0000E+00058003502+3.35544E+05+1.00000E-01000545808D030030030241+2.42144E-08+1.00000E-12+8.21892E-08+1.00000E-12+1.82539E-07+1.00000E-12+3.10829E-07+1.00000E-12+4.15603E-07+1.00000E-12+4.01167E-07+1.00000E-12+1.38767E-07+1.00000E-12-5.00120E-07+1.00000E-12-1.58534E-06+1.00000E-12-3.06033E-06+1.00000E-12-4.68316E-06+1.00000E-12-6.00936E-06+1.00000E-12-6.44452E-06+1.00000E-12-5.38002E-06+1.00000E-12-2.40048E-06+1.00000E-12+2.48011E-06+1.00000E-12+8.63033E-06+1.00000E-12+1.47461E-05+1.00000E-12+1.90029E-05+1.00000E-12+1.94442E-05+1.00000E-12+1.45615E-05+1.00000E-12+3.93763E-06+1.00000E-12-1.12359E-05+1.00000E-12-2.79888E-05+1.00000E-12-4.19130E-05+1.00000E-12-4.80737E-05+1.00000E-12-4.23684E-05+1.00000E-12-2.30363E-05+1.00000E-12+8.12323E-06+1.00000E-12+4.52898E-05+1.00000E-12+7.92786E-05+1.00000E-12+9.94124E-05+1.00000E-12+9.63460E-05+1.00000E-12+6.52114E-05+1.00000E-12+8.19354E-06+1.00000E-12-6.44014E-05+1.00000E-12-1.35278E-04+1.00000E-12-1.83655E-04+1.00000E-12-1.90630E-04+1.00000E-12-1.45180E-04+1.00000E-12-4.91438E-05+1.00000E-12+8.05610E-05+1.00000E-12+2.13736E-04+1.00000E-12+3.13012E-04+1.00000E-12+3.43335E-04+1.00000E-12+2.82663E-04+1.00000E-12+1.30932E-04+1.00000E-12-8.57152E-05+1.00000E-12-3.17598E-04+1.00000E-12-5.01563E-04+1.00000E-12-5.76832E-04+1.00000E-12-5.03014E-04+1.00000E-12-2.75355E-04+1.00000E-12+6.77339E-05+1.00000E-12+4.48398E-04+1.00000E-12+7.65141E-04+1.00000E-12+9.18099E-04+1.00000E-12+8.37964E-04+1.00000E-12+5.10732E-04+1.00000E-12-9.56981E-06+1.00000E-12-6.05788E-04+1.00000E-12-1.12145E-03+1.00000E-12-1.39947E-03+1.00000E-12-1.32684E-03+1.00000E-12-8.73285E-04+1.00000E-12-1.11819E-04+1.00000E-12+7.87214E-04+1.00000E-12+1.59076E-03+1.00000E-12+2.06038E-03+1.00000E-12+2.01907E-03+1.00000E-12+1.40969E-03+1.00000E-12+3.27223E-04+1.00000E-12-9.87776E-04+1.00000E-12-2.19792E-03+1.00000E-12-2.95148E-03+1.00000E-12-2.97956E-03+1.00000E-12-2.18236E-03+1.00000E-12-6.78615E-04+1.00000E-12+1.20033E-03+1.00000E-12+2.97700E-03+1.00000E-12+4.14359E-03+1.00000E-12+4.30043E-03+1.00000E-12+3.28095E-03+1.00000E-12+1.22655E-03+1.00000E-12-1.41583E-03+1.00000E-12-3.98165E-03+1.00000E-12-5.74793E-03+1.00000E-12-6.12751E-03+1.00000E-12-4.84851E-03+1.00000E-12-2.06729E-03+1.00000E-12+1.62392E-03+1.00000E-12+5.30927E-03+1.00000E-12+7.96400E-03+1.00000E-12+8.72455E-03+1.00000E-12+7.14622E-03+1.00000E-12+3.37640E-03+1.00000E-12-1.81367E-03+1.00000E-12-7.16356E-03+1.00000E-12-1.12077E-02+1.00000E-12-1.26498E-02+1.00000E-12-1.07374E-02+1.00000E-12-5.53706E-03+1.00000E-12+1.97446E-03+1.00000E-12+1.00493E-02+1.00000E-12+1.65290E-02+1.00000E-12+1.93592E-02+1.00000E-12+1.71475E-02+1.00000E-12+9.62708E-03+1.00000E-12-2.09686E-03+1.00000E-12-1.56032E-02+1.00000E-12-2.75313E-02+1.00000E-12-3.42217E-02+1.00000E-12-3.24965E-02+1.00000E-12-2.04140E-02+1.00000E-12+2.17346E-03+1.00000E-12+3.33986E-02+1.00000E-12+6.95638E-02+1.00000E-12+1.05716E-01+1.00000E-12+1.36510E-01+1.00000E-12+1.57186E-01+1.00000E-12+1.64467E-01+1.00000E-12+1.57186E-01+1.00000E-12+1.36510E-01+1.00000E-12+1.05716E-01+1.00000E-12+6.95638E-02+1.00000E-12+3.33986E-02+1.00000E-12+2.17346E-03+1.00000E-12-2.04140E-02+1.00000E-12-3.24965E-02+1.00000E-12-3.42217E-02+1.00000E-12-2.75313E-02+1.00000E-12-1.56032E-02+1.00000E-12-2.09686E-03+1.00000E-12+9.62708E-03+1.00000E-12+1.71475E-02+1.00000E-12+1.93592E-02+1.00000E-12+1.65290E-02+1.00000E-12+1.00493E-02+1.00000E-12+1.97446E-03+1.00000E-12-5.53706E-03+1.00000E-12-1.07374E-02+1.00000E-12-1.26498E-02+1.00000E-12-1.12077E-02+1.00000E-12-7.16356E-03+1.00000E-12-1.81367E-03+1.00000E-12+3.37640E-03+1.00000E-12+7.14622E-03+1.00000E-12+8.72455E-03+1.00000E-12+7.96400E-03+1.00000E-12+5.30927E-03+1.00000E-12+1.62392E-03+1.00000E-12-2.06729E-03+1.00000E-12-4.84851E-03+1.00000E-12-6.000035S*12751E-03+1.00000E-12-5.74793E-03+1.00000E-12-3.98165E-03+1.00000E-12-1.41583E-03+1.00000E-12+1.22655E-03+1.00000E-12+3.28095E-03+1.00000E-12+4.30043E-03+1.00000E-12+4.14359E-03+1.00000E-12+2.97700E-03+1.00000E-12+1.20033E-03+1.00000E-12-6.78615E-04+1.00000E-12-2.18236E-03+1.00000E-12-2.97956E-03+1.00000E-12-2.95148E-03+1.00000E-12-2.19792E-03+1.00000E-12-9.87776E-04+1.00000E-12+3.27223E-04+1.00000E-12+1.40969E-03+1.00000E-12+2.01907E-03+1.00000E-12+2.06038E-03+1.00000E-12+1.59076E-03+1.00000E-12+7.87214E-04+1.00000E-12-1.11819E-04+1.00000E-12-8.73285E-04+1.00000E-12-1.32684E-03+1.00000E-12-1.39947E-03+1.00000E-12-1.12145E-03+1.00000E-12-6.05788E-04+1.00000E-12-9.56981E-06+1.00000E-12+5.10732E-04+1.00000E-12+8.37964E-04+1.00000E-12+9.18099E-04+1.00000E-12+7.65141E-04+1.00000E-12+4.48398E-04+1.00000E-12+6.77339E-05+1.00000E-12-2.75355E-04+1.00000E-12-5.03014E-04+1.00000E-12-5.76832E-04+1.00000E-12-5.01563E-04+1.00000E-12-3.17598E-04+1.00000E-12-8.57152E-05+1.00000E-12+1.30932E-04+1.00000E-12+2.82663E-04+1.00000E-12+3.43335E-04+1.00000E-12+3.13012E-04+1.00000E-12+2.13736E-04+1.00000E-12+8.05610E-05+1.00000E-12-4.91438E-05+1.00000E-12-1.45180E-04+1.00000E-12-1.90630E-04+1.00000E-12-1.83655E-04+1.00000E-12-1.35278E-04+1.00000E-12-6.44014E-05+1.00000E-12+8.19354E-06+1.00000E-12+6.52114E-05+1.00000E-12+9.63460E-05+1.00000E-12+9.94124E-05+1.00000E-12+7.92786E-05+1.00000E-12+4.52898E-05+1.00000E-12+8.12323E-06+1.00000E-12-2.30363E-05+1.00000E-12-4.23684E-05+1.00000E-12-4.80737E-05+1.00000E-12-4.19130E-05+1.00000E-12-2.79888E-05+1.00000E-12-1.12359E-05+1.00000E-12+3.93763E-06+1.00000E-12+1.45615E-05+1.00000E-12+1.94442E-05+1.00000E-12+1.90029E-05+1.00000E-12+1.47461E-05+1.00000E-12+8.63033E-06+1.00000E-12+2.48011E-06+1.00000E-12-2.40048E-06+1.00000E-12-5.38002E-06+1.00000E-12-6.44452E-06+1.00000E-12-6.00936E-06+1.00000E-12-4.68316E-06+1.00000E-12-3.06033E-06+1.00000E-12-1.58534E-06+1.00000E-12-5.00120E-07+1.00000E-12+1.38767E-07+1.00000E-12+4.01167E-07+1.00000E-12+4.15603E-07+1.00000E-12+3.10829E-07+1.00000E-12+1.82539E-07+1.00000E-12+8.21892E-08+1.00000E-12+2.42144E-08+1.00000E-1200000570051035.0000E+020000500000+2.4360E-01+0.0000E+00058003503+1.00000E+00+1.00000E-01000545808D040030030241+2.42144E-08+1.00000E-12+8.21892E-08+1.00000E-12+1.82539E-07+1.00000E-12+3.10829E-07+1.00000E-12+4.15603E-07+1.00000E-12+4.01167E-07+1.00000E-12+1.38767E-07+1.00000E-12-5.00120E-07+1.00000E-12-1.58534E-06+1.00000E-12-3.06033E-06+1.00000E-12-4.68316E-06+1.00000E-12-6.00936E-06+1.00000E-12-6.44452E-06+1.00000E-12-5.38002E-06+1.00000E-12-2.40048E-06+1.00000E-12+2.48011E-06+1.00000E-12+8.63033E-06+1.00000E-12+1.47461E-05+1.00000E-12+1.90029E-05+1.00000E-12+1.94442E-05+1.00000E-12+1.45615E-05+1.00000E-12+3.93763E-06+1.00000E-12-1.12359E-05+1.00000E-12-2.79888E-05+1.00000E-12-4.19130E-05+1.00000E-12-4.80737E-05+1.00000E-12-4.23684E-05+1.00000E-12-2.30363E-05+1.00000E-12+8.12323E-06+1.00000E-12+4.52898E-05+1.00000E-12+7.92786E-05+1.00000E-12+9.94124E-05+1.00000E-12+9.63460E-05+1.00000E-12+6.52114E-05+1.00000E-12+8.19354E-06+1.00000E-12-6.44014E-05+1.00000E-12-1.35278E-04+1.00000E-12-1.83655E-04+1.00000E-12-1.90630E-04+1.00000E-12-1.45180E-04+1.00000E-12-4.91438E-05+1.00000E-12+8.05610E-05+1.00000E-12+2.13736E-04+1.00000E-12+3.13012E-04+1.00000E-12+3.43335E-04+1.00000E-12+2.82663E-04+1.00000E-12+1.30932E-04+1.00000E-12-8.57152E-05+1.00000E-12-3.17598E-04+1.00000E-12-5.01563E-04+1.00000E-12-5.76832E-04+1.00000E-12-5.03014E-04+1.00000E-12-2.75355E-04+1.00000E-12+6.77339E-05+1.00000E-12+4.48398E-04+1.00000E-12+7.65141E-04+1.00000E-12+9.18099E-04+1.00000E-12+8.37964E-04+1.00000E-12+5.10732E-04+1.00000E-12-9.56981E-06+1.00000E-12-6.05788E-04+1.00000E-12-1.12145E-03+1.00000E-12-1.39947E-03+1.00000E-12-1.32684E-03+1.00000E-12-8.73285E-04+1.00000E-12-1.11819E-04+1.00000E-12+7.87214E-04+1.00000E-12+1.59076E-03+1.00000E-12+2.06038E-03+1.00000E-12+2.01907E-03+1.00000E-12+1.40969E-03+1.00000E-12+3.27223E-04+1.00000E-12-9.87776E-04+1.00000E-12-2.19792E-03+1.00000E-12-2.95148E-03+1.00000E-12-2.97956E-03+1.00000E-12-2.18236E-03+1.00000E-12-6.78615E-04+1.00000E000036S*-12+1.20033E-03+1.00000E-12+2.97700E-03+1.00000E-12+4.14359E-03+1.00000E-12+4.30043E-03+1.00000E-12+3.28095E-03+1.00000E-12+1.22655E-03+1.00000E-12-1.41583E-03+1.00000E-12-3.98165E-03+1.00000E-12-5.74793E-03+1.00000E-12-6.12751E-03+1.00000E-12-4.84851E-03+1.00000E-12-2.06729E-03+1.00000E-12+1.62392E-03+1.00000E-12+5.30927E-03+1.00000E-12+7.96400E-03+1.00000E-12+8.72455E-03+1.00000E-12+7.14622E-03+1.00000E-12+3.37640E-03+1.00000E-12-1.81367E-03+1.00000E-12-7.16356E-03+1.00000E-12-1.12077E-02+1.00000E-12-1.26498E-02+1.00000E-12-1.07374E-02+1.00000E-12-5.53706E-03+1.00000E-12+1.97446E-03+1.00000E-12+1.00493E-02+1.00000E-12+1.65290E-02+1.00000E-12+1.93592E-02+1.00000E-12+1.71475E-02+1.00000E-12+9.62708E-03+1.00000E-12-2.09686E-03+1.00000E-12-1.56032E-02+1.00000E-12-2.75313E-02+1.00000E-12-3.42217E-02+1.00000E-12-3.24965E-02+1.00000E-12-2.04140E-02+1.00000E-12+2.17346E-03+1.00000E-12+3.33986E-02+1.00000E-12+6.95638E-02+1.00000E-12+1.05716E-01+1.00000E-12+1.36510E-01+1.00000E-12+1.57186E-01+1.00000E-12+1.64467E-01+1.00000E-12+1.57186E-01+1.00000E-12+1.36510E-01+1.00000E-12+1.05716E-01+1.00000E-12+6.95638E-02+1.00000E-12+3.33986E-02+1.00000E-12+2.17346E-03+1.00000E-12-2.04140E-02+1.00000E-12-3.24965E-02+1.00000E-12-3.42217E-02+1.00000E-12-2.75313E-02+1.00000E-12-1.56032E-02+1.00000E-12-2.09686E-03+1.00000E-12+9.62708E-03+1.00000E-12+1.71475E-02+1.00000E-12+1.93592E-02+1.00000E-12+1.65290E-02+1.00000E-12+1.00493E-02+1.00000E-12+1.97446E-03+1.00000E-12-5.53706E-03+1.00000E-12-1.07374E-02+1.00000E-12-1.26498E-02+1.00000E-12-1.12077E-02+1.00000E-12-7.16356E-03+1.00000E-12-1.81367E-03+1.00000E-12+3.37640E-03+1.00000E-12+7.14622E-03+1.00000E-12+8.72455E-03+1.00000E-12+7.96400E-03+1.00000E-12+5.30927E-03+1.00000E-12+1.62392E-03+1.00000E-12-2.06729E-03+1.00000E-12-4.84851E-03+1.00000E-12-6.12751E-03+1.00000E-12-5.74793E-03+1.00000E-12-3.98165E-03+1.00000E-12-1.41583E-03+1.00000E-12+1.22655E-03+1.00000E-12+3.28095E-03+1.00000E-12+4.30043E-03+1.00000E-12+4.14359E-03+1.00000E-12+2.97700E-03+1.00000E-12+1.20033E-03+1.00000E-12-6.78615E-04+1.00000E-12-2.18236E-03+1.00000E-12-2.97956E-03+1.00000E-12-2.95148E-03+1.00000E-12-2.19792E-03+1.00000E-12-9.87776E-04+1.00000E-12+3.27223E-04+1.00000E-12+1.40969E-03+1.00000E-12+2.01907E-03+1.00000E-12+2.06038E-03+1.00000E-12+1.59076E-03+1.00000E-12+7.87214E-04+1.00000E-12-1.11819E-04+1.00000E-12-8.73285E-04+1.00000E-12-1.32684E-03+1.00000E-12-1.39947E-03+1.00000E-12-1.12145E-03+1.00000E-12-6.05788E-04+1.00000E-12-9.56981E-06+1.00000E-12+5.10732E-04+1.00000E-12+8.37964E-04+1.00000E-12+9.18099E-04+1.00000E-12+7.65141E-04+1.00000E-12+4.48398E-04+1.00000E-12+6.77339E-05+1.00000E-12-2.75355E-04+1.00000E-12-5.03014E-04+1.00000E-12-5.76832E-04+1.00000E-12-5.01563E-04+1.00000E-12-3.17598E-04+1.00000E-12-8.57152E-05+1.00000E-12+1.30932E-04+1.00000E-12+2.82663E-04+1.00000E-12+3.43335E-04+1.00000E-12+3.13012E-04+1.00000E-12+2.13736E-04+1.00000E-12+8.05610E-05+1.00000E-12-4.91438E-05+1.00000E-12-1.45180E-04+1.00000E-12-1.90630E-04+1.00000E-12-1.83655E-04+1.00000E-12-1.35278E-04+1.00000E-12-6.44014E-05+1.00000E-12+8.19354E-06+1.00000E-12+6.52114E-05+1.00000E-12+9.63460E-05+1.00000E-12+9.94124E-05+1.00000E-12+7.92786E-05+1.00000E-12+4.52898E-05+1.00000E-12+8.12323E-06+1.00000E-12-2.30363E-05+1.00000E-12-4.23684E-05+1.00000E-12-4.80737E-05+1.00000E-12-4.19130E-05+1.00000E-12-2.79888E-05+1.00000E-12-1.12359E-05+1.00000E-12+3.93763E-06+1.00000E-12+1.45615E-05+1.00000E-12+1.94442E-05+1.00000E-12+1.90029E-05+1.00000E-12+1.47461E-05+1.00000E-12+8.63033E-06+1.00000E-12+2.48011E-06+1.00000E-12-2.40048E-06+1.00000E-12-5.38002E-06+1.00000E-12-6.44452E-06+1.00000E-12-6.00936E-06+1.00000E-12-4.68316E-06+1.00000E-12-3.06033E-06+1.00000E-12-1.58534E-06+1.00000E-12-5.00120E-07+1.00000E-12+1.38767E-07+1.00000E-12+4.01167E-07+1.00000E-12+4.15603E-07+1.00000E-12+3.10829E-07+1.00000E-12+1.82539E-07+1.00000E-12+8.21892E-08+1.00000E-12+2.42144E-08+1.00000E-1200000570051041.0000E+020000500000+1.4436E+00+0.0000E+00058003504+1.00000E+00+1.00000E-01000540048D050030030001+1.00000E+00+1.00000E-1200000570051052.0000E+010000100000+1.443000037S*6E+00+0.0000E+00058003505+1.00000E+00+1.00000E-0100058003500+8.62622E+10+1.00000E-0100052014802BHU0000002~001000+04.502384+135.623447-2613.4-00.1135.1-29.40001122.0000E+015.0000E-040000G~2019,202,04:03:38.0000~2019,208,10:56:50.0000~N0530478A01001002+8.02887E+01+1.00000E-01004+0.00000E+00+0.00000E+00+0.00000E+00+0.00000E+00+0.00000E+00+0.00000E+00+0.00000E+00+0.00000E+00-1.09316E+02+0.00000E+00+0.00000E+00+0.00000E+00-1.01317E+01+0.00000E+00+0.00000E+00+0.00000E+00005-4.67264E+01+7.39273E+01+0.00000E+00+0.00000E+00-4.67264E+01-7.39273E+01+0.00000E+00+0.00000E+00-1.17674E+01+0.00000E+00+0.00000E+00+0.00000E+00-2.43358E-01+3.05150E-01+0.00000E+00+0.00000E+00-2.43358E-01-3.05150E-01+0.00000E+00+0.00000E+00058003501+2.57082E+05+1.00000E-01000540048D020020030001+1.00000E+00+1.00000E-1200000570051025.0000E+020000100000+3.6000E-03+0.0000E+00058003502+3.35544E+05+1.00000E-01000545808D030030030241+2.42144E-08+1.00000E-12+8.21892E-08+1.00000E-12+1.82539E-07+1.00000E-12+3.10829E-07+1.00000E-12+4.15603E-07+1.00000E-12+4.01167E-07+1.00000E-12+1.38767E-07+1.00000E-12-5.00120E-07+1.00000E-12-1.58534E-06+1.00000E-12-3.06033E-06+1.00000E-12-4.68316E-06+1.00000E-12-6.00936E-06+1.00000E-12-6.44452E-06+1.00000E-12-5.38002E-06+1.00000E-12-2.40048E-06+1.00000E-12+2.48011E-06+1.00000E-12+8.63033E-06+1.00000E-12+1.47461E-05+1.00000E-12+1.90029E-05+1.00000E-12+1.94442E-05+1.00000E-12+1.45615E-05+1.00000E-12+3.93763E-06+1.00000E-12-1.12359E-05+1.00000E-12-2.79888E-05+1.00000E-12-4.19130E-05+1.00000E-12-4.80737E-05+1.00000E-12-4.23684E-05+1.00000E-12-2.30363E-05+1.00000E-12+8.12323E-06+1.00000E-12+4.52898E-05+1.00000E-12+7.92786E-05+1.00000E-12+9.94124E-05+1.00000E-12+9.63460E-05+1.00000E-12+6.52114E-05+1.00000E-12+8.19354E-06+1.00000E-12-6.44014E-05+1.00000E-12-1.35278E-04+1.00000E-12-1.83655E-04+1.00000E-12-1.90630E-04+1.00000E-12-1.45180E-04+1.00000E-12-4.91438E-05+1.00000E-12+8.05610E-05+1.00000E-12+2.13736E-04+1.00000E-12+3.13012E-04+1.00000E-12+3.43335E-04+1.00000E-12+2.82663E-04+1.00000E-12+1.30932E-04+1.00000E-12-8.57152E-05+1.00000E-12-3.17598E-04+1.00000E-12-5.01563E-04+1.00000E-12-5.76832E-04+1.00000E-12-5.03014E-04+1.00000E-12-2.75355E-04+1.00000E-12+6.77339E-05+1.00000E-12+4.48398E-04+1.00000E-12+7.65141E-04+1.00000E-12+9.18099E-04+1.00000E-12+8.37964E-04+1.00000E-12+5.10732E-04+1.00000E-12-9.56981E-06+1.00000E-12-6.05788E-04+1.00000E-12-1.12145E-03+1.00000E-12-1.39947E-03+1.00000E-12-1.32684E-03+1.00000E-12-8.73285E-04+1.00000E-12-1.11819E-04+1.00000E-12+7.87214E-04+1.00000E-12+1.59076E-03+1.00000E-12+2.06038E-03+1.00000E-12+2.01907E-03+1.00000E-12+1.40969E-03+1.00000E-12+3.27223E-04+1.00000E-12-9.87776E-04+1.00000E-12-2.19792E-03+1.00000E-12-2.95148E-03+1.00000E-12-2.97956E-03+1.00000E-12-2.18236E-03+1.00000E-12-6.78615E-04+1.00000E-12+1.20033E-03+1.00000E-12+2.97700E-03+1.00000E-12+4.14359E-03+1.00000E-12+4.30043E-03+1.00000E-12+3.28095E-03+1.00000E-12+1.22655E-03+1.00000E-12-1.41583E-03+1.00000E-12-3.98165E-03+1.00000E-12-5.74793E-03+1.00000E-12-6.12751E-03+1.00000E-12-4.84851E-03+1.00000E-12-2.06729E-03+1.00000E-12+1.62392E-03+1.00000E-12+5.30927E-03+1.00000E-12+7.96400E-03+1.00000E-12+8.72455E-03+1.00000E-12+7.14622E-03+1.00000E-12+3.37640E-03+1.00000E-12-1.81367E-03+1.00000E-12-7.16356E-03+1.00000E-12-1.12077E-02+1.00000E-12-1.26498E-02+1.00000E-12-1.07374E-02+1.00000E-12-5.53706E-03+1.00000E-12+1.97446E-03+1.00000E-12+1.00493E-02+1.00000E-12+1.65290E-02+1.00000E-12+1.93592E-02+1.00000E-12+1.71475E-02+1.00000E-12+9.62708E-03+1.00000E-12-2.09686E-03+1.00000E-12-1.56032E-02+1.00000E-12-2.75313E-02+1.00000E-12-3.42217E-02+1.00000E-12-3.24965E-02+1.00000E-12-2.04140E-02+1.00000E-12+2.17346E-03+1.00000E-12+3.33986E-02+1.00000E-12+6.95638E-02+1.00000E-12+1.05716E-01+1.00000E-12+1.36510E-01+1.00000E-12+1.57186E-01+1.00000E-12+1.64467E-01+1.00000E-12+1.57186E-01+1.00000E-12+1.36510E-01+1.00000E-12+1.05716E-01+1.00000E-12+6.95638E-02+1.00000E-12+3.33986E-02+1.00000E-12+2.17346E-03+1.00000E-12-2.04140E-02+1.00000E-12-3.24965E-02+1.00000E-12-3.42217E-02+1.00000E-12-2.75313E-02+1.00000E-12-1.56032E-02+1.00000E-12-2.09686E-03+1.0000000038S*0E-12+9.62708E-03+1.00000E-12+1.71475E-02+1.00000E-12+1.93592E-02+1.00000E-12+1.65290E-02+1.00000E-12+1.00493E-02+1.00000E-12+1.97446E-03+1.00000E-12-5.53706E-03+1.00000E-12-1.07374E-02+1.00000E-12-1.26498E-02+1.00000E-12-1.12077E-02+1.00000E-12-7.16356E-03+1.00000E-12-1.81367E-03+1.00000E-12+3.37640E-03+1.00000E-12+7.14622E-03+1.00000E-12+8.72455E-03+1.00000E-12+7.96400E-03+1.00000E-12+5.30927E-03+1.00000E-12+1.62392E-03+1.00000E-12-2.06729E-03+1.00000E-12-4.84851E-03+1.00000E-12-6.12751E-03+1.00000E-12-5.74793E-03+1.00000E-12-3.98165E-03+1.00000E-12-1.41583E-03+1.00000E-12+1.22655E-03+1.00000E-12+3.28095E-03+1.00000E-12+4.30043E-03+1.00000E-12+4.14359E-03+1.00000E-12+2.97700E-03+1.00000E-12+1.20033E-03+1.00000E-12-6.78615E-04+1.00000E-12-2.18236E-03+1.00000E-12-2.97956E-03+1.00000E-12-2.95148E-03+1.00000E-12-2.19792E-03+1.00000E-12-9.87776E-04+1.00000E-12+3.27223E-04+1.00000E-12+1.40969E-03+1.00000E-12+2.01907E-03+1.00000E-12+2.06038E-03+1.00000E-12+1.59076E-03+1.00000E-12+7.87214E-04+1.00000E-12-1.11819E-04+1.00000E-12-8.73285E-04+1.00000E-12-1.32684E-03+1.00000E-12-1.39947E-03+1.00000E-12-1.12145E-03+1.00000E-12-6.05788E-04+1.00000E-12-9.56981E-06+1.00000E-12+5.10732E-04+1.00000E-12+8.37964E-04+1.00000E-12+9.18099E-04+1.00000E-12+7.65141E-04+1.00000E-12+4.48398E-04+1.00000E-12+6.77339E-05+1.00000E-12-2.75355E-04+1.00000E-12-5.03014E-04+1.00000E-12-5.76832E-04+1.00000E-12-5.01563E-04+1.00000E-12-3.17598E-04+1.00000E-12-8.57152E-05+1.00000E-12+1.30932E-04+1.00000E-12+2.82663E-04+1.00000E-12+3.43335E-04+1.00000E-12+3.13012E-04+1.00000E-12+2.13736E-04+1.00000E-12+8.05610E-05+1.00000E-12-4.91438E-05+1.00000E-12-1.45180E-04+1.00000E-12-1.90630E-04+1.00000E-12-1.83655E-04+1.00000E-12-1.35278E-04+1.00000E-12-6.44014E-05+1.00000E-12+8.19354E-06+1.00000E-12+6.52114E-05+1.00000E-12+9.63460E-05+1.00000E-12+9.94124E-05+1.00000E-12+7.92786E-05+1.00000E-12+4.52898E-05+1.00000E-12+8.12323E-06+1.00000E-12-2.30363E-05+1.00000E-12-4.23684E-05+1.00000E-12-4.80737E-05+1.00000E-12-4.19130E-05+1.00000E-12-2.79888E-05+1.00000E-12-1.12359E-05+1.00000E-12+3.93763E-06+1.00000E-12+1.45615E-05+1.00000E-12+1.94442E-05+1.00000E-12+1.90029E-05+1.00000E-12+1.47461E-05+1.00000E-12+8.63033E-06+1.00000E-12+2.48011E-06+1.00000E-12-2.40048E-06+1.00000E-12-5.38002E-06+1.00000E-12-6.44452E-06+1.00000E-12-6.00936E-06+1.00000E-12-4.68316E-06+1.00000E-12-3.06033E-06+1.00000E-12-1.58534E-06+1.00000E-12-5.00120E-07+1.00000E-12+1.38767E-07+1.00000E-12+4.01167E-07+1.00000E-12+4.15603E-07+1.00000E-12+3.10829E-07+1.00000E-12+1.82539E-07+1.00000E-12+8.21892E-08+1.00000E-12+2.42144E-08+1.00000E-1200000570051035.0000E+020000500000+2.4360E-01+0.0000E+00058003503+1.00000E+00+1.00000E-01000545808D040030030241+2.42144E-08+1.00000E-12+8.21892E-08+1.00000E-12+1.82539E-07+1.00000E-12+3.10829E-07+1.00000E-12+4.15603E-07+1.00000E-12+4.01167E-07+1.00000E-12+1.38767E-07+1.00000E-12-5.00120E-07+1.00000E-12-1.58534E-06+1.00000E-12-3.06033E-06+1.00000E-12-4.68316E-06+1.00000E-12-6.00936E-06+1.00000E-12-6.44452E-06+1.00000E-12-5.38002E-06+1.00000E-12-2.40048E-06+1.00000E-12+2.48011E-06+1.00000E-12+8.63033E-06+1.00000E-12+1.47461E-05+1.00000E-12+1.90029E-05+1.00000E-12+1.94442E-05+1.00000E-12+1.45615E-05+1.00000E-12+3.93763E-06+1.00000E-12-1.12359E-05+1.00000E-12-2.79888E-05+1.00000E-12-4.19130E-05+1.00000E-12-4.80737E-05+1.00000E-12-4.23684E-05+1.00000E-12-2.30363E-05+1.00000E-12+8.12323E-06+1.00000E-12+4.52898E-05+1.00000E-12+7.92786E-05+1.00000E-12+9.94124E-05+1.00000E-12+9.63460E-05+1.00000E-12+6.52114E-05+1.00000E-12+8.19354E-06+1.00000E-12-6.44014E-05+1.00000E-12-1.35278E-04+1.00000E-12-1.83655E-04+1.00000E-12-1.90630E-04+1.00000E-12-1.45180E-04+1.00000E-12-4.91438E-05+1.00000E-12+8.05610E-05+1.00000E-12+2.13736E-04+1.00000E-12+3.13012E-04+1.00000E-12+3.43335E-04+1.00000E-12+2.82663E-04+1.00000E-12+1.30932E-04+1.00000E-12-8.57152E-05+1.00000E-12-3.17598E-04+1.00000E-12-5.01563E-04+1.00000E-12-5.76832E-04+1.00000E-12-5.03014E-04+1.00000E-12-2.75355E-04+1.00000E-12+6.77339E-05+1.00000E-12+4.48398E-04+1.00000E-12+7.65141E-04+1.00000E-12+9.18099E-04+1.00000E-12+8.37964E-04+000039S*1.00000E-12+5.10732E-04+1.00000E-12-9.56981E-06+1.00000E-12-6.05788E-04+1.00000E-12-1.12145E-03+1.00000E-12-1.39947E-03+1.00000E-12-1.32684E-03+1.00000E-12-8.73285E-04+1.00000E-12-1.11819E-04+1.00000E-12+7.87214E-04+1.00000E-12+1.59076E-03+1.00000E-12+2.06038E-03+1.00000E-12+2.01907E-03+1.00000E-12+1.40969E-03+1.00000E-12+3.27223E-04+1.00000E-12-9.87776E-04+1.00000E-12-2.19792E-03+1.00000E-12-2.95148E-03+1.00000E-12-2.97956E-03+1.00000E-12-2.18236E-03+1.00000E-12-6.78615E-04+1.00000E-12+1.20033E-03+1.00000E-12+2.97700E-03+1.00000E-12+4.14359E-03+1.00000E-12+4.30043E-03+1.00000E-12+3.28095E-03+1.00000E-12+1.22655E-03+1.00000E-12-1.41583E-03+1.00000E-12-3.98165E-03+1.00000E-12-5.74793E-03+1.00000E-12-6.12751E-03+1.00000E-12-4.84851E-03+1.00000E-12-2.06729E-03+1.00000E-12+1.62392E-03+1.00000E-12+5.30927E-03+1.00000E-12+7.96400E-03+1.00000E-12+8.72455E-03+1.00000E-12+7.14622E-03+1.00000E-12+3.37640E-03+1.00000E-12-1.81367E-03+1.00000E-12-7.16356E-03+1.00000E-12-1.12077E-02+1.00000E-12-1.26498E-02+1.00000E-12-1.07374E-02+1.00000E-12-5.53706E-03+1.00000E-12+1.97446E-03+1.00000E-12+1.00493E-02+1.00000E-12+1.65290E-02+1.00000E-12+1.93592E-02+1.00000E-12+1.71475E-02+1.00000E-12+9.62708E-03+1.00000E-12-2.09686E-03+1.00000E-12-1.56032E-02+1.00000E-12-2.75313E-02+1.00000E-12-3.42217E-02+1.00000E-12-3.24965E-02+1.00000E-12-2.04140E-02+1.00000E-12+2.17346E-03+1.00000E-12+3.33986E-02+1.00000E-12+6.95638E-02+1.00000E-12+1.05716E-01+1.00000E-12+1.36510E-01+1.00000E-12+1.57186E-01+1.00000E-12+1.64467E-01+1.00000E-12+1.57186E-01+1.00000E-12+1.36510E-01+1.00000E-12+1.05716E-01+1.00000E-12+6.95638E-02+1.00000E-12+3.33986E-02+1.00000E-12+2.17346E-03+1.00000E-12-2.04140E-02+1.00000E-12-3.24965E-02+1.00000E-12-3.42217E-02+1.00000E-12-2.75313E-02+1.00000E-12-1.56032E-02+1.00000E-12-2.09686E-03+1.00000E-12+9.62708E-03+1.00000E-12+1.71475E-02+1.00000E-12+1.93592E-02+1.00000E-12+1.65290E-02+1.00000E-12+1.00493E-02+1.00000E-12+1.97446E-03+1.00000E-12-5.53706E-03+1.00000E-12-1.07374E-02+1.00000E-12-1.26498E-02+1.00000E-12-1.12077E-02+1.00000E-12-7.16356E-03+1.00000E-12-1.81367E-03+1.00000E-12+3.37640E-03+1.00000E-12+7.14622E-03+1.00000E-12+8.72455E-03+1.00000E-12+7.96400E-03+1.00000E-12+5.30927E-03+1.00000E-12+1.62392E-03+1.00000E-12-2.06729E-03+1.00000E-12-4.84851E-03+1.00000E-12-6.12751E-03+1.00000E-12-5.74793E-03+1.00000E-12-3.98165E-03+1.00000E-12-1.41583E-03+1.00000E-12+1.22655E-03+1.00000E-12+3.28095E-03+1.00000E-12+4.30043E-03+1.00000E-12+4.14359E-03+1.00000E-12+2.97700E-03+1.00000E-12+1.20033E-03+1.00000E-12-6.78615E-04+1.00000E-12-2.18236E-03+1.00000E-12-2.97956E-03+1.00000E-12-2.95148E-03+1.00000E-12-2.19792E-03+1.00000E-12-9.87776E-04+1.00000E-12+3.27223E-04+1.00000E-12+1.40969E-03+1.00000E-12+2.01907E-03+1.00000E-12+2.06038E-03+1.00000E-12+1.59076E-03+1.00000E-12+7.87214E-04+1.00000E-12-1.11819E-04+1.00000E-12-8.73285E-04+1.00000E-12-1.32684E-03+1.00000E-12-1.39947E-03+1.00000E-12-1.12145E-03+1.00000E-12-6.05788E-04+1.00000E-12-9.56981E-06+1.00000E-12+5.10732E-04+1.00000E-12+8.37964E-04+1.00000E-12+9.18099E-04+1.00000E-12+7.65141E-04+1.00000E-12+4.48398E-04+1.00000E-12+6.77339E-05+1.00000E-12-2.75355E-04+1.00000E-12-5.03014E-04+1.00000E-12-5.76832E-04+1.00000E-12-5.01563E-04+1.00000E-12-3.17598E-04+1.00000E-12-8.57152E-05+1.00000E-12+1.30932E-04+1.00000E-12+2.82663E-04+1.00000E-12+3.43335E-04+1.00000E-12+3.13012E-04+1.00000E-12+2.13736E-04+1.00000E-12+8.05610E-05+1.00000E-12-4.91438E-05+1.00000E-12-1.45180E-04+1.00000E-12-1.90630E-04+1.00000E-12-1.83655E-04+1.00000E-12-1.35278E-04+1.00000E-12-6.44014E-05+1.00000E-12+8.19354E-06+1.00000E-12+6.52114E-05+1.00000E-12+9.63460E-05+1.00000E-12+9.94124E-05+1.00000E-12+7.92786E-05+1.00000E-12+4.52898E-05+1.00000E-12+8.12323E-06+1.00000E-12-2.30363E-05+1.00000E-12-4.23684E-05+1.00000E-12-4.80737E-05+1.00000E-12-4.19130E-05+1.00000E-12-2.79888E-05+1.00000E-12-1.12359E-05+1.00000E-12+3.93763E-06+1.00000E-12+1.45615E-05+1.00000E-12+1.94442E-05+1.00000E-12+1.90029E-05+1.00000E-12+1.47461E-05+1.00000E-12+8.63033E-06+1.00000E-12+2.48011E-06+1.00000E-12-2.40048E-06+1.00000E-12-5.38002E-06+1.00000E000040S*-12-6.44452E-06+1.00000E-12-6.00936E-06+1.00000E-12-4.68316E-06+1.00000E-12-3.06033E-06+1.00000E-12-1.58534E-06+1.00000E-12-5.00120E-07+1.00000E-12+1.38767E-07+1.00000E-12+4.01167E-07+1.00000E-12+4.15603E-07+1.00000E-12+3.10829E-07+1.00000E-12+1.82539E-07+1.00000E-12+8.21892E-08+1.00000E-12+2.42144E-08+1.00000E-1200000570051041.0000E+020000500000+1.4436E+00+0.0000E+00058003504+1.00000E+00+1.00000E-01000540048D050030030001+1.00000E+00+1.00000E-1200000570051052.0000E+010000100000+1.4436E+00+0.0000E+00058003505+1.00000E+00+1.00000E-0100058003500+8.62622E+10+1.00000E-0100052014802BHU0000002~001000+04.502384+135.623447-2613.4-00.1135.1-29.40001122.0000E+015.0000E-040000G~2019,208,10:56:52.0000~2019,208,11:13:57.0000~N0530478A01001002+8.02887E+01+1.00000E-01004+0.00000E+00+0.00000E+00+0.00000E+00+0.00000E+00+0.00000E+00+0.00000E+00+0.00000E+00+0.00000E+00-1.09316E+02+0.00000E+00+0.00000E+00+0.00000E+00-1.01317E+01+0.00000E+00+0.00000E+00+0.00000E+00005-4.67264E+01+7.39273E+01+0.00000E+00+0.00000E+00-4.67264E+01-7.39273E+01+0.00000E+00+0.00000E+00-1.17674E+01+0.00000E+00+0.00000E+00+0.00000E+00-2.43358E-01+3.05150E-01+0.00000E+00+0.00000E+00-2.43358E-01-3.05150E-01+0.00000E+00+0.00000E+00058003501+2.57082E+05+1.00000E-01000540048D020020030001+1.00000E+00+1.00000E-1200000570051025.0000E+020000100000+3.6000E-03+0.0000E+00058003502+3.35544E+05+1.00000E-01000545808D030030030241+2.42144E-08+1.00000E-12+8.21892E-08+1.00000E-12+1.82539E-07+1.00000E-12+3.10829E-07+1.00000E-12+4.15603E-07+1.00000E-12+4.01167E-07+1.00000E-12+1.38767E-07+1.00000E-12-5.00120E-07+1.00000E-12-1.58534E-06+1.00000E-12-3.06033E-06+1.00000E-12-4.68316E-06+1.00000E-12-6.00936E-06+1.00000E-12-6.44452E-06+1.00000E-12-5.38002E-06+1.00000E-12-2.40048E-06+1.00000E-12+2.48011E-06+1.00000E-12+8.63033E-06+1.00000E-12+1.47461E-05+1.00000E-12+1.90029E-05+1.00000E-12+1.94442E-05+1.00000E-12+1.45615E-05+1.00000E-12+3.93763E-06+1.00000E-12-1.12359E-05+1.00000E-12-2.79888E-05+1.00000E-12-4.19130E-05+1.00000E-12-4.80737E-05+1.00000E-12-4.23684E-05+1.00000E-12-2.30363E-05+1.00000E-12+8.12323E-06+1.00000E-12+4.52898E-05+1.00000E-12+7.92786E-05+1.00000E-12+9.94124E-05+1.00000E-12+9.63460E-05+1.00000E-12+6.52114E-05+1.00000E-12+8.19354E-06+1.00000E-12-6.44014E-05+1.00000E-12-1.35278E-04+1.00000E-12-1.83655E-04+1.00000E-12-1.90630E-04+1.00000E-12-1.45180E-04+1.00000E-12-4.91438E-05+1.00000E-12+8.05610E-05+1.00000E-12+2.13736E-04+1.00000E-12+3.13012E-04+1.00000E-12+3.43335E-04+1.00000E-12+2.82663E-04+1.00000E-12+1.30932E-04+1.00000E-12-8.57152E-05+1.00000E-12-3.17598E-04+1.00000E-12-5.01563E-04+1.00000E-12-5.76832E-04+1.00000E-12-5.03014E-04+1.00000E-12-2.75355E-04+1.00000E-12+6.77339E-05+1.00000E-12+4.48398E-04+1.00000E-12+7.65141E-04+1.00000E-12+9.18099E-04+1.00000E-12+8.37964E-04+1.00000E-12+5.10732E-04+1.00000E-12-9.56981E-06+1.00000E-12-6.05788E-04+1.00000E-12-1.12145E-03+1.00000E-12-1.39947E-03+1.00000E-12-1.32684E-03+1.00000E-12-8.73285E-04+1.00000E-12-1.11819E-04+1.00000E-12+7.87214E-04+1.00000E-12+1.59076E-03+1.00000E-12+2.06038E-03+1.00000E-12+2.01907E-03+1.00000E-12+1.40969E-03+1.00000E-12+3.27223E-04+1.00000E-12-9.87776E-04+1.00000E-12-2.19792E-03+1.00000E-12-2.95148E-03+1.00000E-12-2.97956E-03+1.00000E-12-2.18236E-03+1.00000E-12-6.78615E-04+1.00000E-12+1.20033E-03+1.00000E-12+2.97700E-03+1.00000E-12+4.14359E-03+1.00000E-12+4.30043E-03+1.00000E-12+3.28095E-03+1.00000E-12+1.22655E-03+1.00000E-12-1.41583E-03+1.00000E-12-3.98165E-03+1.00000E-12-5.74793E-03+1.00000E-12-6.12751E-03+1.00000E-12-4.84851E-03+1.00000E-12-2.06729E-03+1.00000E-12+1.62392E-03+1.00000E-12+5.30927E-03+1.00000E-12+7.96400E-03+1.00000E-12+8.72455E-03+1.00000E-12+7.14622E-03+1.00000E-12+3.37640E-03+1.00000E-12-1.81367E-03+1.00000E-12-7.16356E-03+1.00000E-12-1.12077E-02+1.00000E-12-1.26498E-02+1.00000E-12-1.07374E-02+1.00000E-12-5.53706E-03+1.00000E-12+1.97446E-03+1.00000E-12+1.00493E-02+1.00000E-12+1.65290E-02+1.00000E-12+1.93592E-02+1.00000E-12+1.71475E-02+1.00000E-12+9.62708E-03+1.00000E-12-2.09686E-03+1.00000E-12-1.56032E-02+1.00000E-12-2.75313E-02+1.00000E-12-3.42217E-02+1.00000E-12-3.24965E-0000041S*2+1.00000E-12-2.04140E-02+1.00000E-12+2.17346E-03+1.00000E-12+3.33986E-02+1.00000E-12+6.95638E-02+1.00000E-12+1.05716E-01+1.00000E-12+1.36510E-01+1.00000E-12+1.57186E-01+1.00000E-12+1.64467E-01+1.00000E-12+1.57186E-01+1.00000E-12+1.36510E-01+1.00000E-12+1.05716E-01+1.00000E-12+6.95638E-02+1.00000E-12+3.33986E-02+1.00000E-12+2.17346E-03+1.00000E-12-2.04140E-02+1.00000E-12-3.24965E-02+1.00000E-12-3.42217E-02+1.00000E-12-2.75313E-02+1.00000E-12-1.56032E-02+1.00000E-12-2.09686E-03+1.00000E-12+9.62708E-03+1.00000E-12+1.71475E-02+1.00000E-12+1.93592E-02+1.00000E-12+1.65290E-02+1.00000E-12+1.00493E-02+1.00000E-12+1.97446E-03+1.00000E-12-5.53706E-03+1.00000E-12-1.07374E-02+1.00000E-12-1.26498E-02+1.00000E-12-1.12077E-02+1.00000E-12-7.16356E-03+1.00000E-12-1.81367E-03+1.00000E-12+3.37640E-03+1.00000E-12+7.14622E-03+1.00000E-12+8.72455E-03+1.00000E-12+7.96400E-03+1.00000E-12+5.30927E-03+1.00000E-12+1.62392E-03+1.00000E-12-2.06729E-03+1.00000E-12-4.84851E-03+1.00000E-12-6.12751E-03+1.00000E-12-5.74793E-03+1.00000E-12-3.98165E-03+1.00000E-12-1.41583E-03+1.00000E-12+1.22655E-03+1.00000E-12+3.28095E-03+1.00000E-12+4.30043E-03+1.00000E-12+4.14359E-03+1.00000E-12+2.97700E-03+1.00000E-12+1.20033E-03+1.00000E-12-6.78615E-04+1.00000E-12-2.18236E-03+1.00000E-12-2.97956E-03+1.00000E-12-2.95148E-03+1.00000E-12-2.19792E-03+1.00000E-12-9.87776E-04+1.00000E-12+3.27223E-04+1.00000E-12+1.40969E-03+1.00000E-12+2.01907E-03+1.00000E-12+2.06038E-03+1.00000E-12+1.59076E-03+1.00000E-12+7.87214E-04+1.00000E-12-1.11819E-04+1.00000E-12-8.73285E-04+1.00000E-12-1.32684E-03+1.00000E-12-1.39947E-03+1.00000E-12-1.12145E-03+1.00000E-12-6.05788E-04+1.00000E-12-9.56981E-06+1.00000E-12+5.10732E-04+1.00000E-12+8.37964E-04+1.00000E-12+9.18099E-04+1.00000E-12+7.65141E-04+1.00000E-12+4.48398E-04+1.00000E-12+6.77339E-05+1.00000E-12-2.75355E-04+1.00000E-12-5.03014E-04+1.00000E-12-5.76832E-04+1.00000E-12-5.01563E-04+1.00000E-12-3.17598E-04+1.00000E-12-8.57152E-05+1.00000E-12+1.30932E-04+1.00000E-12+2.82663E-04+1.00000E-12+3.43335E-04+1.00000E-12+3.13012E-04+1.00000E-12+2.13736E-04+1.00000E-12+8.05610E-05+1.00000E-12-4.91438E-05+1.00000E-12-1.45180E-04+1.00000E-12-1.90630E-04+1.00000E-12-1.83655E-04+1.00000E-12-1.35278E-04+1.00000E-12-6.44014E-05+1.00000E-12+8.19354E-06+1.00000E-12+6.52114E-05+1.00000E-12+9.63460E-05+1.00000E-12+9.94124E-05+1.00000E-12+7.92786E-05+1.00000E-12+4.52898E-05+1.00000E-12+8.12323E-06+1.00000E-12-2.30363E-05+1.00000E-12-4.23684E-05+1.00000E-12-4.80737E-05+1.00000E-12-4.19130E-05+1.00000E-12-2.79888E-05+1.00000E-12-1.12359E-05+1.00000E-12+3.93763E-06+1.00000E-12+1.45615E-05+1.00000E-12+1.94442E-05+1.00000E-12+1.90029E-05+1.00000E-12+1.47461E-05+1.00000E-12+8.63033E-06+1.00000E-12+2.48011E-06+1.00000E-12-2.40048E-06+1.00000E-12-5.38002E-06+1.00000E-12-6.44452E-06+1.00000E-12-6.00936E-06+1.00000E-12-4.68316E-06+1.00000E-12-3.06033E-06+1.00000E-12-1.58534E-06+1.00000E-12-5.00120E-07+1.00000E-12+1.38767E-07+1.00000E-12+4.01167E-07+1.00000E-12+4.15603E-07+1.00000E-12+3.10829E-07+1.00000E-12+1.82539E-07+1.00000E-12+8.21892E-08+1.00000E-12+2.42144E-08+1.00000E-1200000570051035.0000E+020000500000+2.4360E-01+0.0000E+00058003503+1.00000E+00+1.00000E-01000545808D040030030241+2.42691E-08+1.00000E-12+8.21473E-08+1.00000E-12+1.82556E-07+1.00000E-12+3.10908E-07+1.00000E-12+4.15584E-07+1.00000E-12+4.01145E-07+1.00000E-12+1.38694E-07+1.00000E-12-5.00010E-07+1.00000E-12-1.58526E-06+1.00000E-12-3.06029E-06+1.00000E-12-4.68311E-06+1.00000E-12-6.00936E-06+1.00000E-12-6.44456E-06+1.00000E-12-5.37998E-06+1.00000E-12-2.40051E-06+1.00000E-12+2.48009E-06+1.00000E-12+8.63037E-06+1.00000E-12+1.47461E-05+1.00000E-12+1.90029E-05+1.00000E-12+1.94442E-05+1.00000E-12+1.45614E-05+1.00000E-12+3.93760E-06+1.00000E-12-1.12360E-05+1.00000E-12-2.79889E-05+1.00000E-12-4.19131E-05+1.00000E-12-4.80738E-05+1.00000E-12-4.23685E-05+1.00000E-12-2.30363E-05+1.00000E-12+8.12332E-06+1.00000E-12+4.52898E-05+1.00000E-12+7.92786E-05+1.00000E-12+9.94125E-05+1.00000E-12+9.63460E-05+1.00000E-12+6.52114E-05+1.00000E-12+8.19356E-06+1.00000E-12-6.44014E-05+1.00000E-12-1.35278E-04+1.00000E-12-1.83000042S*655E-04+1.00000E-12-1.90630E-04+1.00000E-12-1.45180E-04+1.00000E-12-4.91439E-05+1.00000E-12+8.05611E-05+1.00000E-12+2.13736E-04+1.00000E-12+3.13012E-04+1.00000E-12+3.43335E-04+1.00000E-12+2.82663E-04+1.00000E-12+1.30932E-04+1.00000E-12-8.57153E-05+1.00000E-12-3.17598E-04+1.00000E-12-5.01563E-04+1.00000E-12-5.76832E-04+1.00000E-12-5.03014E-04+1.00000E-12-2.75355E-04+1.00000E-12+6.77340E-05+1.00000E-12+4.48398E-04+1.00000E-12+7.65141E-04+1.00000E-12+9.18099E-04+1.00000E-12+8.37964E-04+1.00000E-12+5.10732E-04+1.00000E-12-9.56978E-06+1.00000E-12-6.05788E-04+1.00000E-12-1.12145E-03+1.00000E-12-1.39947E-03+1.00000E-12-1.32684E-03+1.00000E-12-8.73285E-04+1.00000E-12-1.11819E-04+1.00000E-12+7.87214E-04+1.00000E-12+1.59076E-03+1.00000E-12+2.06038E-03+1.00000E-12+2.01907E-03+1.00000E-12+1.40969E-03+1.00000E-12+3.27223E-04+1.00000E-12-9.87776E-04+1.00000E-12-2.19792E-03+1.00000E-12-2.95148E-03+1.00000E-12-2.97956E-03+1.00000E-12-2.18236E-03+1.00000E-12-6.78615E-04+1.00000E-12+1.20033E-03+1.00000E-12+2.97700E-03+1.00000E-12+4.14359E-03+1.00000E-12+4.30043E-03+1.00000E-12+3.28095E-03+1.00000E-12+1.22655E-03+1.00000E-12-1.41583E-03+1.00000E-12-3.98165E-03+1.00000E-12-5.74793E-03+1.00000E-12-6.12751E-03+1.00000E-12-4.84851E-03+1.00000E-12-2.06729E-03+1.00000E-12+1.62392E-03+1.00000E-12+5.30927E-03+1.00000E-12+7.96400E-03+1.00000E-12+8.72455E-03+1.00000E-12+7.14622E-03+1.00000E-12+3.37640E-03+1.00000E-12-1.81367E-03+1.00000E-12-7.16356E-03+1.00000E-12-1.12077E-02+1.00000E-12-1.26498E-02+1.00000E-12-1.07374E-02+1.00000E-12-5.53706E-03+1.00000E-12+1.97446E-03+1.00000E-12+1.00493E-02+1.00000E-12+1.65290E-02+1.00000E-12+1.93592E-02+1.00000E-12+1.71475E-02+1.00000E-12+9.62708E-03+1.00000E-12-2.09686E-03+1.00000E-12-1.56032E-02+1.00000E-12-2.75313E-02+1.00000E-12-3.42217E-02+1.00000E-12-3.24965E-02+1.00000E-12-2.04140E-02+1.00000E-12+2.17346E-03+1.00000E-12+3.33986E-02+1.00000E-12+6.95638E-02+1.00000E-12+1.05716E-01+1.00000E-12+1.36510E-01+1.00000E-12+1.57186E-01+1.00000E-12+1.64467E-01+1.00000E-12+1.57186E-01+1.00000E-12+1.36510E-01+1.00000E-12+1.05716E-01+1.00000E-12+6.95638E-02+1.00000E-12+3.33986E-02+1.00000E-12+2.17346E-03+1.00000E-12-2.04140E-02+1.00000E-12-3.24965E-02+1.00000E-12-3.42217E-02+1.00000E-12-2.75313E-02+1.00000E-12-1.56032E-02+1.00000E-12-2.09686E-03+1.00000E-12+9.62708E-03+1.00000E-12+1.71475E-02+1.00000E-12+1.93592E-02+1.00000E-12+1.65290E-02+1.00000E-12+1.00493E-02+1.00000E-12+1.97446E-03+1.00000E-12-5.53706E-03+1.00000E-12-1.07374E-02+1.00000E-12-1.26498E-02+1.00000E-12-1.12077E-02+1.00000E-12-7.16356E-03+1.00000E-12-1.81367E-03+1.00000E-12+3.37640E-03+1.00000E-12+7.14622E-03+1.00000E-12+8.72455E-03+1.00000E-12+7.96400E-03+1.00000E-12+5.30927E-03+1.00000E-12+1.62392E-03+1.00000E-12-2.06729E-03+1.00000E-12-4.84851E-03+1.00000E-12-6.12751E-03+1.00000E-12-5.74793E-03+1.00000E-12-3.98165E-03+1.00000E-12-1.41583E-03+1.00000E-12+1.22655E-03+1.00000E-12+3.28095E-03+1.00000E-12+4.30043E-03+1.00000E-12+4.14359E-03+1.00000E-12+2.97700E-03+1.00000E-12+1.20033E-03+1.00000E-12-6.78615E-04+1.00000E-12-2.18236E-03+1.00000E-12-2.97956E-03+1.00000E-12-2.95148E-03+1.00000E-12-2.19792E-03+1.00000E-12-9.87776E-04+1.00000E-12+3.27223E-04+1.00000E-12+1.40969E-03+1.00000E-12+2.01907E-03+1.00000E-12+2.06038E-03+1.00000E-12+1.59076E-03+1.00000E-12+7.87214E-04+1.00000E-12-1.11819E-04+1.00000E-12-8.73285E-04+1.00000E-12-1.32684E-03+1.00000E-12-1.39947E-03+1.00000E-12-1.12145E-03+1.00000E-12-6.05788E-04+1.00000E-12-9.56978E-06+1.00000E-12+5.10732E-04+1.00000E-12+8.37964E-04+1.00000E-12+9.18099E-04+1.00000E-12+7.65141E-04+1.00000E-12+4.48398E-04+1.00000E-12+6.77340E-05+1.00000E-12-2.75355E-04+1.00000E-12-5.03014E-04+1.00000E-12-5.76832E-04+1.00000E-12-5.01563E-04+1.00000E-12-3.17598E-04+1.00000E-12-8.57153E-05+1.00000E-12+1.30932E-04+1.00000E-12+2.82663E-04+1.00000E-12+3.43335E-04+1.00000E-12+3.13012E-04+1.00000E-12+2.13736E-04+1.00000E-12+8.05611E-05+1.00000E-12-4.91439E-05+1.00000E-12-1.45180E-04+1.00000E-12-1.90630E-04+1.00000E-12-1.83655E-04+1.00000E-12-1.35278E-04+1.00000E-12-6.44014E-05+1.00000E-12+8.19356E-06+1.00000E-12+6.52114E-05+000043S*1.00000E-12+9.63460E-05+1.00000E-12+9.94125E-05+1.00000E-12+7.92786E-05+1.00000E-12+4.52898E-05+1.00000E-12+8.12332E-06+1.00000E-12-2.30363E-05+1.00000E-12-4.23685E-05+1.00000E-12-4.80738E-05+1.00000E-12-4.19131E-05+1.00000E-12-2.79889E-05+1.00000E-12-1.12360E-05+1.00000E-12+3.93760E-06+1.00000E-12+1.45614E-05+1.00000E-12+1.94442E-05+1.00000E-12+1.90029E-05+1.00000E-12+1.47461E-05+1.00000E-12+8.63037E-06+1.00000E-12+2.48009E-06+1.00000E-12-2.40051E-06+1.00000E-12-5.37998E-06+1.00000E-12-6.44456E-06+1.00000E-12-6.00936E-06+1.00000E-12-4.68311E-06+1.00000E-12-3.06029E-06+1.00000E-12-1.58526E-06+1.00000E-12-5.00010E-07+1.00000E-12+1.38694E-07+1.00000E-12+4.01145E-07+1.00000E-12+4.15584E-07+1.00000E-12+3.10908E-07+1.00000E-12+1.82556E-07+1.00000E-12+8.21473E-08+1.00000E-12+2.42691E-08+1.00000E-1200000570051041.0000E+020000500000+1.4436E+00+0.0000E+00058003504+1.00000E+00+1.00000E-0100058003500+8.62622E+10+1.00000E-0100052014802BHU0000002~001000+04.502384+135.623447-2613.4-00.1135.1-29.40001122.0000E+015.0000E-040000G~2019,208,11:14:00.0000~2019,240,08:04:32.0000~N0530478A01001002+8.02887E+01+1.00000E-01004+0.00000E+00+0.00000E+00+0.00000E+00+0.00000E+00+0.00000E+00+0.00000E+00+0.00000E+00+0.00000E+00-1.09316E+02+0.00000E+00+0.00000E+00+0.00000E+00-1.01317E+01+0.00000E+00+0.00000E+00+0.00000E+00005-4.67264E+01+7.39273E+01+0.00000E+00+0.00000E+00-4.67264E+01-7.39273E+01+0.00000E+00+0.00000E+00-1.17674E+01+0.00000E+00+0.00000E+00+0.00000E+00-2.43358E-01+3.05150E-01+0.00000E+00+0.00000E+00-2.43358E-01-3.05150E-01+0.00000E+00+0.00000E+00058003501+2.57082E+05+1.00000E-01000540048D020020030001+1.00000E+00+1.00000E-1200000570051025.0000E+020000100000+3.6000E-03+0.0000E+00058003502+3.35544E+05+1.00000E-01000545808D030030030241+2.42144E-08+1.00000E-12+8.21892E-08+1.00000E-12+1.82539E-07+1.00000E-12+3.10829E-07+1.00000E-12+4.15603E-07+1.00000E-12+4.01167E-07+1.00000E-12+1.38767E-07+1.00000E-12-5.00120E-07+1.00000E-12-1.58534E-06+1.00000E-12-3.06033E-06+1.00000E-12-4.68316E-06+1.00000E-12-6.00936E-06+1.00000E-12-6.44452E-06+1.00000E-12-5.38002E-06+1.00000E-12-2.40048E-06+1.00000E-12+2.48011E-06+1.00000E-12+8.63033E-06+1.00000E-12+1.47461E-05+1.00000E-12+1.90029E-05+1.00000E-12+1.94442E-05+1.00000E-12+1.45615E-05+1.00000E-12+3.93763E-06+1.00000E-12-1.12359E-05+1.00000E-12-2.79888E-05+1.00000E-12-4.19130E-05+1.00000E-12-4.80737E-05+1.00000E-12-4.23684E-05+1.00000E-12-2.30363E-05+1.00000E-12+8.12323E-06+1.00000E-12+4.52898E-05+1.00000E-12+7.92786E-05+1.00000E-12+9.94124E-05+1.00000E-12+9.63460E-05+1.00000E-12+6.52114E-05+1.00000E-12+8.19354E-06+1.00000E-12-6.44014E-05+1.00000E-12-1.35278E-04+1.00000E-12-1.83655E-04+1.00000E-12-1.90630E-04+1.00000E-12-1.45180E-04+1.00000E-12-4.91438E-05+1.00000E-12+8.05610E-05+1.00000E-12+2.13736E-04+1.00000E-12+3.13012E-04+1.00000E-12+3.43335E-04+1.00000E-12+2.82663E-04+1.00000E-12+1.30932E-04+1.00000E-12-8.57152E-05+1.00000E-12-3.17598E-04+1.00000E-12-5.01563E-04+1.00000E-12-5.76832E-04+1.00000E-12-5.03014E-04+1.00000E-12-2.75355E-04+1.00000E-12+6.77339E-05+1.00000E-12+4.48398E-04+1.00000E-12+7.65141E-04+1.00000E-12+9.18099E-04+1.00000E-12+8.37964E-04+1.00000E-12+5.10732E-04+1.00000E-12-9.56981E-06+1.00000E-12-6.05788E-04+1.00000E-12-1.12145E-03+1.00000E-12-1.39947E-03+1.00000E-12-1.32684E-03+1.00000E-12-8.73285E-04+1.00000E-12-1.11819E-04+1.00000E-12+7.87214E-04+1.00000E-12+1.59076E-03+1.00000E-12+2.06038E-03+1.00000E-12+2.01907E-03+1.00000E-12+1.40969E-03+1.00000E-12+3.27223E-04+1.00000E-12-9.87776E-04+1.00000E-12-2.19792E-03+1.00000E-12-2.95148E-03+1.00000E-12-2.97956E-03+1.00000E-12-2.18236E-03+1.00000E-12-6.78615E-04+1.00000E-12+1.20033E-03+1.00000E-12+2.97700E-03+1.00000E-12+4.14359E-03+1.00000E-12+4.30043E-03+1.00000E-12+3.28095E-03+1.00000E-12+1.22655E-03+1.00000E-12-1.41583E-03+1.00000E-12-3.98165E-03+1.00000E-12-5.74793E-03+1.00000E-12-6.12751E-03+1.00000E-12-4.84851E-03+1.00000E-12-2.06729E-03+1.00000E-12+1.62392E-03+1.00000E-12+5.30927E-03+1.00000E-12+7.96400E-03+1.00000E-12+8.72455E-03+1.00000E-12+7.14622E-03+1.00000E-12+3.37640E-03+1.00000E-12-1.81367E-03+1.00000E-12-7.16356E-03+1.00000044S*000E-12-1.12077E-02+1.00000E-12-1.26498E-02+1.00000E-12-1.07374E-02+1.00000E-12-5.53706E-03+1.00000E-12+1.97446E-03+1.00000E-12+1.00493E-02+1.00000E-12+1.65290E-02+1.00000E-12+1.93592E-02+1.00000E-12+1.71475E-02+1.00000E-12+9.62708E-03+1.00000E-12-2.09686E-03+1.00000E-12-1.56032E-02+1.00000E-12-2.75313E-02+1.00000E-12-3.42217E-02+1.00000E-12-3.24965E-02+1.00000E-12-2.04140E-02+1.00000E-12+2.17346E-03+1.00000E-12+3.33986E-02+1.00000E-12+6.95638E-02+1.00000E-12+1.05716E-01+1.00000E-12+1.36510E-01+1.00000E-12+1.57186E-01+1.00000E-12+1.64467E-01+1.00000E-12+1.57186E-01+1.00000E-12+1.36510E-01+1.00000E-12+1.05716E-01+1.00000E-12+6.95638E-02+1.00000E-12+3.33986E-02+1.00000E-12+2.17346E-03+1.00000E-12-2.04140E-02+1.00000E-12-3.24965E-02+1.00000E-12-3.42217E-02+1.00000E-12-2.75313E-02+1.00000E-12-1.56032E-02+1.00000E-12-2.09686E-03+1.00000E-12+9.62708E-03+1.00000E-12+1.71475E-02+1.00000E-12+1.93592E-02+1.00000E-12+1.65290E-02+1.00000E-12+1.00493E-02+1.00000E-12+1.97446E-03+1.00000E-12-5.53706E-03+1.00000E-12-1.07374E-02+1.00000E-12-1.26498E-02+1.00000E-12-1.12077E-02+1.00000E-12-7.16356E-03+1.00000E-12-1.81367E-03+1.00000E-12+3.37640E-03+1.00000E-12+7.14622E-03+1.00000E-12+8.72455E-03+1.00000E-12+7.96400E-03+1.00000E-12+5.30927E-03+1.00000E-12+1.62392E-03+1.00000E-12-2.06729E-03+1.00000E-12-4.84851E-03+1.00000E-12-6.12751E-03+1.00000E-12-5.74793E-03+1.00000E-12-3.98165E-03+1.00000E-12-1.41583E-03+1.00000E-12+1.22655E-03+1.00000E-12+3.28095E-03+1.00000E-12+4.30043E-03+1.00000E-12+4.14359E-03+1.00000E-12+2.97700E-03+1.00000E-12+1.20033E-03+1.00000E-12-6.78615E-04+1.00000E-12-2.18236E-03+1.00000E-12-2.97956E-03+1.00000E-12-2.95148E-03+1.00000E-12-2.19792E-03+1.00000E-12-9.87776E-04+1.00000E-12+3.27223E-04+1.00000E-12+1.40969E-03+1.00000E-12+2.01907E-03+1.00000E-12+2.06038E-03+1.00000E-12+1.59076E-03+1.00000E-12+7.87214E-04+1.00000E-12-1.11819E-04+1.00000E-12-8.73285E-04+1.00000E-12-1.32684E-03+1.00000E-12-1.39947E-03+1.00000E-12-1.12145E-03+1.00000E-12-6.05788E-04+1.00000E-12-9.56981E-06+1.00000E-12+5.10732E-04+1.00000E-12+8.37964E-04+1.00000E-12+9.18099E-04+1.00000E-12+7.65141E-04+1.00000E-12+4.48398E-04+1.00000E-12+6.77339E-05+1.00000E-12-2.75355E-04+1.00000E-12-5.03014E-04+1.00000E-12-5.76832E-04+1.00000E-12-5.01563E-04+1.00000E-12-3.17598E-04+1.00000E-12-8.57152E-05+1.00000E-12+1.30932E-04+1.00000E-12+2.82663E-04+1.00000E-12+3.43335E-04+1.00000E-12+3.13012E-04+1.00000E-12+2.13736E-04+1.00000E-12+8.05610E-05+1.00000E-12-4.91438E-05+1.00000E-12-1.45180E-04+1.00000E-12-1.90630E-04+1.00000E-12-1.83655E-04+1.00000E-12-1.35278E-04+1.00000E-12-6.44014E-05+1.00000E-12+8.19354E-06+1.00000E-12+6.52114E-05+1.00000E-12+9.63460E-05+1.00000E-12+9.94124E-05+1.00000E-12+7.92786E-05+1.00000E-12+4.52898E-05+1.00000E-12+8.12323E-06+1.00000E-12-2.30363E-05+1.00000E-12-4.23684E-05+1.00000E-12-4.80737E-05+1.00000E-12-4.19130E-05+1.00000E-12-2.79888E-05+1.00000E-12-1.12359E-05+1.00000E-12+3.93763E-06+1.00000E-12+1.45615E-05+1.00000E-12+1.94442E-05+1.00000E-12+1.90029E-05+1.00000E-12+1.47461E-05+1.00000E-12+8.63033E-06+1.00000E-12+2.48011E-06+1.00000E-12-2.40048E-06+1.00000E-12-5.38002E-06+1.00000E-12-6.44452E-06+1.00000E-12-6.00936E-06+1.00000E-12-4.68316E-06+1.00000E-12-3.06033E-06+1.00000E-12-1.58534E-06+1.00000E-12-5.00120E-07+1.00000E-12+1.38767E-07+1.00000E-12+4.01167E-07+1.00000E-12+4.15603E-07+1.00000E-12+3.10829E-07+1.00000E-12+1.82539E-07+1.00000E-12+8.21892E-08+1.00000E-12+2.42144E-08+1.00000E-1200000570051035.0000E+020000500000+2.4360E-01+0.0000E+00058003503+1.00000E+00+1.00000E-01000545808D040030030241+2.42144E-08+1.00000E-12+8.21892E-08+1.00000E-12+1.82539E-07+1.00000E-12+3.10829E-07+1.00000E-12+4.15603E-07+1.00000E-12+4.01167E-07+1.00000E-12+1.38767E-07+1.00000E-12-5.00120E-07+1.00000E-12-1.58534E-06+1.00000E-12-3.06033E-06+1.00000E-12-4.68316E-06+1.00000E-12-6.00936E-06+1.00000E-12-6.44452E-06+1.00000E-12-5.38002E-06+1.00000E-12-2.40048E-06+1.00000E-12+2.48011E-06+1.00000E-12+8.63033E-06+1.00000E-12+1.47461E-05+1.00000E-12+1.90029E-05+1.00000E-12+1.94442E-05+1.00000E-12+1.45615E-05+1.00000E-12+3.93763E-06+1.00000E-12-1.12359E-0000045S*5+1.00000E-12-2.79888E-05+1.00000E-12-4.19130E-05+1.00000E-12-4.80737E-05+1.00000E-12-4.23684E-05+1.00000E-12-2.30363E-05+1.00000E-12+8.12323E-06+1.00000E-12+4.52898E-05+1.00000E-12+7.92786E-05+1.00000E-12+9.94124E-05+1.00000E-12+9.63460E-05+1.00000E-12+6.52114E-05+1.00000E-12+8.19354E-06+1.00000E-12-6.44014E-05+1.00000E-12-1.35278E-04+1.00000E-12-1.83655E-04+1.00000E-12-1.90630E-04+1.00000E-12-1.45180E-04+1.00000E-12-4.91438E-05+1.00000E-12+8.05610E-05+1.00000E-12+2.13736E-04+1.00000E-12+3.13012E-04+1.00000E-12+3.43335E-04+1.00000E-12+2.82663E-04+1.00000E-12+1.30932E-04+1.00000E-12-8.57152E-05+1.00000E-12-3.17598E-04+1.00000E-12-5.01563E-04+1.00000E-12-5.76832E-04+1.00000E-12-5.03014E-04+1.00000E-12-2.75355E-04+1.00000E-12+6.77339E-05+1.00000E-12+4.48398E-04+1.00000E-12+7.65141E-04+1.00000E-12+9.18099E-04+1.00000E-12+8.37964E-04+1.00000E-12+5.10732E-04+1.00000E-12-9.56981E-06+1.00000E-12-6.05788E-04+1.00000E-12-1.12145E-03+1.00000E-12-1.39947E-03+1.00000E-12-1.32684E-03+1.00000E-12-8.73285E-04+1.00000E-12-1.11819E-04+1.00000E-12+7.87214E-04+1.00000E-12+1.59076E-03+1.00000E-12+2.06038E-03+1.00000E-12+2.01907E-03+1.00000E-12+1.40969E-03+1.00000E-12+3.27223E-04+1.00000E-12-9.87776E-04+1.00000E-12-2.19792E-03+1.00000E-12-2.95148E-03+1.00000E-12-2.97956E-03+1.00000E-12-2.18236E-03+1.00000E-12-6.78615E-04+1.00000E-12+1.20033E-03+1.00000E-12+2.97700E-03+1.00000E-12+4.14359E-03+1.00000E-12+4.30043E-03+1.00000E-12+3.28095E-03+1.00000E-12+1.22655E-03+1.00000E-12-1.41583E-03+1.00000E-12-3.98165E-03+1.00000E-12-5.74793E-03+1.00000E-12-6.12751E-03+1.00000E-12-4.84851E-03+1.00000E-12-2.06729E-03+1.00000E-12+1.62392E-03+1.00000E-12+5.30927E-03+1.00000E-12+7.96400E-03+1.00000E-12+8.72455E-03+1.00000E-12+7.14622E-03+1.00000E-12+3.37640E-03+1.00000E-12-1.81367E-03+1.00000E-12-7.16356E-03+1.00000E-12-1.12077E-02+1.00000E-12-1.26498E-02+1.00000E-12-1.07374E-02+1.00000E-12-5.53706E-03+1.00000E-12+1.97446E-03+1.00000E-12+1.00493E-02+1.00000E-12+1.65290E-02+1.00000E-12+1.93592E-02+1.00000E-12+1.71475E-02+1.00000E-12+9.62708E-03+1.00000E-12-2.09686E-03+1.00000E-12-1.56032E-02+1.00000E-12-2.75313E-02+1.00000E-12-3.42217E-02+1.00000E-12-3.24965E-02+1.00000E-12-2.04140E-02+1.00000E-12+2.17346E-03+1.00000E-12+3.33986E-02+1.00000E-12+6.95638E-02+1.00000E-12+1.05716E-01+1.00000E-12+1.36510E-01+1.00000E-12+1.57186E-01+1.00000E-12+1.64467E-01+1.00000E-12+1.57186E-01+1.00000E-12+1.36510E-01+1.00000E-12+1.05716E-01+1.00000E-12+6.95638E-02+1.00000E-12+3.33986E-02+1.00000E-12+2.17346E-03+1.00000E-12-2.04140E-02+1.00000E-12-3.24965E-02+1.00000E-12-3.42217E-02+1.00000E-12-2.75313E-02+1.00000E-12-1.56032E-02+1.00000E-12-2.09686E-03+1.00000E-12+9.62708E-03+1.00000E-12+1.71475E-02+1.00000E-12+1.93592E-02+1.00000E-12+1.65290E-02+1.00000E-12+1.00493E-02+1.00000E-12+1.97446E-03+1.00000E-12-5.53706E-03+1.00000E-12-1.07374E-02+1.00000E-12-1.26498E-02+1.00000E-12-1.12077E-02+1.00000E-12-7.16356E-03+1.00000E-12-1.81367E-03+1.00000E-12+3.37640E-03+1.00000E-12+7.14622E-03+1.00000E-12+8.72455E-03+1.00000E-12+7.96400E-03+1.00000E-12+5.30927E-03+1.00000E-12+1.62392E-03+1.00000E-12-2.06729E-03+1.00000E-12-4.84851E-03+1.00000E-12-6.12751E-03+1.00000E-12-5.74793E-03+1.00000E-12-3.98165E-03+1.00000E-12-1.41583E-03+1.00000E-12+1.22655E-03+1.00000E-12+3.28095E-03+1.00000E-12+4.30043E-03+1.00000E-12+4.14359E-03+1.00000E-12+2.97700E-03+1.00000E-12+1.20033E-03+1.00000E-12-6.78615E-04+1.00000E-12-2.18236E-03+1.00000E-12-2.97956E-03+1.00000E-12-2.95148E-03+1.00000E-12-2.19792E-03+1.00000E-12-9.87776E-04+1.00000E-12+3.27223E-04+1.00000E-12+1.40969E-03+1.00000E-12+2.01907E-03+1.00000E-12+2.06038E-03+1.00000E-12+1.59076E-03+1.00000E-12+7.87214E-04+1.00000E-12-1.11819E-04+1.00000E-12-8.73285E-04+1.00000E-12-1.32684E-03+1.00000E-12-1.39947E-03+1.00000E-12-1.12145E-03+1.00000E-12-6.05788E-04+1.00000E-12-9.56981E-06+1.00000E-12+5.10732E-04+1.00000E-12+8.37964E-04+1.00000E-12+9.18099E-04+1.00000E-12+7.65141E-04+1.00000E-12+4.48398E-04+1.00000E-12+6.77339E-05+1.00000E-12-2.75355E-04+1.00000E-12-5.03014E-04+1.00000E-12-5.76832E-04+1.00000E-12-5.01563E-04+1.00000E-12-3.17598E-04+1.0000000046S*0E-12-8.57152E-05+1.00000E-12+1.30932E-04+1.00000E-12+2.82663E-04+1.00000E-12+3.43335E-04+1.00000E-12+3.13012E-04+1.00000E-12+2.13736E-04+1.00000E-12+8.05610E-05+1.00000E-12-4.91438E-05+1.00000E-12-1.45180E-04+1.00000E-12-1.90630E-04+1.00000E-12-1.83655E-04+1.00000E-12-1.35278E-04+1.00000E-12-6.44014E-05+1.00000E-12+8.19354E-06+1.00000E-12+6.52114E-05+1.00000E-12+9.63460E-05+1.00000E-12+9.94124E-05+1.00000E-12+7.92786E-05+1.00000E-12+4.52898E-05+1.00000E-12+8.12323E-06+1.00000E-12-2.30363E-05+1.00000E-12-4.23684E-05+1.00000E-12-4.80737E-05+1.00000E-12-4.19130E-05+1.00000E-12-2.79888E-05+1.00000E-12-1.12359E-05+1.00000E-12+3.93763E-06+1.00000E-12+1.45615E-05+1.00000E-12+1.94442E-05+1.00000E-12+1.90029E-05+1.00000E-12+1.47461E-05+1.00000E-12+8.63033E-06+1.00000E-12+2.48011E-06+1.00000E-12-2.40048E-06+1.00000E-12-5.38002E-06+1.00000E-12-6.44452E-06+1.00000E-12-6.00936E-06+1.00000E-12-4.68316E-06+1.00000E-12-3.06033E-06+1.00000E-12-1.58534E-06+1.00000E-12-5.00120E-07+1.00000E-12+1.38767E-07+1.00000E-12+4.01167E-07+1.00000E-12+4.15603E-07+1.00000E-12+3.10829E-07+1.00000E-12+1.82539E-07+1.00000E-12+8.21892E-08+1.00000E-12+2.42144E-08+1.00000E-1200000570051041.0000E+020000500000+1.4436E+00+0.0000E+00058003504+1.00000E+00+1.00000E-0100058003500+8.62622E+10+1.00000E-0100052014802BHU0000002~001000+04.502384+135.623447-2613.4-00.1135.1-29.40001122.0000E+015.0000E-040000G~2019,261,23:09:24.0000~2019,265,11:57:49.0000~N0530478A01001002+8.02887E+01+1.00000E-01004+0.00000E+00+0.00000E+00+0.00000E+00+0.00000E+00+0.00000E+00+0.00000E+00+0.00000E+00+0.00000E+00-1.09316E+02+0.00000E+00+0.00000E+00+0.00000E+00-1.01317E+01+0.00000E+00+0.00000E+00+0.00000E+00005-4.67264E+01+7.39273E+01+0.00000E+00+0.00000E+00-4.67264E+01-7.39273E+01+0.00000E+00+0.00000E+00-1.17674E+01+0.00000E+00+0.00000E+00+0.00000E+00-2.43358E-01+3.05150E-01+0.00000E+00+0.00000E+00-2.43358E-01-3.05150E-01+0.00000E+00+0.00000E+00058003501+2.57082E+05+1.00000E-01000540048D020020030001+1.00000E+00+1.00000E-1200000570051025.0000E+020000100000+3.6000E-03+0.0000E+00058003502+3.35544E+05+1.00000E-01000545808D030030030241+2.42144E-08+1.00000E-12+8.21892E-08+1.00000E-12+1.82539E-07+1.00000E-12+3.10829E-07+1.00000E-12+4.15603E-07+1.00000E-12+4.01167E-07+1.00000E-12+1.38767E-07+1.00000E-12-5.00120E-07+1.00000E-12-1.58534E-06+1.00000E-12-3.06033E-06+1.00000E-12-4.68316E-06+1.00000E-12-6.00936E-06+1.00000E-12-6.44452E-06+1.00000E-12-5.38002E-06+1.00000E-12-2.40048E-06+1.00000E-12+2.48011E-06+1.00000E-12+8.63033E-06+1.00000E-12+1.47461E-05+1.00000E-12+1.90029E-05+1.00000E-12+1.94442E-05+1.00000E-12+1.45615E-05+1.00000E-12+3.93763E-06+1.00000E-12-1.12359E-05+1.00000E-12-2.79888E-05+1.00000E-12-4.19130E-05+1.00000E-12-4.80737E-05+1.00000E-12-4.23684E-05+1.00000E-12-2.30363E-05+1.00000E-12+8.12323E-06+1.00000E-12+4.52898E-05+1.00000E-12+7.92786E-05+1.00000E-12+9.94124E-05+1.00000E-12+9.63460E-05+1.00000E-12+6.52114E-05+1.00000E-12+8.19354E-06+1.00000E-12-6.44014E-05+1.00000E-12-1.35278E-04+1.00000E-12-1.83655E-04+1.00000E-12-1.90630E-04+1.00000E-12-1.45180E-04+1.00000E-12-4.91438E-05+1.00000E-12+8.05610E-05+1.00000E-12+2.13736E-04+1.00000E-12+3.13012E-04+1.00000E-12+3.43335E-04+1.00000E-12+2.82663E-04+1.00000E-12+1.30932E-04+1.00000E-12-8.57152E-05+1.00000E-12-3.17598E-04+1.00000E-12-5.01563E-04+1.00000E-12-5.76832E-04+1.00000E-12-5.03014E-04+1.00000E-12-2.75355E-04+1.00000E-12+6.77339E-05+1.00000E-12+4.48398E-04+1.00000E-12+7.65141E-04+1.00000E-12+9.18099E-04+1.00000E-12+8.37964E-04+1.00000E-12+5.10732E-04+1.00000E-12-9.56981E-06+1.00000E-12-6.05788E-04+1.00000E-12-1.12145E-03+1.00000E-12-1.39947E-03+1.00000E-12-1.32684E-03+1.00000E-12-8.73285E-04+1.00000E-12-1.11819E-04+1.00000E-12+7.87214E-04+1.00000E-12+1.59076E-03+1.00000E-12+2.06038E-03+1.00000E-12+2.01907E-03+1.00000E-12+1.40969E-03+1.00000E-12+3.27223E-04+1.00000E-12-9.87776E-04+1.00000E-12-2.19792E-03+1.00000E-12-2.95148E-03+1.00000E-12-2.97956E-03+1.00000E-12-2.18236E-03+1.00000E-12-6.78615E-04+1.00000E-12+1.20033E-03+1.00000E-12+2.97700E-03+1.00000E-12+4.14359E-03+1.00000E-12+4.30043E-03+1.00000E-12+3.28095E-03+1.00000E-1000047S*2+1.22655E-03+1.00000E-12-1.41583E-03+1.00000E-12-3.98165E-03+1.00000E-12-5.74793E-03+1.00000E-12-6.12751E-03+1.00000E-12-4.84851E-03+1.00000E-12-2.06729E-03+1.00000E-12+1.62392E-03+1.00000E-12+5.30927E-03+1.00000E-12+7.96400E-03+1.00000E-12+8.72455E-03+1.00000E-12+7.14622E-03+1.00000E-12+3.37640E-03+1.00000E-12-1.81367E-03+1.00000E-12-7.16356E-03+1.00000E-12-1.12077E-02+1.00000E-12-1.26498E-02+1.00000E-12-1.07374E-02+1.00000E-12-5.53706E-03+1.00000E-12+1.97446E-03+1.00000E-12+1.00493E-02+1.00000E-12+1.65290E-02+1.00000E-12+1.93592E-02+1.00000E-12+1.71475E-02+1.00000E-12+9.62708E-03+1.00000E-12-2.09686E-03+1.00000E-12-1.56032E-02+1.00000E-12-2.75313E-02+1.00000E-12-3.42217E-02+1.00000E-12-3.24965E-02+1.00000E-12-2.04140E-02+1.00000E-12+2.17346E-03+1.00000E-12+3.33986E-02+1.00000E-12+6.95638E-02+1.00000E-12+1.05716E-01+1.00000E-12+1.36510E-01+1.00000E-12+1.57186E-01+1.00000E-12+1.64467E-01+1.00000E-12+1.57186E-01+1.00000E-12+1.36510E-01+1.00000E-12+1.05716E-01+1.00000E-12+6.95638E-02+1.00000E-12+3.33986E-02+1.00000E-12+2.17346E-03+1.00000E-12-2.04140E-02+1.00000E-12-3.24965E-02+1.00000E-12-3.42217E-02+1.00000E-12-2.75313E-02+1.00000E-12-1.56032E-02+1.00000E-12-2.09686E-03+1.00000E-12+9.62708E-03+1.00000E-12+1.71475E-02+1.00000E-12+1.93592E-02+1.00000E-12+1.65290E-02+1.00000E-12+1.00493E-02+1.00000E-12+1.97446E-03+1.00000E-12-5.53706E-03+1.00000E-12-1.07374E-02+1.00000E-12-1.26498E-02+1.00000E-12-1.12077E-02+1.00000E-12-7.16356E-03+1.00000E-12-1.81367E-03+1.00000E-12+3.37640E-03+1.00000E-12+7.14622E-03+1.00000E-12+8.72455E-03+1.00000E-12+7.96400E-03+1.00000E-12+5.30927E-03+1.00000E-12+1.62392E-03+1.00000E-12-2.06729E-03+1.00000E-12-4.84851E-03+1.00000E-12-6.12751E-03+1.00000E-12-5.74793E-03+1.00000E-12-3.98165E-03+1.00000E-12-1.41583E-03+1.00000E-12+1.22655E-03+1.00000E-12+3.28095E-03+1.00000E-12+4.30043E-03+1.00000E-12+4.14359E-03+1.00000E-12+2.97700E-03+1.00000E-12+1.20033E-03+1.00000E-12-6.78615E-04+1.00000E-12-2.18236E-03+1.00000E-12-2.97956E-03+1.00000E-12-2.95148E-03+1.00000E-12-2.19792E-03+1.00000E-12-9.87776E-04+1.00000E-12+3.27223E-04+1.00000E-12+1.40969E-03+1.00000E-12+2.01907E-03+1.00000E-12+2.06038E-03+1.00000E-12+1.59076E-03+1.00000E-12+7.87214E-04+1.00000E-12-1.11819E-04+1.00000E-12-8.73285E-04+1.00000E-12-1.32684E-03+1.00000E-12-1.39947E-03+1.00000E-12-1.12145E-03+1.00000E-12-6.05788E-04+1.00000E-12-9.56981E-06+1.00000E-12+5.10732E-04+1.00000E-12+8.37964E-04+1.00000E-12+9.18099E-04+1.00000E-12+7.65141E-04+1.00000E-12+4.48398E-04+1.00000E-12+6.77339E-05+1.00000E-12-2.75355E-04+1.00000E-12-5.03014E-04+1.00000E-12-5.76832E-04+1.00000E-12-5.01563E-04+1.00000E-12-3.17598E-04+1.00000E-12-8.57152E-05+1.00000E-12+1.30932E-04+1.00000E-12+2.82663E-04+1.00000E-12+3.43335E-04+1.00000E-12+3.13012E-04+1.00000E-12+2.13736E-04+1.00000E-12+8.05610E-05+1.00000E-12-4.91438E-05+1.00000E-12-1.45180E-04+1.00000E-12-1.90630E-04+1.00000E-12-1.83655E-04+1.00000E-12-1.35278E-04+1.00000E-12-6.44014E-05+1.00000E-12+8.19354E-06+1.00000E-12+6.52114E-05+1.00000E-12+9.63460E-05+1.00000E-12+9.94124E-05+1.00000E-12+7.92786E-05+1.00000E-12+4.52898E-05+1.00000E-12+8.12323E-06+1.00000E-12-2.30363E-05+1.00000E-12-4.23684E-05+1.00000E-12-4.80737E-05+1.00000E-12-4.19130E-05+1.00000E-12-2.79888E-05+1.00000E-12-1.12359E-05+1.00000E-12+3.93763E-06+1.00000E-12+1.45615E-05+1.00000E-12+1.94442E-05+1.00000E-12+1.90029E-05+1.00000E-12+1.47461E-05+1.00000E-12+8.63033E-06+1.00000E-12+2.48011E-06+1.00000E-12-2.40048E-06+1.00000E-12-5.38002E-06+1.00000E-12-6.44452E-06+1.00000E-12-6.00936E-06+1.00000E-12-4.68316E-06+1.00000E-12-3.06033E-06+1.00000E-12-1.58534E-06+1.00000E-12-5.00120E-07+1.00000E-12+1.38767E-07+1.00000E-12+4.01167E-07+1.00000E-12+4.15603E-07+1.00000E-12+3.10829E-07+1.00000E-12+1.82539E-07+1.00000E-12+8.21892E-08+1.00000E-12+2.42144E-08+1.00000E-1200000570051035.0000E+020000500000+2.4360E-01+0.0000E+00058003503+1.00000E+00+1.00000E-01000545808D040030030241+2.42144E-08+1.00000E-12+8.21892E-08+1.00000E-12+1.82539E-07+1.00000E-12+3.10829E-07+1.00000E-12+4.15603E-07+1.00000E-12+4.01167E-07+1.00000E-12+1.38767E-07+1.00000E-12-5.00120E-07+1.00000048S*000E-12-1.58534E-06+1.00000E-12-3.06033E-06+1.00000E-12-4.68316E-06+1.00000E-12-6.00936E-06+1.00000E-12-6.44452E-06+1.00000E-12-5.38002E-06+1.00000E-12-2.40048E-06+1.00000E-12+2.48011E-06+1.00000E-12+8.63033E-06+1.00000E-12+1.47461E-05+1.00000E-12+1.90029E-05+1.00000E-12+1.94442E-05+1.00000E-12+1.45615E-05+1.00000E-12+3.93763E-06+1.00000E-12-1.12359E-05+1.00000E-12-2.79888E-05+1.00000E-12-4.19130E-05+1.00000E-12-4.80737E-05+1.00000E-12-4.23684E-05+1.00000E-12-2.30363E-05+1.00000E-12+8.12323E-06+1.00000E-12+4.52898E-05+1.00000E-12+7.92786E-05+1.00000E-12+9.94124E-05+1.00000E-12+9.63460E-05+1.00000E-12+6.52114E-05+1.00000E-12+8.19354E-06+1.00000E-12-6.44014E-05+1.00000E-12-1.35278E-04+1.00000E-12-1.83655E-04+1.00000E-12-1.90630E-04+1.00000E-12-1.45180E-04+1.00000E-12-4.91438E-05+1.00000E-12+8.05610E-05+1.00000E-12+2.13736E-04+1.00000E-12+3.13012E-04+1.00000E-12+3.43335E-04+1.00000E-12+2.82663E-04+1.00000E-12+1.30932E-04+1.00000E-12-8.57152E-05+1.00000E-12-3.17598E-04+1.00000E-12-5.01563E-04+1.00000E-12-5.76832E-04+1.00000E-12-5.03014E-04+1.00000E-12-2.75355E-04+1.00000E-12+6.77339E-05+1.00000E-12+4.48398E-04+1.00000E-12+7.65141E-04+1.00000E-12+9.18099E-04+1.00000E-12+8.37964E-04+1.00000E-12+5.10732E-04+1.00000E-12-9.56981E-06+1.00000E-12-6.05788E-04+1.00000E-12-1.12145E-03+1.00000E-12-1.39947E-03+1.00000E-12-1.32684E-03+1.00000E-12-8.73285E-04+1.00000E-12-1.11819E-04+1.00000E-12+7.87214E-04+1.00000E-12+1.59076E-03+1.00000E-12+2.06038E-03+1.00000E-12+2.01907E-03+1.00000E-12+1.40969E-03+1.00000E-12+3.27223E-04+1.00000E-12-9.87776E-04+1.00000E-12-2.19792E-03+1.00000E-12-2.95148E-03+1.00000E-12-2.97956E-03+1.00000E-12-2.18236E-03+1.00000E-12-6.78615E-04+1.00000E-12+1.20033E-03+1.00000E-12+2.97700E-03+1.00000E-12+4.14359E-03+1.00000E-12+4.30043E-03+1.00000E-12+3.28095E-03+1.00000E-12+1.22655E-03+1.00000E-12-1.41583E-03+1.00000E-12-3.98165E-03+1.00000E-12-5.74793E-03+1.00000E-12-6.12751E-03+1.00000E-12-4.84851E-03+1.00000E-12-2.06729E-03+1.00000E-12+1.62392E-03+1.00000E-12+5.30927E-03+1.00000E-12+7.96400E-03+1.00000E-12+8.72455E-03+1.00000E-12+7.14622E-03+1.00000E-12+3.37640E-03+1.00000E-12-1.81367E-03+1.00000E-12-7.16356E-03+1.00000E-12-1.12077E-02+1.00000E-12-1.26498E-02+1.00000E-12-1.07374E-02+1.00000E-12-5.53706E-03+1.00000E-12+1.97446E-03+1.00000E-12+1.00493E-02+1.00000E-12+1.65290E-02+1.00000E-12+1.93592E-02+1.00000E-12+1.71475E-02+1.00000E-12+9.62708E-03+1.00000E-12-2.09686E-03+1.00000E-12-1.56032E-02+1.00000E-12-2.75313E-02+1.00000E-12-3.42217E-02+1.00000E-12-3.24965E-02+1.00000E-12-2.04140E-02+1.00000E-12+2.17346E-03+1.00000E-12+3.33986E-02+1.00000E-12+6.95638E-02+1.00000E-12+1.05716E-01+1.00000E-12+1.36510E-01+1.00000E-12+1.57186E-01+1.00000E-12+1.64467E-01+1.00000E-12+1.57186E-01+1.00000E-12+1.36510E-01+1.00000E-12+1.05716E-01+1.00000E-12+6.95638E-02+1.00000E-12+3.33986E-02+1.00000E-12+2.17346E-03+1.00000E-12-2.04140E-02+1.00000E-12-3.24965E-02+1.00000E-12-3.42217E-02+1.00000E-12-2.75313E-02+1.00000E-12-1.56032E-02+1.00000E-12-2.09686E-03+1.00000E-12+9.62708E-03+1.00000E-12+1.71475E-02+1.00000E-12+1.93592E-02+1.00000E-12+1.65290E-02+1.00000E-12+1.00493E-02+1.00000E-12+1.97446E-03+1.00000E-12-5.53706E-03+1.00000E-12-1.07374E-02+1.00000E-12-1.26498E-02+1.00000E-12-1.12077E-02+1.00000E-12-7.16356E-03+1.00000E-12-1.81367E-03+1.00000E-12+3.37640E-03+1.00000E-12+7.14622E-03+1.00000E-12+8.72455E-03+1.00000E-12+7.96400E-03+1.00000E-12+5.30927E-03+1.00000E-12+1.62392E-03+1.00000E-12-2.06729E-03+1.00000E-12-4.84851E-03+1.00000E-12-6.12751E-03+1.00000E-12-5.74793E-03+1.00000E-12-3.98165E-03+1.00000E-12-1.41583E-03+1.00000E-12+1.22655E-03+1.00000E-12+3.28095E-03+1.00000E-12+4.30043E-03+1.00000E-12+4.14359E-03+1.00000E-12+2.97700E-03+1.00000E-12+1.20033E-03+1.00000E-12-6.78615E-04+1.00000E-12-2.18236E-03+1.00000E-12-2.97956E-03+1.00000E-12-2.95148E-03+1.00000E-12-2.19792E-03+1.00000E-12-9.87776E-04+1.00000E-12+3.27223E-04+1.00000E-12+1.40969E-03+1.00000E-12+2.01907E-03+1.00000E-12+2.06038E-03+1.00000E-12+1.59076E-03+1.00000E-12+7.87214E-04+1.00000E-12-1.11819E-04+1.00000E-12-8.73285E-04+1.00000E-12-1.32684E-03+1.00000E-12-000049S*1.39947E-03+1.00000E-12-1.12145E-03+1.00000E-12-6.05788E-04+1.00000E-12-9.56981E-06+1.00000E-12+5.10732E-04+1.00000E-12+8.37964E-04+1.00000E-12+9.18099E-04+1.00000E-12+7.65141E-04+1.00000E-12+4.48398E-04+1.00000E-12+6.77339E-05+1.00000E-12-2.75355E-04+1.00000E-12-5.03014E-04+1.00000E-12-5.76832E-04+1.00000E-12-5.01563E-04+1.00000E-12-3.17598E-04+1.00000E-12-8.57152E-05+1.00000E-12+1.30932E-04+1.00000E-12+2.82663E-04+1.00000E-12+3.43335E-04+1.00000E-12+3.13012E-04+1.00000E-12+2.13736E-04+1.00000E-12+8.05610E-05+1.00000E-12-4.91438E-05+1.00000E-12-1.45180E-04+1.00000E-12-1.90630E-04+1.00000E-12-1.83655E-04+1.00000E-12-1.35278E-04+1.00000E-12-6.44014E-05+1.00000E-12+8.19354E-06+1.00000E-12+6.52114E-05+1.00000E-12+9.63460E-05+1.00000E-12+9.94124E-05+1.00000E-12+7.92786E-05+1.00000E-12+4.52898E-05+1.00000E-12+8.12323E-06+1.00000E-12-2.30363E-05+1.00000E-12-4.23684E-05+1.00000E-12-4.80737E-05+1.00000E-12-4.19130E-05+1.00000E-12-2.79888E-05+1.00000E-12-1.12359E-05+1.00000E-12+3.93763E-06+1.00000E-12+1.45615E-05+1.00000E-12+1.94442E-05+1.00000E-12+1.90029E-05+1.00000E-12+1.47461E-05+1.00000E-12+8.63033E-06+1.00000E-12+2.48011E-06+1.00000E-12-2.40048E-06+1.00000E-12-5.38002E-06+1.00000E-12-6.44452E-06+1.00000E-12-6.00936E-06+1.00000E-12-4.68316E-06+1.00000E-12-3.06033E-06+1.00000E-12-1.58534E-06+1.00000E-12-5.00120E-07+1.00000E-12+1.38767E-07+1.00000E-12+4.01167E-07+1.00000E-12+4.15603E-07+1.00000E-12+3.10829E-07+1.00000E-12+1.82539E-07+1.00000E-12+8.21892E-08+1.00000E-12+2.42144E-08+1.00000E-1200000570051041.0000E+020000500000+1.4436E+00+0.0000E+00058003504+1.00000E+00+1.00000E-0100058003500+8.62622E+10+1.00000E-0100052014802BHU0000002~001000+04.502384+135.623447-2613.4-00.1135.1-29.40001122.0000E+015.0000E-040000G~2019,265,11:57:50.0000~2019,273,00:55:54.0000~N0530478A01001002+8.02887E+01+1.00000E-01004+0.00000E+00+0.00000E+00+0.00000E+00+0.00000E+00+0.00000E+00+0.00000E+00+0.00000E+00+0.00000E+00-1.09316E+02+0.00000E+00+0.00000E+00+0.00000E+00-1.01317E+01+0.00000E+00+0.00000E+00+0.00000E+00005-4.67264E+01+7.39273E+01+0.00000E+00+0.00000E+00-4.67264E+01-7.39273E+01+0.00000E+00+0.00000E+00-1.17674E+01+0.00000E+00+0.00000E+00+0.00000E+00-2.43358E-01+3.05150E-01+0.00000E+00+0.00000E+00-2.43358E-01-3.05150E-01+0.00000E+00+0.00000E+00058003501+2.57082E+05+1.00000E-01000540048D020020030001+1.00000E+00+1.00000E-1200000570051025.0000E+020000100000+3.6000E-03+0.0000E+00058003502+3.35544E+05+1.00000E-01000545808D030030030241+2.42144E-08+1.00000E-12+8.21892E-08+1.00000E-12+1.82539E-07+1.00000E-12+3.10829E-07+1.00000E-12+4.15603E-07+1.00000E-12+4.01167E-07+1.00000E-12+1.38767E-07+1.00000E-12-5.00120E-07+1.00000E-12-1.58534E-06+1.00000E-12-3.06033E-06+1.00000E-12-4.68316E-06+1.00000E-12-6.00936E-06+1.00000E-12-6.44452E-06+1.00000E-12-5.38002E-06+1.00000E-12-2.40048E-06+1.00000E-12+2.48011E-06+1.00000E-12+8.63033E-06+1.00000E-12+1.47461E-05+1.00000E-12+1.90029E-05+1.00000E-12+1.94442E-05+1.00000E-12+1.45615E-05+1.00000E-12+3.93763E-06+1.00000E-12-1.12359E-05+1.00000E-12-2.79888E-05+1.00000E-12-4.19130E-05+1.00000E-12-4.80737E-05+1.00000E-12-4.23684E-05+1.00000E-12-2.30363E-05+1.00000E-12+8.12323E-06+1.00000E-12+4.52898E-05+1.00000E-12+7.92786E-05+1.00000E-12+9.94124E-05+1.00000E-12+9.63460E-05+1.00000E-12+6.52114E-05+1.00000E-12+8.19354E-06+1.00000E-12-6.44014E-05+1.00000E-12-1.35278E-04+1.00000E-12-1.83655E-04+1.00000E-12-1.90630E-04+1.00000E-12-1.45180E-04+1.00000E-12-4.91438E-05+1.00000E-12+8.05610E-05+1.00000E-12+2.13736E-04+1.00000E-12+3.13012E-04+1.00000E-12+3.43335E-04+1.00000E-12+2.82663E-04+1.00000E-12+1.30932E-04+1.00000E-12-8.57152E-05+1.00000E-12-3.17598E-04+1.00000E-12-5.01563E-04+1.00000E-12-5.76832E-04+1.00000E-12-5.03014E-04+1.00000E-12-2.75355E-04+1.00000E-12+6.77339E-05+1.00000E-12+4.48398E-04+1.00000E-12+7.65141E-04+1.00000E-12+9.18099E-04+1.00000E-12+8.37964E-04+1.00000E-12+5.10732E-04+1.00000E-12-9.56981E-06+1.00000E-12-6.05788E-04+1.00000E-12-1.12145E-03+1.00000E-12-1.39947E-03+1.00000E-12-1.32684E-03+1.00000E-12-8.73285E-04+1.00000E-12-1.11819E-04+1.00000E-12+7.87214E-04+1.00000E-12+1.59076E-03+1.00000E-12+2.06000050S*038E-03+1.00000E-12+2.01907E-03+1.00000E-12+1.40969E-03+1.00000E-12+3.27223E-04+1.00000E-12-9.87776E-04+1.00000E-12-2.19792E-03+1.00000E-12-2.95148E-03+1.00000E-12-2.97956E-03+1.00000E-12-2.18236E-03+1.00000E-12-6.78615E-04+1.00000E-12+1.20033E-03+1.00000E-12+2.97700E-03+1.00000E-12+4.14359E-03+1.00000E-12+4.30043E-03+1.00000E-12+3.28095E-03+1.00000E-12+1.22655E-03+1.00000E-12-1.41583E-03+1.00000E-12-3.98165E-03+1.00000E-12-5.74793E-03+1.00000E-12-6.12751E-03+1.00000E-12-4.84851E-03+1.00000E-12-2.06729E-03+1.00000E-12+1.62392E-03+1.00000E-12+5.30927E-03+1.00000E-12+7.96400E-03+1.00000E-12+8.72455E-03+1.00000E-12+7.14622E-03+1.00000E-12+3.37640E-03+1.00000E-12-1.81367E-03+1.00000E-12-7.16356E-03+1.00000E-12-1.12077E-02+1.00000E-12-1.26498E-02+1.00000E-12-1.07374E-02+1.00000E-12-5.53706E-03+1.00000E-12+1.97446E-03+1.00000E-12+1.00493E-02+1.00000E-12+1.65290E-02+1.00000E-12+1.93592E-02+1.00000E-12+1.71475E-02+1.00000E-12+9.62708E-03+1.00000E-12-2.09686E-03+1.00000E-12-1.56032E-02+1.00000E-12-2.75313E-02+1.00000E-12-3.42217E-02+1.00000E-12-3.24965E-02+1.00000E-12-2.04140E-02+1.00000E-12+2.17346E-03+1.00000E-12+3.33986E-02+1.00000E-12+6.95638E-02+1.00000E-12+1.05716E-01+1.00000E-12+1.36510E-01+1.00000E-12+1.57186E-01+1.00000E-12+1.64467E-01+1.00000E-12+1.57186E-01+1.00000E-12+1.36510E-01+1.00000E-12+1.05716E-01+1.00000E-12+6.95638E-02+1.00000E-12+3.33986E-02+1.00000E-12+2.17346E-03+1.00000E-12-2.04140E-02+1.00000E-12-3.24965E-02+1.00000E-12-3.42217E-02+1.00000E-12-2.75313E-02+1.00000E-12-1.56032E-02+1.00000E-12-2.09686E-03+1.00000E-12+9.62708E-03+1.00000E-12+1.71475E-02+1.00000E-12+1.93592E-02+1.00000E-12+1.65290E-02+1.00000E-12+1.00493E-02+1.00000E-12+1.97446E-03+1.00000E-12-5.53706E-03+1.00000E-12-1.07374E-02+1.00000E-12-1.26498E-02+1.00000E-12-1.12077E-02+1.00000E-12-7.16356E-03+1.00000E-12-1.81367E-03+1.00000E-12+3.37640E-03+1.00000E-12+7.14622E-03+1.00000E-12+8.72455E-03+1.00000E-12+7.96400E-03+1.00000E-12+5.30927E-03+1.00000E-12+1.62392E-03+1.00000E-12-2.06729E-03+1.00000E-12-4.84851E-03+1.00000E-12-6.12751E-03+1.00000E-12-5.74793E-03+1.00000E-12-3.98165E-03+1.00000E-12-1.41583E-03+1.00000E-12+1.22655E-03+1.00000E-12+3.28095E-03+1.00000E-12+4.30043E-03+1.00000E-12+4.14359E-03+1.00000E-12+2.97700E-03+1.00000E-12+1.20033E-03+1.00000E-12-6.78615E-04+1.00000E-12-2.18236E-03+1.00000E-12-2.97956E-03+1.00000E-12-2.95148E-03+1.00000E-12-2.19792E-03+1.00000E-12-9.87776E-04+1.00000E-12+3.27223E-04+1.00000E-12+1.40969E-03+1.00000E-12+2.01907E-03+1.00000E-12+2.06038E-03+1.00000E-12+1.59076E-03+1.00000E-12+7.87214E-04+1.00000E-12-1.11819E-04+1.00000E-12-8.73285E-04+1.00000E-12-1.32684E-03+1.00000E-12-1.39947E-03+1.00000E-12-1.12145E-03+1.00000E-12-6.05788E-04+1.00000E-12-9.56981E-06+1.00000E-12+5.10732E-04+1.00000E-12+8.37964E-04+1.00000E-12+9.18099E-04+1.00000E-12+7.65141E-04+1.00000E-12+4.48398E-04+1.00000E-12+6.77339E-05+1.00000E-12-2.75355E-04+1.00000E-12-5.03014E-04+1.00000E-12-5.76832E-04+1.00000E-12-5.01563E-04+1.00000E-12-3.17598E-04+1.00000E-12-8.57152E-05+1.00000E-12+1.30932E-04+1.00000E-12+2.82663E-04+1.00000E-12+3.43335E-04+1.00000E-12+3.13012E-04+1.00000E-12+2.13736E-04+1.00000E-12+8.05610E-05+1.00000E-12-4.91438E-05+1.00000E-12-1.45180E-04+1.00000E-12-1.90630E-04+1.00000E-12-1.83655E-04+1.00000E-12-1.35278E-04+1.00000E-12-6.44014E-05+1.00000E-12+8.19354E-06+1.00000E-12+6.52114E-05+1.00000E-12+9.63460E-05+1.00000E-12+9.94124E-05+1.00000E-12+7.92786E-05+1.00000E-12+4.52898E-05+1.00000E-12+8.12323E-06+1.00000E-12-2.30363E-05+1.00000E-12-4.23684E-05+1.00000E-12-4.80737E-05+1.00000E-12-4.19130E-05+1.00000E-12-2.79888E-05+1.00000E-12-1.12359E-05+1.00000E-12+3.93763E-06+1.00000E-12+1.45615E-05+1.00000E-12+1.94442E-05+1.00000E-12+1.90029E-05+1.00000E-12+1.47461E-05+1.00000E-12+8.63033E-06+1.00000E-12+2.48011E-06+1.00000E-12-2.40048E-06+1.00000E-12-5.38002E-06+1.00000E-12-6.44452E-06+1.00000E-12-6.00936E-06+1.00000E-12-4.68316E-06+1.00000E-12-3.06033E-06+1.00000E-12-1.58534E-06+1.00000E-12-5.00120E-07+1.00000E-12+1.38767E-07+1.00000E-12+4.01167E-07+1.00000E-12+4.15603E-07+1.00000E-12+3.10829E-07+1.00000E-12+1.82539E-07+000051S*1.00000E-12+8.21892E-08+1.00000E-12+2.42144E-08+1.00000E-1200000570051035.0000E+020000500000+2.4360E-01+0.0000E+00058003503+1.00000E+00+1.00000E-01000545808D040030030241+2.42144E-08+1.00000E-12+8.21892E-08+1.00000E-12+1.82539E-07+1.00000E-12+3.10829E-07+1.00000E-12+4.15603E-07+1.00000E-12+4.01167E-07+1.00000E-12+1.38767E-07+1.00000E-12-5.00120E-07+1.00000E-12-1.58534E-06+1.00000E-12-3.06033E-06+1.00000E-12-4.68316E-06+1.00000E-12-6.00936E-06+1.00000E-12-6.44452E-06+1.00000E-12-5.38002E-06+1.00000E-12-2.40048E-06+1.00000E-12+2.48011E-06+1.00000E-12+8.63033E-06+1.00000E-12+1.47461E-05+1.00000E-12+1.90029E-05+1.00000E-12+1.94442E-05+1.00000E-12+1.45615E-05+1.00000E-12+3.93763E-06+1.00000E-12-1.12359E-05+1.00000E-12-2.79888E-05+1.00000E-12-4.19130E-05+1.00000E-12-4.80737E-05+1.00000E-12-4.23684E-05+1.00000E-12-2.30363E-05+1.00000E-12+8.12323E-06+1.00000E-12+4.52898E-05+1.00000E-12+7.92786E-05+1.00000E-12+9.94124E-05+1.00000E-12+9.63460E-05+1.00000E-12+6.52114E-05+1.00000E-12+8.19354E-06+1.00000E-12-6.44014E-05+1.00000E-12-1.35278E-04+1.00000E-12-1.83655E-04+1.00000E-12-1.90630E-04+1.00000E-12-1.45180E-04+1.00000E-12-4.91438E-05+1.00000E-12+8.05610E-05+1.00000E-12+2.13736E-04+1.00000E-12+3.13012E-04+1.00000E-12+3.43335E-04+1.00000E-12+2.82663E-04+1.00000E-12+1.30932E-04+1.00000E-12-8.57152E-05+1.00000E-12-3.17598E-04+1.00000E-12-5.01563E-04+1.00000E-12-5.76832E-04+1.00000E-12-5.03014E-04+1.00000E-12-2.75355E-04+1.00000E-12+6.77339E-05+1.00000E-12+4.48398E-04+1.00000E-12+7.65141E-04+1.00000E-12+9.18099E-04+1.00000E-12+8.37964E-04+1.00000E-12+5.10732E-04+1.00000E-12-9.56981E-06+1.00000E-12-6.05788E-04+1.00000E-12-1.12145E-03+1.00000E-12-1.39947E-03+1.00000E-12-1.32684E-03+1.00000E-12-8.73285E-04+1.00000E-12-1.11819E-04+1.00000E-12+7.87214E-04+1.00000E-12+1.59076E-03+1.00000E-12+2.06038E-03+1.00000E-12+2.01907E-03+1.00000E-12+1.40969E-03+1.00000E-12+3.27223E-04+1.00000E-12-9.87776E-04+1.00000E-12-2.19792E-03+1.00000E-12-2.95148E-03+1.00000E-12-2.97956E-03+1.00000E-12-2.18236E-03+1.00000E-12-6.78615E-04+1.00000E-12+1.20033E-03+1.00000E-12+2.97700E-03+1.00000E-12+4.14359E-03+1.00000E-12+4.30043E-03+1.00000E-12+3.28095E-03+1.00000E-12+1.22655E-03+1.00000E-12-1.41583E-03+1.00000E-12-3.98165E-03+1.00000E-12-5.74793E-03+1.00000E-12-6.12751E-03+1.00000E-12-4.84851E-03+1.00000E-12-2.06729E-03+1.00000E-12+1.62392E-03+1.00000E-12+5.30927E-03+1.00000E-12+7.96400E-03+1.00000E-12+8.72455E-03+1.00000E-12+7.14622E-03+1.00000E-12+3.37640E-03+1.00000E-12-1.81367E-03+1.00000E-12-7.16356E-03+1.00000E-12-1.12077E-02+1.00000E-12-1.26498E-02+1.00000E-12-1.07374E-02+1.00000E-12-5.53706E-03+1.00000E-12+1.97446E-03+1.00000E-12+1.00493E-02+1.00000E-12+1.65290E-02+1.00000E-12+1.93592E-02+1.00000E-12+1.71475E-02+1.00000E-12+9.62708E-03+1.00000E-12-2.09686E-03+1.00000E-12-1.56032E-02+1.00000E-12-2.75313E-02+1.00000E-12-3.42217E-02+1.00000E-12-3.24965E-02+1.00000E-12-2.04140E-02+1.00000E-12+2.17346E-03+1.00000E-12+3.33986E-02+1.00000E-12+6.95638E-02+1.00000E-12+1.05716E-01+1.00000E-12+1.36510E-01+1.00000E-12+1.57186E-01+1.00000E-12+1.64467E-01+1.00000E-12+1.57186E-01+1.00000E-12+1.36510E-01+1.00000E-12+1.05716E-01+1.00000E-12+6.95638E-02+1.00000E-12+3.33986E-02+1.00000E-12+2.17346E-03+1.00000E-12-2.04140E-02+1.00000E-12-3.24965E-02+1.00000E-12-3.42217E-02+1.00000E-12-2.75313E-02+1.00000E-12-1.56032E-02+1.00000E-12-2.09686E-03+1.00000E-12+9.62708E-03+1.00000E-12+1.71475E-02+1.00000E-12+1.93592E-02+1.00000E-12+1.65290E-02+1.00000E-12+1.00493E-02+1.00000E-12+1.97446E-03+1.00000E-12-5.53706E-03+1.00000E-12-1.07374E-02+1.00000E-12-1.26498E-02+1.00000E-12-1.12077E-02+1.00000E-12-7.16356E-03+1.00000E-12-1.81367E-03+1.00000E-12+3.37640E-03+1.00000E-12+7.14622E-03+1.00000E-12+8.72455E-03+1.00000E-12+7.96400E-03+1.00000E-12+5.30927E-03+1.00000E-12+1.62392E-03+1.00000E-12-2.06729E-03+1.00000E-12-4.84851E-03+1.00000E-12-6.12751E-03+1.00000E-12-5.74793E-03+1.00000E-12-3.98165E-03+1.00000E-12-1.41583E-03+1.00000E-12+1.22655E-03+1.00000E-12+3.28095E-03+1.00000E-12+4.30043E-03+1.00000E-12+4.14359E-03+1.00000E-12+2.97700E-03+1.00000E-12+1.20033E-03+1.00000E-12-6.7861000052S*5E-04+1.00000E-12-2.18236E-03+1.00000E-12-2.97956E-03+1.00000E-12-2.95148E-03+1.00000E-12-2.19792E-03+1.00000E-12-9.87776E-04+1.00000E-12+3.27223E-04+1.00000E-12+1.40969E-03+1.00000E-12+2.01907E-03+1.00000E-12+2.06038E-03+1.00000E-12+1.59076E-03+1.00000E-12+7.87214E-04+1.00000E-12-1.11819E-04+1.00000E-12-8.73285E-04+1.00000E-12-1.32684E-03+1.00000E-12-1.39947E-03+1.00000E-12-1.12145E-03+1.00000E-12-6.05788E-04+1.00000E-12-9.56981E-06+1.00000E-12+5.10732E-04+1.00000E-12+8.37964E-04+1.00000E-12+9.18099E-04+1.00000E-12+7.65141E-04+1.00000E-12+4.48398E-04+1.00000E-12+6.77339E-05+1.00000E-12-2.75355E-04+1.00000E-12-5.03014E-04+1.00000E-12-5.76832E-04+1.00000E-12-5.01563E-04+1.00000E-12-3.17598E-04+1.00000E-12-8.57152E-05+1.00000E-12+1.30932E-04+1.00000E-12+2.82663E-04+1.00000E-12+3.43335E-04+1.00000E-12+3.13012E-04+1.00000E-12+2.13736E-04+1.00000E-12+8.05610E-05+1.00000E-12-4.91438E-05+1.00000E-12-1.45180E-04+1.00000E-12-1.90630E-04+1.00000E-12-1.83655E-04+1.00000E-12-1.35278E-04+1.00000E-12-6.44014E-05+1.00000E-12+8.19354E-06+1.00000E-12+6.52114E-05+1.00000E-12+9.63460E-05+1.00000E-12+9.94124E-05+1.00000E-12+7.92786E-05+1.00000E-12+4.52898E-05+1.00000E-12+8.12323E-06+1.00000E-12-2.30363E-05+1.00000E-12-4.23684E-05+1.00000E-12-4.80737E-05+1.00000E-12-4.19130E-05+1.00000E-12-2.79888E-05+1.00000E-12-1.12359E-05+1.00000E-12+3.93763E-06+1.00000E-12+1.45615E-05+1.00000E-12+1.94442E-05+1.00000E-12+1.90029E-05+1.00000E-12+1.47461E-05+1.00000E-12+8.63033E-06+1.00000E-12+2.48011E-06+1.00000E-12-2.40048E-06+1.00000E-12-5.38002E-06+1.00000E-12-6.44452E-06+1.00000E-12-6.00936E-06+1.00000E-12-4.68316E-06+1.00000E-12-3.06033E-06+1.00000E-12-1.58534E-06+1.00000E-12-5.00120E-07+1.00000E-12+1.38767E-07+1.00000E-12+4.01167E-07+1.00000E-12+4.15603E-07+1.00000E-12+3.10829E-07+1.00000E-12+1.82539E-07+1.00000E-12+8.21892E-08+1.00000E-12+2.42144E-08+1.00000E-1200000570051041.0000E+020000500000+1.4436E+00+0.0000E+00058003504+1.00000E+00+1.00000E-0100058003500+8.62622E+10+1.00000E-0100052014802BHU0000002~001000+04.502384+135.623447-2613.4-00.1135.1-29.40001122.0000E+015.0000E-040000G~2019,273,01:08:52.0000~2019,282,07:55:11.0000~N0530478A01001002+8.02887E+01+1.00000E-01004+0.00000E+00+0.00000E+00+0.00000E+00+0.00000E+00+0.00000E+00+0.00000E+00+0.00000E+00+0.00000E+00-1.09316E+02+0.00000E+00+0.00000E+00+0.00000E+00-1.01317E+01+0.00000E+00+0.00000E+00+0.00000E+00005-4.67264E+01+7.39273E+01+0.00000E+00+0.00000E+00-4.67264E+01-7.39273E+01+0.00000E+00+0.00000E+00-1.17674E+01+0.00000E+00+0.00000E+00+0.00000E+00-2.43358E-01+3.05150E-01+0.00000E+00+0.00000E+00-2.43358E-01-3.05150E-01+0.00000E+00+0.00000E+00058003501+2.57082E+05+1.00000E-01000540048D020020030001+1.00000E+00+1.00000E-1200000570051025.0000E+020000100000+3.6000E-03+0.0000E+00058003502+3.35544E+05+1.00000E-01000545808D030030030241+2.42144E-08+1.00000E-12+8.21892E-08+1.00000E-12+1.82539E-07+1.00000E-12+3.10829E-07+1.00000E-12+4.15603E-07+1.00000E-12+4.01167E-07+1.00000E-12+1.38767E-07+1.00000E-12-5.00120E-07+1.00000E-12-1.58534E-06+1.00000E-12-3.06033E-06+1.00000E-12-4.68316E-06+1.00000E-12-6.00936E-06+1.00000E-12-6.44452E-06+1.00000E-12-5.38002E-06+1.00000E-12-2.40048E-06+1.00000E-12+2.48011E-06+1.00000E-12+8.63033E-06+1.00000E-12+1.47461E-05+1.00000E-12+1.90029E-05+1.00000E-12+1.94442E-05+1.00000E-12+1.45615E-05+1.00000E-12+3.93763E-06+1.00000E-12-1.12359E-05+1.00000E-12-2.79888E-05+1.00000E-12-4.19130E-05+1.00000E-12-4.80737E-05+1.00000E-12-4.23684E-05+1.00000E-12-2.30363E-05+1.00000E-12+8.12323E-06+1.00000E-12+4.52898E-05+1.00000E-12+7.92786E-05+1.00000E-12+9.94124E-05+1.00000E-12+9.63460E-05+1.00000E-12+6.52114E-05+1.00000E-12+8.19354E-06+1.00000E-12-6.44014E-05+1.00000E-12-1.35278E-04+1.00000E-12-1.83655E-04+1.00000E-12-1.90630E-04+1.00000E-12-1.45180E-04+1.00000E-12-4.91438E-05+1.00000E-12+8.05610E-05+1.00000E-12+2.13736E-04+1.00000E-12+3.13012E-04+1.00000E-12+3.43335E-04+1.00000E-12+2.82663E-04+1.00000E-12+1.30932E-04+1.00000E-12-8.57152E-05+1.00000E-12-3.17598E-04+1.00000E-12-5.01563E-04+1.00000E-12-5.76832E-04+1.00000E-12-5.03014E-04+1.00000E-12-2.75355E-04+1.00000E-12+6.77339E-0000053S*5+1.00000E-12+4.48398E-04+1.00000E-12+7.65141E-04+1.00000E-12+9.18099E-04+1.00000E-12+8.37964E-04+1.00000E-12+5.10732E-04+1.00000E-12-9.56981E-06+1.00000E-12-6.05788E-04+1.00000E-12-1.12145E-03+1.00000E-12-1.39947E-03+1.00000E-12-1.32684E-03+1.00000E-12-8.73285E-04+1.00000E-12-1.11819E-04+1.00000E-12+7.87214E-04+1.00000E-12+1.59076E-03+1.00000E-12+2.06038E-03+1.00000E-12+2.01907E-03+1.00000E-12+1.40969E-03+1.00000E-12+3.27223E-04+1.00000E-12-9.87776E-04+1.00000E-12-2.19792E-03+1.00000E-12-2.95148E-03+1.00000E-12-2.97956E-03+1.00000E-12-2.18236E-03+1.00000E-12-6.78615E-04+1.00000E-12+1.20033E-03+1.00000E-12+2.97700E-03+1.00000E-12+4.14359E-03+1.00000E-12+4.30043E-03+1.00000E-12+3.28095E-03+1.00000E-12+1.22655E-03+1.00000E-12-1.41583E-03+1.00000E-12-3.98165E-03+1.00000E-12-5.74793E-03+1.00000E-12-6.12751E-03+1.00000E-12-4.84851E-03+1.00000E-12-2.06729E-03+1.00000E-12+1.62392E-03+1.00000E-12+5.30927E-03+1.00000E-12+7.96400E-03+1.00000E-12+8.72455E-03+1.00000E-12+7.14622E-03+1.00000E-12+3.37640E-03+1.00000E-12-1.81367E-03+1.00000E-12-7.16356E-03+1.00000E-12-1.12077E-02+1.00000E-12-1.26498E-02+1.00000E-12-1.07374E-02+1.00000E-12-5.53706E-03+1.00000E-12+1.97446E-03+1.00000E-12+1.00493E-02+1.00000E-12+1.65290E-02+1.00000E-12+1.93592E-02+1.00000E-12+1.71475E-02+1.00000E-12+9.62708E-03+1.00000E-12-2.09686E-03+1.00000E-12-1.56032E-02+1.00000E-12-2.75313E-02+1.00000E-12-3.42217E-02+1.00000E-12-3.24965E-02+1.00000E-12-2.04140E-02+1.00000E-12+2.17346E-03+1.00000E-12+3.33986E-02+1.00000E-12+6.95638E-02+1.00000E-12+1.05716E-01+1.00000E-12+1.36510E-01+1.00000E-12+1.57186E-01+1.00000E-12+1.64467E-01+1.00000E-12+1.57186E-01+1.00000E-12+1.36510E-01+1.00000E-12+1.05716E-01+1.00000E-12+6.95638E-02+1.00000E-12+3.33986E-02+1.00000E-12+2.17346E-03+1.00000E-12-2.04140E-02+1.00000E-12-3.24965E-02+1.00000E-12-3.42217E-02+1.00000E-12-2.75313E-02+1.00000E-12-1.56032E-02+1.00000E-12-2.09686E-03+1.00000E-12+9.62708E-03+1.00000E-12+1.71475E-02+1.00000E-12+1.93592E-02+1.00000E-12+1.65290E-02+1.00000E-12+1.00493E-02+1.00000E-12+1.97446E-03+1.00000E-12-5.53706E-03+1.00000E-12-1.07374E-02+1.00000E-12-1.26498E-02+1.00000E-12-1.12077E-02+1.00000E-12-7.16356E-03+1.00000E-12-1.81367E-03+1.00000E-12+3.37640E-03+1.00000E-12+7.14622E-03+1.00000E-12+8.72455E-03+1.00000E-12+7.96400E-03+1.00000E-12+5.30927E-03+1.00000E-12+1.62392E-03+1.00000E-12-2.06729E-03+1.00000E-12-4.84851E-03+1.00000E-12-6.12751E-03+1.00000E-12-5.74793E-03+1.00000E-12-3.98165E-03+1.00000E-12-1.41583E-03+1.00000E-12+1.22655E-03+1.00000E-12+3.28095E-03+1.00000E-12+4.30043E-03+1.00000E-12+4.14359E-03+1.00000E-12+2.97700E-03+1.00000E-12+1.20033E-03+1.00000E-12-6.78615E-04+1.00000E-12-2.18236E-03+1.00000E-12-2.97956E-03+1.00000E-12-2.95148E-03+1.00000E-12-2.19792E-03+1.00000E-12-9.87776E-04+1.00000E-12+3.27223E-04+1.00000E-12+1.40969E-03+1.00000E-12+2.01907E-03+1.00000E-12+2.06038E-03+1.00000E-12+1.59076E-03+1.00000E-12+7.87214E-04+1.00000E-12-1.11819E-04+1.00000E-12-8.73285E-04+1.00000E-12-1.32684E-03+1.00000E-12-1.39947E-03+1.00000E-12-1.12145E-03+1.00000E-12-6.05788E-04+1.00000E-12-9.56981E-06+1.00000E-12+5.10732E-04+1.00000E-12+8.37964E-04+1.00000E-12+9.18099E-04+1.00000E-12+7.65141E-04+1.00000E-12+4.48398E-04+1.00000E-12+6.77339E-05+1.00000E-12-2.75355E-04+1.00000E-12-5.03014E-04+1.00000E-12-5.76832E-04+1.00000E-12-5.01563E-04+1.00000E-12-3.17598E-04+1.00000E-12-8.57152E-05+1.00000E-12+1.30932E-04+1.00000E-12+2.82663E-04+1.00000E-12+3.43335E-04+1.00000E-12+3.13012E-04+1.00000E-12+2.13736E-04+1.00000E-12+8.05610E-05+1.00000E-12-4.91438E-05+1.00000E-12-1.45180E-04+1.00000E-12-1.90630E-04+1.00000E-12-1.83655E-04+1.00000E-12-1.35278E-04+1.00000E-12-6.44014E-05+1.00000E-12+8.19354E-06+1.00000E-12+6.52114E-05+1.00000E-12+9.63460E-05+1.00000E-12+9.94124E-05+1.00000E-12+7.92786E-05+1.00000E-12+4.52898E-05+1.00000E-12+8.12323E-06+1.00000E-12-2.30363E-05+1.00000E-12-4.23684E-05+1.00000E-12-4.80737E-05+1.00000E-12-4.19130E-05+1.00000E-12-2.79888E-05+1.00000E-12-1.12359E-05+1.00000E-12+3.93763E-06+1.00000E-12+1.45615E-05+1.00000E-12+1.94442E-05+1.00000E-12+1.90029E-05+1.00000E-12+1.47461E-05+1.0000000054S*0E-12+8.63033E-06+1.00000E-12+2.48011E-06+1.00000E-12-2.40048E-06+1.00000E-12-5.38002E-06+1.00000E-12-6.44452E-06+1.00000E-12-6.00936E-06+1.00000E-12-4.68316E-06+1.00000E-12-3.06033E-06+1.00000E-12-1.58534E-06+1.00000E-12-5.00120E-07+1.00000E-12+1.38767E-07+1.00000E-12+4.01167E-07+1.00000E-12+4.15603E-07+1.00000E-12+3.10829E-07+1.00000E-12+1.82539E-07+1.00000E-12+8.21892E-08+1.00000E-12+2.42144E-08+1.00000E-1200000570051035.0000E+020000500000+2.4360E-01+0.0000E+00058003503+1.00000E+00+1.00000E-01000545808D040030030241+2.42144E-08+1.00000E-12+8.21892E-08+1.00000E-12+1.82539E-07+1.00000E-12+3.10829E-07+1.00000E-12+4.15603E-07+1.00000E-12+4.01167E-07+1.00000E-12+1.38767E-07+1.00000E-12-5.00120E-07+1.00000E-12-1.58534E-06+1.00000E-12-3.06033E-06+1.00000E-12-4.68316E-06+1.00000E-12-6.00936E-06+1.00000E-12-6.44452E-06+1.00000E-12-5.38002E-06+1.00000E-12-2.40048E-06+1.00000E-12+2.48011E-06+1.00000E-12+8.63033E-06+1.00000E-12+1.47461E-05+1.00000E-12+1.90029E-05+1.00000E-12+1.94442E-05+1.00000E-12+1.45615E-05+1.00000E-12+3.93763E-06+1.00000E-12-1.12359E-05+1.00000E-12-2.79888E-05+1.00000E-12-4.19130E-05+1.00000E-12-4.80737E-05+1.00000E-12-4.23684E-05+1.00000E-12-2.30363E-05+1.00000E-12+8.12323E-06+1.00000E-12+4.52898E-05+1.00000E-12+7.92786E-05+1.00000E-12+9.94124E-05+1.00000E-12+9.63460E-05+1.00000E-12+6.52114E-05+1.00000E-12+8.19354E-06+1.00000E-12-6.44014E-05+1.00000E-12-1.35278E-04+1.00000E-12-1.83655E-04+1.00000E-12-1.90630E-04+1.00000E-12-1.45180E-04+1.00000E-12-4.91438E-05+1.00000E-12+8.05610E-05+1.00000E-12+2.13736E-04+1.00000E-12+3.13012E-04+1.00000E-12+3.43335E-04+1.00000E-12+2.82663E-04+1.00000E-12+1.30932E-04+1.00000E-12-8.57152E-05+1.00000E-12-3.17598E-04+1.00000E-12-5.01563E-04+1.00000E-12-5.76832E-04+1.00000E-12-5.03014E-04+1.00000E-12-2.75355E-04+1.00000E-12+6.77339E-05+1.00000E-12+4.48398E-04+1.00000E-12+7.65141E-04+1.00000E-12+9.18099E-04+1.00000E-12+8.37964E-04+1.00000E-12+5.10732E-04+1.00000E-12-9.56981E-06+1.00000E-12-6.05788E-04+1.00000E-12-1.12145E-03+1.00000E-12-1.39947E-03+1.00000E-12-1.32684E-03+1.00000E-12-8.73285E-04+1.00000E-12-1.11819E-04+1.00000E-12+7.87214E-04+1.00000E-12+1.59076E-03+1.00000E-12+2.06038E-03+1.00000E-12+2.01907E-03+1.00000E-12+1.40969E-03+1.00000E-12+3.27223E-04+1.00000E-12-9.87776E-04+1.00000E-12-2.19792E-03+1.00000E-12-2.95148E-03+1.00000E-12-2.97956E-03+1.00000E-12-2.18236E-03+1.00000E-12-6.78615E-04+1.00000E-12+1.20033E-03+1.00000E-12+2.97700E-03+1.00000E-12+4.14359E-03+1.00000E-12+4.30043E-03+1.00000E-12+3.28095E-03+1.00000E-12+1.22655E-03+1.00000E-12-1.41583E-03+1.00000E-12-3.98165E-03+1.00000E-12-5.74793E-03+1.00000E-12-6.12751E-03+1.00000E-12-4.84851E-03+1.00000E-12-2.06729E-03+1.00000E-12+1.62392E-03+1.00000E-12+5.30927E-03+1.00000E-12+7.96400E-03+1.00000E-12+8.72455E-03+1.00000E-12+7.14622E-03+1.00000E-12+3.37640E-03+1.00000E-12-1.81367E-03+1.00000E-12-7.16356E-03+1.00000E-12-1.12077E-02+1.00000E-12-1.26498E-02+1.00000E-12-1.07374E-02+1.00000E-12-5.53706E-03+1.00000E-12+1.97446E-03+1.00000E-12+1.00493E-02+1.00000E-12+1.65290E-02+1.00000E-12+1.93592E-02+1.00000E-12+1.71475E-02+1.00000E-12+9.62708E-03+1.00000E-12-2.09686E-03+1.00000E-12-1.56032E-02+1.00000E-12-2.75313E-02+1.00000E-12-3.42217E-02+1.00000E-12-3.24965E-02+1.00000E-12-2.04140E-02+1.00000E-12+2.17346E-03+1.00000E-12+3.33986E-02+1.00000E-12+6.95638E-02+1.00000E-12+1.05716E-01+1.00000E-12+1.36510E-01+1.00000E-12+1.57186E-01+1.00000E-12+1.64467E-01+1.00000E-12+1.57186E-01+1.00000E-12+1.36510E-01+1.00000E-12+1.05716E-01+1.00000E-12+6.95638E-02+1.00000E-12+3.33986E-02+1.00000E-12+2.17346E-03+1.00000E-12-2.04140E-02+1.00000E-12-3.24965E-02+1.00000E-12-3.42217E-02+1.00000E-12-2.75313E-02+1.00000E-12-1.56032E-02+1.00000E-12-2.09686E-03+1.00000E-12+9.62708E-03+1.00000E-12+1.71475E-02+1.00000E-12+1.93592E-02+1.00000E-12+1.65290E-02+1.00000E-12+1.00493E-02+1.00000E-12+1.97446E-03+1.00000E-12-5.53706E-03+1.00000E-12-1.07374E-02+1.00000E-12-1.26498E-02+1.00000E-12-1.12077E-02+1.00000E-12-7.16356E-03+1.00000E-12-1.81367E-03+1.00000E-12+3.37640E-03+1.00000E-12+7.14622E-03+1.00000E-12+8.72455E-03+1.00000E-12+7.96400E-03+000055S*1.00000E-12+5.30927E-03+1.00000E-12+1.62392E-03+1.00000E-12-2.06729E-03+1.00000E-12-4.84851E-03+1.00000E-12-6.12751E-03+1.00000E-12-5.74793E-03+1.00000E-12-3.98165E-03+1.00000E-12-1.41583E-03+1.00000E-12+1.22655E-03+1.00000E-12+3.28095E-03+1.00000E-12+4.30043E-03+1.00000E-12+4.14359E-03+1.00000E-12+2.97700E-03+1.00000E-12+1.20033E-03+1.00000E-12-6.78615E-04+1.00000E-12-2.18236E-03+1.00000E-12-2.97956E-03+1.00000E-12-2.95148E-03+1.00000E-12-2.19792E-03+1.00000E-12-9.87776E-04+1.00000E-12+3.27223E-04+1.00000E-12+1.40969E-03+1.00000E-12+2.01907E-03+1.00000E-12+2.06038E-03+1.00000E-12+1.59076E-03+1.00000E-12+7.87214E-04+1.00000E-12-1.11819E-04+1.00000E-12-8.73285E-04+1.00000E-12-1.32684E-03+1.00000E-12-1.39947E-03+1.00000E-12-1.12145E-03+1.00000E-12-6.05788E-04+1.00000E-12-9.56981E-06+1.00000E-12+5.10732E-04+1.00000E-12+8.37964E-04+1.00000E-12+9.18099E-04+1.00000E-12+7.65141E-04+1.00000E-12+4.48398E-04+1.00000E-12+6.77339E-05+1.00000E-12-2.75355E-04+1.00000E-12-5.03014E-04+1.00000E-12-5.76832E-04+1.00000E-12-5.01563E-04+1.00000E-12-3.17598E-04+1.00000E-12-8.57152E-05+1.00000E-12+1.30932E-04+1.00000E-12+2.82663E-04+1.00000E-12+3.43335E-04+1.00000E-12+3.13012E-04+1.00000E-12+2.13736E-04+1.00000E-12+8.05610E-05+1.00000E-12-4.91438E-05+1.00000E-12-1.45180E-04+1.00000E-12-1.90630E-04+1.00000E-12-1.83655E-04+1.00000E-12-1.35278E-04+1.00000E-12-6.44014E-05+1.00000E-12+8.19354E-06+1.00000E-12+6.52114E-05+1.00000E-12+9.63460E-05+1.00000E-12+9.94124E-05+1.00000E-12+7.92786E-05+1.00000E-12+4.52898E-05+1.00000E-12+8.12323E-06+1.00000E-12-2.30363E-05+1.00000E-12-4.23684E-05+1.00000E-12-4.80737E-05+1.00000E-12-4.19130E-05+1.00000E-12-2.79888E-05+1.00000E-12-1.12359E-05+1.00000E-12+3.93763E-06+1.00000E-12+1.45615E-05+1.00000E-12+1.94442E-05+1.00000E-12+1.90029E-05+1.00000E-12+1.47461E-05+1.00000E-12+8.63033E-06+1.00000E-12+2.48011E-06+1.00000E-12-2.40048E-06+1.00000E-12-5.38002E-06+1.00000E-12-6.44452E-06+1.00000E-12-6.00936E-06+1.00000E-12-4.68316E-06+1.00000E-12-3.06033E-06+1.00000E-12-1.58534E-06+1.00000E-12-5.00120E-07+1.00000E-12+1.38767E-07+1.00000E-12+4.01167E-07+1.00000E-12+4.15603E-07+1.00000E-12+3.10829E-07+1.00000E-12+1.82539E-07+1.00000E-12+8.21892E-08+1.00000E-12+2.42144E-08+1.00000E-1200000570051041.0000E+020000500000+1.4436E+00+0.0000E+00058003504+1.00000E+00+1.00000E-01000540048D050030030001+1.00000E+00+1.00000E-1200000570051052.0000E+010000100000+1.4436E+00+0.0000E+00058003505+1.00000E+00+1.00000E-0100058003500+8.62622E+10+1.00000E-0100052014802BHU0000002~001000+04.502384+135.623447-2613.4-00.1135.1-29.40001122.0000E+015.0000E-040000G~2019,282,07:57:38.0000~2019,282,07:57:42.0000~N0530478A01001002+8.02887E+01+1.00000E-01004+0.00000E+00+0.00000E+00+0.00000E+00+0.00000E+00+0.00000E+00+0.00000E+00+0.00000E+00+0.00000E+00-1.09316E+02+0.00000E+00+0.00000E+00+0.00000E+00-1.01317E+01+0.00000E+00+0.00000E+00+0.00000E+00005-4.67264E+01+7.39273E+01+0.00000E+00+0.00000E+00-4.67264E+01-7.39273E+01+0.00000E+00+0.00000E+00-1.17674E+01+0.00000E+00+0.00000E+00+0.00000E+00-2.43358E-01+3.05150E-01+0.00000E+00+0.00000E+00-2.43358E-01-3.05150E-01+0.00000E+00+0.00000E+00058003501+2.57082E+05+1.00000E-01000540048D020020030001+1.00000E+00+1.00000E-1200000570051025.0000E+020000100000+3.6000E-03+0.0000E+00058003502+3.35544E+05+1.00000E-01000545808D030030030241+0.00000E+00+1.00000E-12+0.00000E+00+1.00000E-12+0.00000E+00+1.00000E-12+0.00000E+00+1.00000E-12+0.00000E+00+1.00000E-12+0.00000E+00+1.00000E-12+0.00000E+00+1.00000E-12+0.00000E+00+1.00000E-12+0.00000E+00+1.00000E-12+0.00000E+00+1.00000E-12+0.00000E+00+1.00000E-12+0.00000E+00+1.00000E-12+0.00000E+00+1.00000E-12+0.00000E+00+1.00000E-12+0.00000E+00+1.00000E-12+0.00000E+00+1.00000E-12+0.00000E+00+1.00000E-12+0.00000E+00+1.00000E-12+0.00000E+00+1.00000E-12+0.00000E+00+1.00000E-12+0.00000E+00+1.00000E-12+0.00000E+00+1.00000E-12+0.00000E+00+1.00000E-12+0.00000E+00+1.00000E-12+0.00000E+00+1.00000E-12+0.00000E+00+1.00000E-12+0.00000E+00+1.00000E-12+0.00000E+00+1.00000E-12+0.00000E+00+1.00000E-12+0.00000E+00+1.00000E-12+0.00000E+00+1.00000E-12+0.00000E+00+1.00000E-12+0.00000E+00+1.00000E-12+0.000056S*00000E+00+1.00000E-12+0.00000E+00+1.00000E-12+0.00000E+00+1.00000E-12+0.00000E+00+1.00000E-12+0.00000E+00+1.00000E-12+0.00000E+00+1.00000E-12+0.00000E+00+1.00000E-12+0.00000E+00+1.00000E-12+0.00000E+00+1.00000E-12+0.00000E+00+1.00000E-12+0.00000E+00+1.00000E-12+0.00000E+00+1.00000E-12+0.00000E+00+1.00000E-12+0.00000E+00+1.00000E-12+0.00000E+00+1.00000E-12+0.00000E+00+1.00000E-12+0.00000E+00+1.00000E-12+0.00000E+00+1.00000E-12+0.00000E+00+1.00000E-12+0.00000E+00+1.00000E-12+0.00000E+00+1.00000E-12+0.00000E+00+1.00000E-12+0.00000E+00+1.00000E-12+0.00000E+00+1.00000E-12+0.00000E+00+1.00000E-12+0.00000E+00+1.00000E-12+0.00000E+00+1.00000E-12+0.00000E+00+1.00000E-12+0.00000E+00+1.00000E-12+0.00000E+00+1.00000E-12+0.00000E+00+1.00000E-12+0.00000E+00+1.00000E-12+0.00000E+00+1.00000E-12+0.00000E+00+1.00000E-12+0.00000E+00+1.00000E-12+0.00000E+00+1.00000E-12+0.00000E+00+1.00000E-12+0.00000E+00+1.00000E-12+0.00000E+00+1.00000E-12+0.00000E+00+1.00000E-12+0.00000E+00+1.00000E-12+0.00000E+00+1.00000E-12+0.00000E+00+1.00000E-12+0.00000E+00+1.00000E-12+0.00000E+00+1.00000E-12+0.00000E+00+1.00000E-12+0.00000E+00+1.00000E-12+0.00000E+00+1.00000E-12+0.00000E+00+1.00000E-12+0.00000E+00+1.00000E-12+0.00000E+00+1.00000E-12+0.00000E+00+1.00000E-12+6.17467E-07+1.00000E-12+2.25636E-06+1.00000E-12+7.35885E-06+1.00000E-12+1.93613E-05+1.00000E-12+4.24827E-05+1.00000E-12+8.14532E-05+1.00000E-12+1.40696E-04+1.00000E-12+2.22960E-04+1.00000E-12+3.27571E-04+1.00000E-12+4.48679E-04+1.00000E-12+5.74006E-04+1.00000E-12+6.84748E-04+1.00000E-12+7.57219E-04+1.00000E-12+7.66695E-04+1.00000E-12+6.93563E-04+1.00000E-12+5.31417E-04+1.00000E-12+2.96205E-04+1.00000E-12+3.49972E-05+1.00000E-12-1.67423E-04+1.00000E-12-1.86090E-04+1.00000E-12+1.40796E-04+1.00000E-12+1.00159E-03+1.00000E-12+2.59388E-03+1.00000E-12+5.10109E-03+1.00000E-12+8.66539E-03+1.00000E-12+1.33601E-02+1.00000E-12+1.91660E-02+1.00000E-12+2.59545E-02+1.00000E-12+3.34833E-02+1.00000E-12+4.14040E-02+1.00000E-12+4.92847E-02+1.00000E-12+5.66448E-02+1.00000E-12+6.29979E-02+1.00000E-12+6.79003E-02+1.00000E-12+7.09958E-02+1.00000E-12+7.20542E-02+1.00000E-12+7.09958E-02+1.00000E-12+6.79003E-02+1.00000E-12+6.29979E-02+1.00000E-12+5.66448E-02+1.00000E-12+4.92847E-02+1.00000E-12+4.14040E-02+1.00000E-12+3.34833E-02+1.00000E-12+2.59545E-02+1.00000E-12+1.91660E-02+1.00000E-12+1.33601E-02+1.00000E-12+8.66539E-03+1.00000E-12+5.10109E-03+1.00000E-12+2.59388E-03+1.00000E-12+1.00159E-03+1.00000E-12+1.40796E-04+1.00000E-12-1.86090E-04+1.00000E-12-1.67423E-04+1.00000E-12+3.49972E-05+1.00000E-12+2.96205E-04+1.00000E-12+5.31417E-04+1.00000E-12+6.93563E-04+1.00000E-12+7.66695E-04+1.00000E-12+7.57219E-04+1.00000E-12+6.84748E-04+1.00000E-12+5.74006E-04+1.00000E-12+4.48679E-04+1.00000E-12+3.27571E-04+1.00000E-12+2.22960E-04+1.00000E-12+1.40696E-04+1.00000E-12+8.14532E-05+1.00000E-12+4.24827E-05+1.00000E-12+1.93613E-05+1.00000E-12+7.35885E-06+1.00000E-12+2.25636E-06+1.00000E-12+6.17467E-07+1.00000E-12+0.00000E+00+1.00000E-12+0.00000E+00+1.00000E-12+0.00000E+00+1.00000E-12+0.00000E+00+1.00000E-12+0.00000E+00+1.00000E-12+0.00000E+00+1.00000E-12+0.00000E+00+1.00000E-12+0.00000E+00+1.00000E-12+0.00000E+00+1.00000E-12+0.00000E+00+1.00000E-12+0.00000E+00+1.00000E-12+0.00000E+00+1.00000E-12+0.00000E+00+1.00000E-12+0.00000E+00+1.00000E-12+0.00000E+00+1.00000E-12+0.00000E+00+1.00000E-12+0.00000E+00+1.00000E-12+0.00000E+00+1.00000E-12+0.00000E+00+1.00000E-12+0.00000E+00+1.00000E-12+0.00000E+00+1.00000E-12+0.00000E+00+1.00000E-12+0.00000E+00+1.00000E-12+0.00000E+00+1.00000E-12+0.00000E+00+1.00000E-12+0.00000E+00+1.00000E-12+0.00000E+00+1.00000E-12+0.00000E+00+1.00000E-12+0.00000E+00+1.00000E-12+0.00000E+00+1.00000E-12+0.00000E+00+1.00000E-12+0.00000E+00+1.00000E-12+0.00000E+00+1.00000E-12+0.00000E+00+1.00000E-12+0.00000E+00+1.00000E-12+0.00000E+00+1.00000E-12+0.00000E+00+1.00000E-12+0.00000E+00+1.00000E-12+0.00000E+00+1.00000E-12+0.00000E+00+1.00000E-12+0.00000E+00+1.00000E-12+0.00000E+00+1.00000E-12+0.00000E+00+1.00000E-12+0.00000E+00+1.00000E-12+0.00000E+00+1.00000E-12+0.00000E+00+1.00000E-12+0.00000E+00+1.00000E-12+0.00000E+0000057S*0+1.00000E-12+0.00000E+00+1.00000E-12+0.00000E+00+1.00000E-12+0.00000E+00+1.00000E-12+0.00000E+00+1.00000E-12+0.00000E+00+1.00000E-12+0.00000E+00+1.00000E-12+0.00000E+00+1.00000E-12+0.00000E+00+1.00000E-12+0.00000E+00+1.00000E-12+0.00000E+00+1.00000E-12+0.00000E+00+1.00000E-12+0.00000E+00+1.00000E-12+0.00000E+00+1.00000E-12+0.00000E+00+1.00000E-12+0.00000E+00+1.00000E-12+0.00000E+00+1.00000E-12+0.00000E+00+1.00000E-12+0.00000E+00+1.00000E-12+0.00000E+00+1.00000E-12+0.00000E+00+1.00000E-12+0.00000E+00+1.00000E-12+0.00000E+00+1.00000E-12+0.00000E+00+1.00000E-12+0.00000E+00+1.00000E-12+0.00000E+00+1.00000E-12+0.00000E+00+1.00000E-12+0.00000E+00+1.00000E-12+0.00000E+00+1.00000E-12+0.00000E+00+1.00000E-12+0.00000E+00+1.00000E-12+0.00000E+00+1.00000E-12+0.00000E+00+1.00000E-12+0.00000E+00+1.00000E-12+0.00000E+00+1.00000E-12+0.00000E+00+1.00000E-12+0.00000E+00+1.00000E-12+0.00000E+00+1.00000E-1200000570051035.0000E+020000500000+2.4360E-01+0.0000E+00058003503+1.00000E+00+1.00000E-01000545808D040030030241+2.42144E-08+1.00000E-12+8.21892E-08+1.00000E-12+1.82539E-07+1.00000E-12+3.10829E-07+1.00000E-12+4.15603E-07+1.00000E-12+4.01167E-07+1.00000E-12+1.38767E-07+1.00000E-12-5.00120E-07+1.00000E-12-1.58534E-06+1.00000E-12-3.06033E-06+1.00000E-12-4.68316E-06+1.00000E-12-6.00936E-06+1.00000E-12-6.44452E-06+1.00000E-12-5.38002E-06+1.00000E-12-2.40048E-06+1.00000E-12+2.48011E-06+1.00000E-12+8.63033E-06+1.00000E-12+1.47461E-05+1.00000E-12+1.90029E-05+1.00000E-12+1.94442E-05+1.00000E-12+1.45615E-05+1.00000E-12+3.93763E-06+1.00000E-12-1.12359E-05+1.00000E-12-2.79888E-05+1.00000E-12-4.19130E-05+1.00000E-12-4.80737E-05+1.00000E-12-4.23684E-05+1.00000E-12-2.30363E-05+1.00000E-12+8.12323E-06+1.00000E-12+4.52898E-05+1.00000E-12+7.92786E-05+1.00000E-12+9.94124E-05+1.00000E-12+9.63460E-05+1.00000E-12+6.52114E-05+1.00000E-12+8.19354E-06+1.00000E-12-6.44014E-05+1.00000E-12-1.35278E-04+1.00000E-12-1.83655E-04+1.00000E-12-1.90630E-04+1.00000E-12-1.45180E-04+1.00000E-12-4.91438E-05+1.00000E-12+8.05610E-05+1.00000E-12+2.13736E-04+1.00000E-12+3.13012E-04+1.00000E-12+3.43335E-04+1.00000E-12+2.82663E-04+1.00000E-12+1.30932E-04+1.00000E-12-8.57152E-05+1.00000E-12-3.17598E-04+1.00000E-12-5.01563E-04+1.00000E-12-5.76832E-04+1.00000E-12-5.03014E-04+1.00000E-12-2.75355E-04+1.00000E-12+6.77339E-05+1.00000E-12+4.48398E-04+1.00000E-12+7.65141E-04+1.00000E-12+9.18099E-04+1.00000E-12+8.37964E-04+1.00000E-12+5.10732E-04+1.00000E-12-9.56981E-06+1.00000E-12-6.05788E-04+1.00000E-12-1.12145E-03+1.00000E-12-1.39947E-03+1.00000E-12-1.32684E-03+1.00000E-12-8.73285E-04+1.00000E-12-1.11819E-04+1.00000E-12+7.87214E-04+1.00000E-12+1.59076E-03+1.00000E-12+2.06038E-03+1.00000E-12+2.01907E-03+1.00000E-12+1.40969E-03+1.00000E-12+3.27223E-04+1.00000E-12-9.87776E-04+1.00000E-12-2.19792E-03+1.00000E-12-2.95148E-03+1.00000E-12-2.97956E-03+1.00000E-12-2.18236E-03+1.00000E-12-6.78615E-04+1.00000E-12+1.20033E-03+1.00000E-12+2.97700E-03+1.00000E-12+4.14359E-03+1.00000E-12+4.30043E-03+1.00000E-12+3.28095E-03+1.00000E-12+1.22655E-03+1.00000E-12-1.41583E-03+1.00000E-12-3.98165E-03+1.00000E-12-5.74793E-03+1.00000E-12-6.12751E-03+1.00000E-12-4.84851E-03+1.00000E-12-2.06729E-03+1.00000E-12+1.62392E-03+1.00000E-12+5.30927E-03+1.00000E-12+7.96400E-03+1.00000E-12+8.72455E-03+1.00000E-12+7.14622E-03+1.00000E-12+3.37640E-03+1.00000E-12-1.81367E-03+1.00000E-12-7.16356E-03+1.00000E-12-1.12077E-02+1.00000E-12-1.26498E-02+1.00000E-12-1.07374E-02+1.00000E-12-5.53706E-03+1.00000E-12+1.97446E-03+1.00000E-12+1.00493E-02+1.00000E-12+1.65290E-02+1.00000E-12+1.93592E-02+1.00000E-12+1.71475E-02+1.00000E-12+9.62708E-03+1.00000E-12-2.09686E-03+1.00000E-12-1.56032E-02+1.00000E-12-2.75313E-02+1.00000E-12-3.42217E-02+1.00000E-12-3.24965E-02+1.00000E-12-2.04140E-02+1.00000E-12+2.17346E-03+1.00000E-12+3.33986E-02+1.00000E-12+6.95638E-02+1.00000E-12+1.05716E-01+1.00000E-12+1.36510E-01+1.00000E-12+1.57186E-01+1.00000E-12+1.64467E-01+1.00000E-12+1.57186E-01+1.00000E-12+1.36510E-01+1.00000E-12+1.05716E-01+1.00000E-12+6.95638E-02+1.00000E-12+3.33986E-02+1.00000E-12+2.17346E-03+1.00000E-12-2.04140E-02+1.00000E-12-3.24000058S*965E-02+1.00000E-12-3.42217E-02+1.00000E-12-2.75313E-02+1.00000E-12-1.56032E-02+1.00000E-12-2.09686E-03+1.00000E-12+9.62708E-03+1.00000E-12+1.71475E-02+1.00000E-12+1.93592E-02+1.00000E-12+1.65290E-02+1.00000E-12+1.00493E-02+1.00000E-12+1.97446E-03+1.00000E-12-5.53706E-03+1.00000E-12-1.07374E-02+1.00000E-12-1.26498E-02+1.00000E-12-1.12077E-02+1.00000E-12-7.16356E-03+1.00000E-12-1.81367E-03+1.00000E-12+3.37640E-03+1.00000E-12+7.14622E-03+1.00000E-12+8.72455E-03+1.00000E-12+7.96400E-03+1.00000E-12+5.30927E-03+1.00000E-12+1.62392E-03+1.00000E-12-2.06729E-03+1.00000E-12-4.84851E-03+1.00000E-12-6.12751E-03+1.00000E-12-5.74793E-03+1.00000E-12-3.98165E-03+1.00000E-12-1.41583E-03+1.00000E-12+1.22655E-03+1.00000E-12+3.28095E-03+1.00000E-12+4.30043E-03+1.00000E-12+4.14359E-03+1.00000E-12+2.97700E-03+1.00000E-12+1.20033E-03+1.00000E-12-6.78615E-04+1.00000E-12-2.18236E-03+1.00000E-12-2.97956E-03+1.00000E-12-2.95148E-03+1.00000E-12-2.19792E-03+1.00000E-12-9.87776E-04+1.00000E-12+3.27223E-04+1.00000E-12+1.40969E-03+1.00000E-12+2.01907E-03+1.00000E-12+2.06038E-03+1.00000E-12+1.59076E-03+1.00000E-12+7.87214E-04+1.00000E-12-1.11819E-04+1.00000E-12-8.73285E-04+1.00000E-12-1.32684E-03+1.00000E-12-1.39947E-03+1.00000E-12-1.12145E-03+1.00000E-12-6.05788E-04+1.00000E-12-9.56981E-06+1.00000E-12+5.10732E-04+1.00000E-12+8.37964E-04+1.00000E-12+9.18099E-04+1.00000E-12+7.65141E-04+1.00000E-12+4.48398E-04+1.00000E-12+6.77339E-05+1.00000E-12-2.75355E-04+1.00000E-12-5.03014E-04+1.00000E-12-5.76832E-04+1.00000E-12-5.01563E-04+1.00000E-12-3.17598E-04+1.00000E-12-8.57152E-05+1.00000E-12+1.30932E-04+1.00000E-12+2.82663E-04+1.00000E-12+3.43335E-04+1.00000E-12+3.13012E-04+1.00000E-12+2.13736E-04+1.00000E-12+8.05610E-05+1.00000E-12-4.91438E-05+1.00000E-12-1.45180E-04+1.00000E-12-1.90630E-04+1.00000E-12-1.83655E-04+1.00000E-12-1.35278E-04+1.00000E-12-6.44014E-05+1.00000E-12+8.19354E-06+1.00000E-12+6.52114E-05+1.00000E-12+9.63460E-05+1.00000E-12+9.94124E-05+1.00000E-12+7.92786E-05+1.00000E-12+4.52898E-05+1.00000E-12+8.12323E-06+1.00000E-12-2.30363E-05+1.00000E-12-4.23684E-05+1.00000E-12-4.80737E-05+1.00000E-12-4.19130E-05+1.00000E-12-2.79888E-05+1.00000E-12-1.12359E-05+1.00000E-12+3.93763E-06+1.00000E-12+1.45615E-05+1.00000E-12+1.94442E-05+1.00000E-12+1.90029E-05+1.00000E-12+1.47461E-05+1.00000E-12+8.63033E-06+1.00000E-12+2.48011E-06+1.00000E-12-2.40048E-06+1.00000E-12-5.38002E-06+1.00000E-12-6.44452E-06+1.00000E-12-6.00936E-06+1.00000E-12-4.68316E-06+1.00000E-12-3.06033E-06+1.00000E-12-1.58534E-06+1.00000E-12-5.00120E-07+1.00000E-12+1.38767E-07+1.00000E-12+4.01167E-07+1.00000E-12+4.15603E-07+1.00000E-12+3.10829E-07+1.00000E-12+1.82539E-07+1.00000E-12+8.21892E-08+1.00000E-12+2.42144E-08+1.00000E-1200000570051041.0000E+020000500000+1.4436E+00+0.0000E+00058003504+1.00000E+00+1.00000E-01000540048D050030030001+1.00000E+00+1.00000E-1200000570051052.0000E+010000100000+1.4436E+00+0.0000E+00058003505+1.00000E+00+1.00000E-0100058003500+8.62622E+10+1.00000E-0100052014802BHU0000002~001000+04.502384+135.623447-2613.4-00.1135.1-29.40001122.0000E+015.0000E-040000G~2019,282,07:57:44.0000~2019,282,07:58:00.0000~N0530478A01001002+8.02887E+01+1.00000E-01004+0.00000E+00+0.00000E+00+0.00000E+00+0.00000E+00+0.00000E+00+0.00000E+00+0.00000E+00+0.00000E+00-1.09316E+02+0.00000E+00+0.00000E+00+0.00000E+00-1.01317E+01+0.00000E+00+0.00000E+00+0.00000E+00005-4.67264E+01+7.39273E+01+0.00000E+00+0.00000E+00-4.67264E+01-7.39273E+01+0.00000E+00+0.00000E+00-1.17674E+01+0.00000E+00+0.00000E+00+0.00000E+00-2.43358E-01+3.05150E-01+0.00000E+00+0.00000E+00-2.43358E-01-3.05150E-01+0.00000E+00+0.00000E+00058003501+2.57082E+05+1.00000E-01000540048D020020030001+1.00000E+00+1.00000E-1200000570051025.0000E+020000100000+3.6000E-03+0.0000E+00058003502+3.35544E+05+1.00000E-01000545808D030030030241+0.00000E+00+1.00000E-12+0.00000E+00+1.00000E-12+0.00000E+00+1.00000E-12+0.00000E+00+1.00000E-12+0.00000E+00+1.00000E-12+0.00000E+00+1.00000E-12+0.00000E+00+1.00000E-12+0.00000E+00+1.00000E-12+0.00000E+00+1.00000E-12+0.00000E+00+1.00000E-12+0.00000E+00+1.00000E-12+0.00000E+00+1.00000E-12+0.00000E+00+1.0000000059S*0E-12+0.00000E+00+1.00000E-12+0.00000E+00+1.00000E-12+0.00000E+00+1.00000E-12+0.00000E+00+1.00000E-12+0.00000E+00+1.00000E-12+0.00000E+00+1.00000E-12+0.00000E+00+1.00000E-12+0.00000E+00+1.00000E-12+0.00000E+00+1.00000E-12+0.00000E+00+1.00000E-12+0.00000E+00+1.00000E-12+0.00000E+00+1.00000E-12+0.00000E+00+1.00000E-12+0.00000E+00+1.00000E-12+0.00000E+00+1.00000E-12+0.00000E+00+1.00000E-12+0.00000E+00+1.00000E-12+0.00000E+00+1.00000E-12+0.00000E+00+1.00000E-12+0.00000E+00+1.00000E-12+0.00000E+00+1.00000E-12+0.00000E+00+1.00000E-12+0.00000E+00+1.00000E-12+0.00000E+00+1.00000E-12+0.00000E+00+1.00000E-12+0.00000E+00+1.00000E-12+0.00000E+00+1.00000E-12+0.00000E+00+1.00000E-12+0.00000E+00+1.00000E-12+0.00000E+00+1.00000E-12+0.00000E+00+1.00000E-12+0.00000E+00+1.00000E-12+0.00000E+00+1.00000E-12+0.00000E+00+1.00000E-12+0.00000E+00+1.00000E-12+0.00000E+00+1.00000E-12+0.00000E+00+1.00000E-12+0.00000E+00+1.00000E-12+0.00000E+00+1.00000E-12+0.00000E+00+1.00000E-12+0.00000E+00+1.00000E-12+0.00000E+00+1.00000E-12+0.00000E+00+1.00000E-12+0.00000E+00+1.00000E-12+0.00000E+00+1.00000E-12+0.00000E+00+1.00000E-12+0.00000E+00+1.00000E-12+0.00000E+00+1.00000E-12+0.00000E+00+1.00000E-12+0.00000E+00+1.00000E-12+0.00000E+00+1.00000E-12+0.00000E+00+1.00000E-12+0.00000E+00+1.00000E-12+0.00000E+00+1.00000E-12+0.00000E+00+1.00000E-12+0.00000E+00+1.00000E-12+0.00000E+00+1.00000E-12+0.00000E+00+1.00000E-12+0.00000E+00+1.00000E-12+0.00000E+00+1.00000E-12+0.00000E+00+1.00000E-12+0.00000E+00+1.00000E-12+0.00000E+00+1.00000E-12+0.00000E+00+1.00000E-12+0.00000E+00+1.00000E-12+0.00000E+00+1.00000E-12+0.00000E+00+1.00000E-12+0.00000E+00+1.00000E-12+0.00000E+00+1.00000E-12+0.00000E+00+1.00000E-12+0.00000E+00+1.00000E-12+0.00000E+00+1.00000E-12+6.17467E-07+1.00000E-12+2.25636E-06+1.00000E-12+7.35885E-06+1.00000E-12+1.93613E-05+1.00000E-12+4.24827E-05+1.00000E-12+8.14532E-05+1.00000E-12+1.40696E-04+1.00000E-12+2.22960E-04+1.00000E-12+3.27571E-04+1.00000E-12+4.48679E-04+1.00000E-12+5.74006E-04+1.00000E-12+6.84748E-04+1.00000E-12+7.57219E-04+1.00000E-12+7.66695E-04+1.00000E-12+6.93563E-04+1.00000E-12+5.31417E-04+1.00000E-12+2.96205E-04+1.00000E-12+3.49972E-05+1.00000E-12-1.67423E-04+1.00000E-12-1.86090E-04+1.00000E-12+1.40796E-04+1.00000E-12+1.00159E-03+1.00000E-12+2.59388E-03+1.00000E-12+5.10109E-03+1.00000E-12+8.66539E-03+1.00000E-12+1.33601E-02+1.00000E-12+1.91660E-02+1.00000E-12+2.59545E-02+1.00000E-12+3.34833E-02+1.00000E-12+4.14040E-02+1.00000E-12+4.92847E-02+1.00000E-12+5.66448E-02+1.00000E-12+6.29979E-02+1.00000E-12+6.79003E-02+1.00000E-12+7.09958E-02+1.00000E-12+7.20542E-02+1.00000E-12+7.09958E-02+1.00000E-12+6.79003E-02+1.00000E-12+6.29979E-02+1.00000E-12+5.66448E-02+1.00000E-12+4.92847E-02+1.00000E-12+4.14040E-02+1.00000E-12+3.34833E-02+1.00000E-12+2.59545E-02+1.00000E-12+1.91660E-02+1.00000E-12+1.33601E-02+1.00000E-12+8.66539E-03+1.00000E-12+5.10109E-03+1.00000E-12+2.59388E-03+1.00000E-12+1.00159E-03+1.00000E-12+1.40796E-04+1.00000E-12-1.86090E-04+1.00000E-12-1.67423E-04+1.00000E-12+3.49972E-05+1.00000E-12+2.96205E-04+1.00000E-12+5.31417E-04+1.00000E-12+6.93563E-04+1.00000E-12+7.66695E-04+1.00000E-12+7.57219E-04+1.00000E-12+6.84748E-04+1.00000E-12+5.74006E-04+1.00000E-12+4.48679E-04+1.00000E-12+3.27571E-04+1.00000E-12+2.22960E-04+1.00000E-12+1.40696E-04+1.00000E-12+8.14532E-05+1.00000E-12+4.24827E-05+1.00000E-12+1.93613E-05+1.00000E-12+7.35885E-06+1.00000E-12+2.25636E-06+1.00000E-12+6.17467E-07+1.00000E-12+0.00000E+00+1.00000E-12+0.00000E+00+1.00000E-12+0.00000E+00+1.00000E-12+0.00000E+00+1.00000E-12+0.00000E+00+1.00000E-12+0.00000E+00+1.00000E-12+0.00000E+00+1.00000E-12+0.00000E+00+1.00000E-12+0.00000E+00+1.00000E-12+0.00000E+00+1.00000E-12+0.00000E+00+1.00000E-12+0.00000E+00+1.00000E-12+0.00000E+00+1.00000E-12+0.00000E+00+1.00000E-12+0.00000E+00+1.00000E-12+0.00000E+00+1.00000E-12+0.00000E+00+1.00000E-12+0.00000E+00+1.00000E-12+0.00000E+00+1.00000E-12+0.00000E+00+1.00000E-12+0.00000E+00+1.00000E-12+0.00000E+00+1.00000E-12+0.00000E+00+1.00000E-12+0.00000E+00+1.00000E-12+0.00000E+00+1.00000E-12+0.00000E+00+1.00000E-12+0.00000E+00+1.00000E-12+0.000060S*00000E+00+1.00000E-12+0.00000E+00+1.00000E-12+0.00000E+00+1.00000E-12+0.00000E+00+1.00000E-12+0.00000E+00+1.00000E-12+0.00000E+00+1.00000E-12+0.00000E+00+1.00000E-12+0.00000E+00+1.00000E-12+0.00000E+00+1.00000E-12+0.00000E+00+1.00000E-12+0.00000E+00+1.00000E-12+0.00000E+00+1.00000E-12+0.00000E+00+1.00000E-12+0.00000E+00+1.00000E-12+0.00000E+00+1.00000E-12+0.00000E+00+1.00000E-12+0.00000E+00+1.00000E-12+0.00000E+00+1.00000E-12+0.00000E+00+1.00000E-12+0.00000E+00+1.00000E-12+0.00000E+00+1.00000E-12+0.00000E+00+1.00000E-12+0.00000E+00+1.00000E-12+0.00000E+00+1.00000E-12+0.00000E+00+1.00000E-12+0.00000E+00+1.00000E-12+0.00000E+00+1.00000E-12+0.00000E+00+1.00000E-12+0.00000E+00+1.00000E-12+0.00000E+00+1.00000E-12+0.00000E+00+1.00000E-12+0.00000E+00+1.00000E-12+0.00000E+00+1.00000E-12+0.00000E+00+1.00000E-12+0.00000E+00+1.00000E-12+0.00000E+00+1.00000E-12+0.00000E+00+1.00000E-12+0.00000E+00+1.00000E-12+0.00000E+00+1.00000E-12+0.00000E+00+1.00000E-12+0.00000E+00+1.00000E-12+0.00000E+00+1.00000E-12+0.00000E+00+1.00000E-12+0.00000E+00+1.00000E-12+0.00000E+00+1.00000E-12+0.00000E+00+1.00000E-12+0.00000E+00+1.00000E-12+0.00000E+00+1.00000E-12+0.00000E+00+1.00000E-12+0.00000E+00+1.00000E-12+0.00000E+00+1.00000E-12+0.00000E+00+1.00000E-12+0.00000E+00+1.00000E-12+0.00000E+00+1.00000E-12+0.00000E+00+1.00000E-12+0.00000E+00+1.00000E-12+0.00000E+00+1.00000E-12+0.00000E+00+1.00000E-1200000570051035.0000E+020000500000+2.4360E-01+0.0000E+00058003503+1.00000E+00+1.00000E-01000545808D040030030241+2.42691E-08+1.00000E-12+8.21473E-08+1.00000E-12+1.82556E-07+1.00000E-12+3.10908E-07+1.00000E-12+4.15584E-07+1.00000E-12+4.01145E-07+1.00000E-12+1.38694E-07+1.00000E-12-5.00010E-07+1.00000E-12-1.58526E-06+1.00000E-12-3.06029E-06+1.00000E-12-4.68311E-06+1.00000E-12-6.00936E-06+1.00000E-12-6.44456E-06+1.00000E-12-5.37998E-06+1.00000E-12-2.40051E-06+1.00000E-12+2.48009E-06+1.00000E-12+8.63037E-06+1.00000E-12+1.47461E-05+1.00000E-12+1.90029E-05+1.00000E-12+1.94442E-05+1.00000E-12+1.45614E-05+1.00000E-12+3.93760E-06+1.00000E-12-1.12360E-05+1.00000E-12-2.79889E-05+1.00000E-12-4.19131E-05+1.00000E-12-4.80738E-05+1.00000E-12-4.23685E-05+1.00000E-12-2.30363E-05+1.00000E-12+8.12332E-06+1.00000E-12+4.52898E-05+1.00000E-12+7.92786E-05+1.00000E-12+9.94125E-05+1.00000E-12+9.63460E-05+1.00000E-12+6.52114E-05+1.00000E-12+8.19356E-06+1.00000E-12-6.44014E-05+1.00000E-12-1.35278E-04+1.00000E-12-1.83655E-04+1.00000E-12-1.90630E-04+1.00000E-12-1.45180E-04+1.00000E-12-4.91439E-05+1.00000E-12+8.05611E-05+1.00000E-12+2.13736E-04+1.00000E-12+3.13012E-04+1.00000E-12+3.43335E-04+1.00000E-12+2.82663E-04+1.00000E-12+1.30932E-04+1.00000E-12-8.57153E-05+1.00000E-12-3.17598E-04+1.00000E-12-5.01563E-04+1.00000E-12-5.76832E-04+1.00000E-12-5.03014E-04+1.00000E-12-2.75355E-04+1.00000E-12+6.77340E-05+1.00000E-12+4.48398E-04+1.00000E-12+7.65141E-04+1.00000E-12+9.18099E-04+1.00000E-12+8.37964E-04+1.00000E-12+5.10732E-04+1.00000E-12-9.56978E-06+1.00000E-12-6.05788E-04+1.00000E-12-1.12145E-03+1.00000E-12-1.39947E-03+1.00000E-12-1.32684E-03+1.00000E-12-8.73285E-04+1.00000E-12-1.11819E-04+1.00000E-12+7.87214E-04+1.00000E-12+1.59076E-03+1.00000E-12+2.06038E-03+1.00000E-12+2.01907E-03+1.00000E-12+1.40969E-03+1.00000E-12+3.27223E-04+1.00000E-12-9.87776E-04+1.00000E-12-2.19792E-03+1.00000E-12-2.95148E-03+1.00000E-12-2.97956E-03+1.00000E-12-2.18236E-03+1.00000E-12-6.78615E-04+1.00000E-12+1.20033E-03+1.00000E-12+2.97700E-03+1.00000E-12+4.14359E-03+1.00000E-12+4.30043E-03+1.00000E-12+3.28095E-03+1.00000E-12+1.22655E-03+1.00000E-12-1.41583E-03+1.00000E-12-3.98165E-03+1.00000E-12-5.74793E-03+1.00000E-12-6.12751E-03+1.00000E-12-4.84851E-03+1.00000E-12-2.06729E-03+1.00000E-12+1.62392E-03+1.00000E-12+5.30927E-03+1.00000E-12+7.96400E-03+1.00000E-12+8.72455E-03+1.00000E-12+7.14622E-03+1.00000E-12+3.37640E-03+1.00000E-12-1.81367E-03+1.00000E-12-7.16356E-03+1.00000E-12-1.12077E-02+1.00000E-12-1.26498E-02+1.00000E-12-1.07374E-02+1.00000E-12-5.53706E-03+1.00000E-12+1.97446E-03+1.00000E-12+1.00493E-02+1.00000E-12+1.65290E-02+1.00000E-12+1.93592E-02+1.00000E-12+1.71475E-02+1.00000E-12+9.62708E-03+1.00000E000061S*-12-2.09686E-03+1.00000E-12-1.56032E-02+1.00000E-12-2.75313E-02+1.00000E-12-3.42217E-02+1.00000E-12-3.24965E-02+1.00000E-12-2.04140E-02+1.00000E-12+2.17346E-03+1.00000E-12+3.33986E-02+1.00000E-12+6.95638E-02+1.00000E-12+1.05716E-01+1.00000E-12+1.36510E-01+1.00000E-12+1.57186E-01+1.00000E-12+1.64467E-01+1.00000E-12+1.57186E-01+1.00000E-12+1.36510E-01+1.00000E-12+1.05716E-01+1.00000E-12+6.95638E-02+1.00000E-12+3.33986E-02+1.00000E-12+2.17346E-03+1.00000E-12-2.04140E-02+1.00000E-12-3.24965E-02+1.00000E-12-3.42217E-02+1.00000E-12-2.75313E-02+1.00000E-12-1.56032E-02+1.00000E-12-2.09686E-03+1.00000E-12+9.62708E-03+1.00000E-12+1.71475E-02+1.00000E-12+1.93592E-02+1.00000E-12+1.65290E-02+1.00000E-12+1.00493E-02+1.00000E-12+1.97446E-03+1.00000E-12-5.53706E-03+1.00000E-12-1.07374E-02+1.00000E-12-1.26498E-02+1.00000E-12-1.12077E-02+1.00000E-12-7.16356E-03+1.00000E-12-1.81367E-03+1.00000E-12+3.37640E-03+1.00000E-12+7.14622E-03+1.00000E-12+8.72455E-03+1.00000E-12+7.96400E-03+1.00000E-12+5.30927E-03+1.00000E-12+1.62392E-03+1.00000E-12-2.06729E-03+1.00000E-12-4.84851E-03+1.00000E-12-6.12751E-03+1.00000E-12-5.74793E-03+1.00000E-12-3.98165E-03+1.00000E-12-1.41583E-03+1.00000E-12+1.22655E-03+1.00000E-12+3.28095E-03+1.00000E-12+4.30043E-03+1.00000E-12+4.14359E-03+1.00000E-12+2.97700E-03+1.00000E-12+1.20033E-03+1.00000E-12-6.78615E-04+1.00000E-12-2.18236E-03+1.00000E-12-2.97956E-03+1.00000E-12-2.95148E-03+1.00000E-12-2.19792E-03+1.00000E-12-9.87776E-04+1.00000E-12+3.27223E-04+1.00000E-12+1.40969E-03+1.00000E-12+2.01907E-03+1.00000E-12+2.06038E-03+1.00000E-12+1.59076E-03+1.00000E-12+7.87214E-04+1.00000E-12-1.11819E-04+1.00000E-12-8.73285E-04+1.00000E-12-1.32684E-03+1.00000E-12-1.39947E-03+1.00000E-12-1.12145E-03+1.00000E-12-6.05788E-04+1.00000E-12-9.56978E-06+1.00000E-12+5.10732E-04+1.00000E-12+8.37964E-04+1.00000E-12+9.18099E-04+1.00000E-12+7.65141E-04+1.00000E-12+4.48398E-04+1.00000E-12+6.77340E-05+1.00000E-12-2.75355E-04+1.00000E-12-5.03014E-04+1.00000E-12-5.76832E-04+1.00000E-12-5.01563E-04+1.00000E-12-3.17598E-04+1.00000E-12-8.57153E-05+1.00000E-12+1.30932E-04+1.00000E-12+2.82663E-04+1.00000E-12+3.43335E-04+1.00000E-12+3.13012E-04+1.00000E-12+2.13736E-04+1.00000E-12+8.05611E-05+1.00000E-12-4.91439E-05+1.00000E-12-1.45180E-04+1.00000E-12-1.90630E-04+1.00000E-12-1.83655E-04+1.00000E-12-1.35278E-04+1.00000E-12-6.44014E-05+1.00000E-12+8.19356E-06+1.00000E-12+6.52114E-05+1.00000E-12+9.63460E-05+1.00000E-12+9.94125E-05+1.00000E-12+7.92786E-05+1.00000E-12+4.52898E-05+1.00000E-12+8.12332E-06+1.00000E-12-2.30363E-05+1.00000E-12-4.23685E-05+1.00000E-12-4.80738E-05+1.00000E-12-4.19131E-05+1.00000E-12-2.79889E-05+1.00000E-12-1.12360E-05+1.00000E-12+3.93760E-06+1.00000E-12+1.45614E-05+1.00000E-12+1.94442E-05+1.00000E-12+1.90029E-05+1.00000E-12+1.47461E-05+1.00000E-12+8.63037E-06+1.00000E-12+2.48009E-06+1.00000E-12-2.40051E-06+1.00000E-12-5.37998E-06+1.00000E-12-6.44456E-06+1.00000E-12-6.00936E-06+1.00000E-12-4.68311E-06+1.00000E-12-3.06029E-06+1.00000E-12-1.58526E-06+1.00000E-12-5.00010E-07+1.00000E-12+1.38694E-07+1.00000E-12+4.01145E-07+1.00000E-12+4.15584E-07+1.00000E-12+3.10908E-07+1.00000E-12+1.82556E-07+1.00000E-12+8.21473E-08+1.00000E-12+2.42691E-08+1.00000E-1200000570051041.0000E+020000500000+1.4436E+00+0.0000E+00058003504+1.00000E+00+1.00000E-0100058003500+8.62622E+10+1.00000E-0100052014802BHU0000002~001000+04.502384+135.623447-2613.4-00.1135.1-29.40001122.0000E+015.0000E-040000G~2019,282,09:48:16.0000~2019,282,09:48:45.0000~N0530478A01001002+8.02887E+01+1.00000E-01004+0.00000E+00+0.00000E+00+0.00000E+00+0.00000E+00+0.00000E+00+0.00000E+00+0.00000E+00+0.00000E+00-1.09316E+02+0.00000E+00+0.00000E+00+0.00000E+00-1.01317E+01+0.00000E+00+0.00000E+00+0.00000E+00005-4.67264E+01+7.39273E+01+0.00000E+00+0.00000E+00-4.67264E+01-7.39273E+01+0.00000E+00+0.00000E+00-1.17674E+01+0.00000E+00+0.00000E+00+0.00000E+00-2.43358E-01+3.05150E-01+0.00000E+00+0.00000E+00-2.43358E-01-3.05150E-01+0.00000E+00+0.00000E+00058003501+2.57082E+05+1.00000E-01000540048D020020030001+1.00000E+00+1.00000E-1200000570051025.0000E+020000100000+3.6000E-03+0.0000E+0005800350000062S*2+3.35544E+05+1.00000E-01000545808D030030030241+2.42144E-08+1.00000E-12+8.21892E-08+1.00000E-12+1.82539E-07+1.00000E-12+3.10829E-07+1.00000E-12+4.15603E-07+1.00000E-12+4.01167E-07+1.00000E-12+1.38767E-07+1.00000E-12-5.00120E-07+1.00000E-12-1.58534E-06+1.00000E-12-3.06033E-06+1.00000E-12-4.68316E-06+1.00000E-12-6.00936E-06+1.00000E-12-6.44452E-06+1.00000E-12-5.38002E-06+1.00000E-12-2.40048E-06+1.00000E-12+2.48011E-06+1.00000E-12+8.63033E-06+1.00000E-12+1.47461E-05+1.00000E-12+1.90029E-05+1.00000E-12+1.94442E-05+1.00000E-12+1.45615E-05+1.00000E-12+3.93763E-06+1.00000E-12-1.12359E-05+1.00000E-12-2.79888E-05+1.00000E-12-4.19130E-05+1.00000E-12-4.80737E-05+1.00000E-12-4.23684E-05+1.00000E-12-2.30363E-05+1.00000E-12+8.12323E-06+1.00000E-12+4.52898E-05+1.00000E-12+7.92786E-05+1.00000E-12+9.94124E-05+1.00000E-12+9.63460E-05+1.00000E-12+6.52114E-05+1.00000E-12+8.19354E-06+1.00000E-12-6.44014E-05+1.00000E-12-1.35278E-04+1.00000E-12-1.83655E-04+1.00000E-12-1.90630E-04+1.00000E-12-1.45180E-04+1.00000E-12-4.91438E-05+1.00000E-12+8.05610E-05+1.00000E-12+2.13736E-04+1.00000E-12+3.13012E-04+1.00000E-12+3.43335E-04+1.00000E-12+2.82663E-04+1.00000E-12+1.30932E-04+1.00000E-12-8.57152E-05+1.00000E-12-3.17598E-04+1.00000E-12-5.01563E-04+1.00000E-12-5.76832E-04+1.00000E-12-5.03014E-04+1.00000E-12-2.75355E-04+1.00000E-12+6.77339E-05+1.00000E-12+4.48398E-04+1.00000E-12+7.65141E-04+1.00000E-12+9.18099E-04+1.00000E-12+8.37964E-04+1.00000E-12+5.10732E-04+1.00000E-12-9.56981E-06+1.00000E-12-6.05788E-04+1.00000E-12-1.12145E-03+1.00000E-12-1.39947E-03+1.00000E-12-1.32684E-03+1.00000E-12-8.73285E-04+1.00000E-12-1.11819E-04+1.00000E-12+7.87214E-04+1.00000E-12+1.59076E-03+1.00000E-12+2.06038E-03+1.00000E-12+2.01907E-03+1.00000E-12+1.40969E-03+1.00000E-12+3.27223E-04+1.00000E-12-9.87776E-04+1.00000E-12-2.19792E-03+1.00000E-12-2.95148E-03+1.00000E-12-2.97956E-03+1.00000E-12-2.18236E-03+1.00000E-12-6.78615E-04+1.00000E-12+1.20033E-03+1.00000E-12+2.97700E-03+1.00000E-12+4.14359E-03+1.00000E-12+4.30043E-03+1.00000E-12+3.28095E-03+1.00000E-12+1.22655E-03+1.00000E-12-1.41583E-03+1.00000E-12-3.98165E-03+1.00000E-12-5.74793E-03+1.00000E-12-6.12751E-03+1.00000E-12-4.84851E-03+1.00000E-12-2.06729E-03+1.00000E-12+1.62392E-03+1.00000E-12+5.30927E-03+1.00000E-12+7.96400E-03+1.00000E-12+8.72455E-03+1.00000E-12+7.14622E-03+1.00000E-12+3.37640E-03+1.00000E-12-1.81367E-03+1.00000E-12-7.16356E-03+1.00000E-12-1.12077E-02+1.00000E-12-1.26498E-02+1.00000E-12-1.07374E-02+1.00000E-12-5.53706E-03+1.00000E-12+1.97446E-03+1.00000E-12+1.00493E-02+1.00000E-12+1.65290E-02+1.00000E-12+1.93592E-02+1.00000E-12+1.71475E-02+1.00000E-12+9.62708E-03+1.00000E-12-2.09686E-03+1.00000E-12-1.56032E-02+1.00000E-12-2.75313E-02+1.00000E-12-3.42217E-02+1.00000E-12-3.24965E-02+1.00000E-12-2.04140E-02+1.00000E-12+2.17346E-03+1.00000E-12+3.33986E-02+1.00000E-12+6.95638E-02+1.00000E-12+1.05716E-01+1.00000E-12+1.36510E-01+1.00000E-12+1.57186E-01+1.00000E-12+1.64467E-01+1.00000E-12+1.57186E-01+1.00000E-12+1.36510E-01+1.00000E-12+1.05716E-01+1.00000E-12+6.95638E-02+1.00000E-12+3.33986E-02+1.00000E-12+2.17346E-03+1.00000E-12-2.04140E-02+1.00000E-12-3.24965E-02+1.00000E-12-3.42217E-02+1.00000E-12-2.75313E-02+1.00000E-12-1.56032E-02+1.00000E-12-2.09686E-03+1.00000E-12+9.62708E-03+1.00000E-12+1.71475E-02+1.00000E-12+1.93592E-02+1.00000E-12+1.65290E-02+1.00000E-12+1.00493E-02+1.00000E-12+1.97446E-03+1.00000E-12-5.53706E-03+1.00000E-12-1.07374E-02+1.00000E-12-1.26498E-02+1.00000E-12-1.12077E-02+1.00000E-12-7.16356E-03+1.00000E-12-1.81367E-03+1.00000E-12+3.37640E-03+1.00000E-12+7.14622E-03+1.00000E-12+8.72455E-03+1.00000E-12+7.96400E-03+1.00000E-12+5.30927E-03+1.00000E-12+1.62392E-03+1.00000E-12-2.06729E-03+1.00000E-12-4.84851E-03+1.00000E-12-6.12751E-03+1.00000E-12-5.74793E-03+1.00000E-12-3.98165E-03+1.00000E-12-1.41583E-03+1.00000E-12+1.22655E-03+1.00000E-12+3.28095E-03+1.00000E-12+4.30043E-03+1.00000E-12+4.14359E-03+1.00000E-12+2.97700E-03+1.00000E-12+1.20033E-03+1.00000E-12-6.78615E-04+1.00000E-12-2.18236E-03+1.00000E-12-2.97956E-03+1.00000E-12-2.95148E-03+1.00000E-12-2.19792E-03+1.00000E-12-9.87776E000063S*-04+1.00000E-12+3.27223E-04+1.00000E-12+1.40969E-03+1.00000E-12+2.01907E-03+1.00000E-12+2.06038E-03+1.00000E-12+1.59076E-03+1.00000E-12+7.87214E-04+1.00000E-12-1.11819E-04+1.00000E-12-8.73285E-04+1.00000E-12-1.32684E-03+1.00000E-12-1.39947E-03+1.00000E-12-1.12145E-03+1.00000E-12-6.05788E-04+1.00000E-12-9.56981E-06+1.00000E-12+5.10732E-04+1.00000E-12+8.37964E-04+1.00000E-12+9.18099E-04+1.00000E-12+7.65141E-04+1.00000E-12+4.48398E-04+1.00000E-12+6.77339E-05+1.00000E-12-2.75355E-04+1.00000E-12-5.03014E-04+1.00000E-12-5.76832E-04+1.00000E-12-5.01563E-04+1.00000E-12-3.17598E-04+1.00000E-12-8.57152E-05+1.00000E-12+1.30932E-04+1.00000E-12+2.82663E-04+1.00000E-12+3.43335E-04+1.00000E-12+3.13012E-04+1.00000E-12+2.13736E-04+1.00000E-12+8.05610E-05+1.00000E-12-4.91438E-05+1.00000E-12-1.45180E-04+1.00000E-12-1.90630E-04+1.00000E-12-1.83655E-04+1.00000E-12-1.35278E-04+1.00000E-12-6.44014E-05+1.00000E-12+8.19354E-06+1.00000E-12+6.52114E-05+1.00000E-12+9.63460E-05+1.00000E-12+9.94124E-05+1.00000E-12+7.92786E-05+1.00000E-12+4.52898E-05+1.00000E-12+8.12323E-06+1.00000E-12-2.30363E-05+1.00000E-12-4.23684E-05+1.00000E-12-4.80737E-05+1.00000E-12-4.19130E-05+1.00000E-12-2.79888E-05+1.00000E-12-1.12359E-05+1.00000E-12+3.93763E-06+1.00000E-12+1.45615E-05+1.00000E-12+1.94442E-05+1.00000E-12+1.90029E-05+1.00000E-12+1.47461E-05+1.00000E-12+8.63033E-06+1.00000E-12+2.48011E-06+1.00000E-12-2.40048E-06+1.00000E-12-5.38002E-06+1.00000E-12-6.44452E-06+1.00000E-12-6.00936E-06+1.00000E-12-4.68316E-06+1.00000E-12-3.06033E-06+1.00000E-12-1.58534E-06+1.00000E-12-5.00120E-07+1.00000E-12+1.38767E-07+1.00000E-12+4.01167E-07+1.00000E-12+4.15603E-07+1.00000E-12+3.10829E-07+1.00000E-12+1.82539E-07+1.00000E-12+8.21892E-08+1.00000E-12+2.42144E-08+1.00000E-1200000570051035.0000E+020000500000+2.4360E-01+0.0000E+00058003503+1.00000E+00+1.00000E-01000545808D040030030241+2.42691E-08+1.00000E-12+8.21473E-08+1.00000E-12+1.82556E-07+1.00000E-12+3.10908E-07+1.00000E-12+4.15584E-07+1.00000E-12+4.01145E-07+1.00000E-12+1.38694E-07+1.00000E-12-5.00010E-07+1.00000E-12-1.58526E-06+1.00000E-12-3.06029E-06+1.00000E-12-4.68311E-06+1.00000E-12-6.00936E-06+1.00000E-12-6.44456E-06+1.00000E-12-5.37998E-06+1.00000E-12-2.40051E-06+1.00000E-12+2.48009E-06+1.00000E-12+8.63037E-06+1.00000E-12+1.47461E-05+1.00000E-12+1.90029E-05+1.00000E-12+1.94442E-05+1.00000E-12+1.45614E-05+1.00000E-12+3.93760E-06+1.00000E-12-1.12360E-05+1.00000E-12-2.79889E-05+1.00000E-12-4.19131E-05+1.00000E-12-4.80738E-05+1.00000E-12-4.23685E-05+1.00000E-12-2.30363E-05+1.00000E-12+8.12332E-06+1.00000E-12+4.52898E-05+1.00000E-12+7.92786E-05+1.00000E-12+9.94125E-05+1.00000E-12+9.63460E-05+1.00000E-12+6.52114E-05+1.00000E-12+8.19356E-06+1.00000E-12-6.44014E-05+1.00000E-12-1.35278E-04+1.00000E-12-1.83655E-04+1.00000E-12-1.90630E-04+1.00000E-12-1.45180E-04+1.00000E-12-4.91439E-05+1.00000E-12+8.05611E-05+1.00000E-12+2.13736E-04+1.00000E-12+3.13012E-04+1.00000E-12+3.43335E-04+1.00000E-12+2.82663E-04+1.00000E-12+1.30932E-04+1.00000E-12-8.57153E-05+1.00000E-12-3.17598E-04+1.00000E-12-5.01563E-04+1.00000E-12-5.76832E-04+1.00000E-12-5.03014E-04+1.00000E-12-2.75355E-04+1.00000E-12+6.77340E-05+1.00000E-12+4.48398E-04+1.00000E-12+7.65141E-04+1.00000E-12+9.18099E-04+1.00000E-12+8.37964E-04+1.00000E-12+5.10732E-04+1.00000E-12-9.56978E-06+1.00000E-12-6.05788E-04+1.00000E-12-1.12145E-03+1.00000E-12-1.39947E-03+1.00000E-12-1.32684E-03+1.00000E-12-8.73285E-04+1.00000E-12-1.11819E-04+1.00000E-12+7.87214E-04+1.00000E-12+1.59076E-03+1.00000E-12+2.06038E-03+1.00000E-12+2.01907E-03+1.00000E-12+1.40969E-03+1.00000E-12+3.27223E-04+1.00000E-12-9.87776E-04+1.00000E-12-2.19792E-03+1.00000E-12-2.95148E-03+1.00000E-12-2.97956E-03+1.00000E-12-2.18236E-03+1.00000E-12-6.78615E-04+1.00000E-12+1.20033E-03+1.00000E-12+2.97700E-03+1.00000E-12+4.14359E-03+1.00000E-12+4.30043E-03+1.00000E-12+3.28095E-03+1.00000E-12+1.22655E-03+1.00000E-12-1.41583E-03+1.00000E-12-3.98165E-03+1.00000E-12-5.74793E-03+1.00000E-12-6.12751E-03+1.00000E-12-4.84851E-03+1.00000E-12-2.06729E-03+1.00000E-12+1.62392E-03+1.00000E-12+5.30927E-03+1.00000E-12+7.96400E-03+1.00000E-12+8.000064S*72455E-03+1.00000E-12+7.14622E-03+1.00000E-12+3.37640E-03+1.00000E-12-1.81367E-03+1.00000E-12-7.16356E-03+1.00000E-12-1.12077E-02+1.00000E-12-1.26498E-02+1.00000E-12-1.07374E-02+1.00000E-12-5.53706E-03+1.00000E-12+1.97446E-03+1.00000E-12+1.00493E-02+1.00000E-12+1.65290E-02+1.00000E-12+1.93592E-02+1.00000E-12+1.71475E-02+1.00000E-12+9.62708E-03+1.00000E-12-2.09686E-03+1.00000E-12-1.56032E-02+1.00000E-12-2.75313E-02+1.00000E-12-3.42217E-02+1.00000E-12-3.24965E-02+1.00000E-12-2.04140E-02+1.00000E-12+2.17346E-03+1.00000E-12+3.33986E-02+1.00000E-12+6.95638E-02+1.00000E-12+1.05716E-01+1.00000E-12+1.36510E-01+1.00000E-12+1.57186E-01+1.00000E-12+1.64467E-01+1.00000E-12+1.57186E-01+1.00000E-12+1.36510E-01+1.00000E-12+1.05716E-01+1.00000E-12+6.95638E-02+1.00000E-12+3.33986E-02+1.00000E-12+2.17346E-03+1.00000E-12-2.04140E-02+1.00000E-12-3.24965E-02+1.00000E-12-3.42217E-02+1.00000E-12-2.75313E-02+1.00000E-12-1.56032E-02+1.00000E-12-2.09686E-03+1.00000E-12+9.62708E-03+1.00000E-12+1.71475E-02+1.00000E-12+1.93592E-02+1.00000E-12+1.65290E-02+1.00000E-12+1.00493E-02+1.00000E-12+1.97446E-03+1.00000E-12-5.53706E-03+1.00000E-12-1.07374E-02+1.00000E-12-1.26498E-02+1.00000E-12-1.12077E-02+1.00000E-12-7.16356E-03+1.00000E-12-1.81367E-03+1.00000E-12+3.37640E-03+1.00000E-12+7.14622E-03+1.00000E-12+8.72455E-03+1.00000E-12+7.96400E-03+1.00000E-12+5.30927E-03+1.00000E-12+1.62392E-03+1.00000E-12-2.06729E-03+1.00000E-12-4.84851E-03+1.00000E-12-6.12751E-03+1.00000E-12-5.74793E-03+1.00000E-12-3.98165E-03+1.00000E-12-1.41583E-03+1.00000E-12+1.22655E-03+1.00000E-12+3.28095E-03+1.00000E-12+4.30043E-03+1.00000E-12+4.14359E-03+1.00000E-12+2.97700E-03+1.00000E-12+1.20033E-03+1.00000E-12-6.78615E-04+1.00000E-12-2.18236E-03+1.00000E-12-2.97956E-03+1.00000E-12-2.95148E-03+1.00000E-12-2.19792E-03+1.00000E-12-9.87776E-04+1.00000E-12+3.27223E-04+1.00000E-12+1.40969E-03+1.00000E-12+2.01907E-03+1.00000E-12+2.06038E-03+1.00000E-12+1.59076E-03+1.00000E-12+7.87214E-04+1.00000E-12-1.11819E-04+1.00000E-12-8.73285E-04+1.00000E-12-1.32684E-03+1.00000E-12-1.39947E-03+1.00000E-12-1.12145E-03+1.00000E-12-6.05788E-04+1.00000E-12-9.56978E-06+1.00000E-12+5.10732E-04+1.00000E-12+8.37964E-04+1.00000E-12+9.18099E-04+1.00000E-12+7.65141E-04+1.00000E-12+4.48398E-04+1.00000E-12+6.77340E-05+1.00000E-12-2.75355E-04+1.00000E-12-5.03014E-04+1.00000E-12-5.76832E-04+1.00000E-12-5.01563E-04+1.00000E-12-3.17598E-04+1.00000E-12-8.57153E-05+1.00000E-12+1.30932E-04+1.00000E-12+2.82663E-04+1.00000E-12+3.43335E-04+1.00000E-12+3.13012E-04+1.00000E-12+2.13736E-04+1.00000E-12+8.05611E-05+1.00000E-12-4.91439E-05+1.00000E-12-1.45180E-04+1.00000E-12-1.90630E-04+1.00000E-12-1.83655E-04+1.00000E-12-1.35278E-04+1.00000E-12-6.44014E-05+1.00000E-12+8.19356E-06+1.00000E-12+6.52114E-05+1.00000E-12+9.63460E-05+1.00000E-12+9.94125E-05+1.00000E-12+7.92786E-05+1.00000E-12+4.52898E-05+1.00000E-12+8.12332E-06+1.00000E-12-2.30363E-05+1.00000E-12-4.23685E-05+1.00000E-12-4.80738E-05+1.00000E-12-4.19131E-05+1.00000E-12-2.79889E-05+1.00000E-12-1.12360E-05+1.00000E-12+3.93760E-06+1.00000E-12+1.45614E-05+1.00000E-12+1.94442E-05+1.00000E-12+1.90029E-05+1.00000E-12+1.47461E-05+1.00000E-12+8.63037E-06+1.00000E-12+2.48009E-06+1.00000E-12-2.40051E-06+1.00000E-12-5.37998E-06+1.00000E-12-6.44456E-06+1.00000E-12-6.00936E-06+1.00000E-12-4.68311E-06+1.00000E-12-3.06029E-06+1.00000E-12-1.58526E-06+1.00000E-12-5.00010E-07+1.00000E-12+1.38694E-07+1.00000E-12+4.01145E-07+1.00000E-12+4.15584E-07+1.00000E-12+3.10908E-07+1.00000E-12+1.82556E-07+1.00000E-12+8.21473E-08+1.00000E-12+2.42691E-08+1.00000E-1200000570051041.0000E+020000500000+1.4436E+00+0.0000E+00058003504+1.00000E+00+1.00000E-0100058003500+8.62622E+10+1.00000E-0100052014802BHU0000002~001000+04.502384+135.623447-2613.4-00.1135.1-29.40001122.0000E+015.0000E-040000G~2019,282,09:48:46.0000~2019,285,10:28:55.0000~N0530478A01001002+8.02887E+01+1.00000E-01004+0.00000E+00+0.00000E+00+0.00000E+00+0.00000E+00+0.00000E+00+0.00000E+00+0.00000E+00+0.00000E+00-1.09316E+02+0.00000E+00+0.00000E+00+0.00000E+00-1.01317E+01+0.00000E+00+0.00000E+00+0.00000E+00005-4.67264E+01+7.39273E+01+0.0000065S*0000E+00+0.00000E+00-4.67264E+01-7.39273E+01+0.00000E+00+0.00000E+00-1.17674E+01+0.00000E+00+0.00000E+00+0.00000E+00-2.43358E-01+3.05150E-01+0.00000E+00+0.00000E+00-2.43358E-01-3.05150E-01+0.00000E+00+0.00000E+00058003501+2.57082E+05+1.00000E-01000540048D020020030001+1.00000E+00+1.00000E-1200000570051025.0000E+020000100000+3.6000E-03+0.0000E+00058003502+3.35544E+05+1.00000E-01000545808D030030030241+2.42144E-08+1.00000E-12+8.21892E-08+1.00000E-12+1.82539E-07+1.00000E-12+3.10829E-07+1.00000E-12+4.15603E-07+1.00000E-12+4.01167E-07+1.00000E-12+1.38767E-07+1.00000E-12-5.00120E-07+1.00000E-12-1.58534E-06+1.00000E-12-3.06033E-06+1.00000E-12-4.68316E-06+1.00000E-12-6.00936E-06+1.00000E-12-6.44452E-06+1.00000E-12-5.38002E-06+1.00000E-12-2.40048E-06+1.00000E-12+2.48011E-06+1.00000E-12+8.63033E-06+1.00000E-12+1.47461E-05+1.00000E-12+1.90029E-05+1.00000E-12+1.94442E-05+1.00000E-12+1.45615E-05+1.00000E-12+3.93763E-06+1.00000E-12-1.12359E-05+1.00000E-12-2.79888E-05+1.00000E-12-4.19130E-05+1.00000E-12-4.80737E-05+1.00000E-12-4.23684E-05+1.00000E-12-2.30363E-05+1.00000E-12+8.12323E-06+1.00000E-12+4.52898E-05+1.00000E-12+7.92786E-05+1.00000E-12+9.94124E-05+1.00000E-12+9.63460E-05+1.00000E-12+6.52114E-05+1.00000E-12+8.19354E-06+1.00000E-12-6.44014E-05+1.00000E-12-1.35278E-04+1.00000E-12-1.83655E-04+1.00000E-12-1.90630E-04+1.00000E-12-1.45180E-04+1.00000E-12-4.91438E-05+1.00000E-12+8.05610E-05+1.00000E-12+2.13736E-04+1.00000E-12+3.13012E-04+1.00000E-12+3.43335E-04+1.00000E-12+2.82663E-04+1.00000E-12+1.30932E-04+1.00000E-12-8.57152E-05+1.00000E-12-3.17598E-04+1.00000E-12-5.01563E-04+1.00000E-12-5.76832E-04+1.00000E-12-5.03014E-04+1.00000E-12-2.75355E-04+1.00000E-12+6.77339E-05+1.00000E-12+4.48398E-04+1.00000E-12+7.65141E-04+1.00000E-12+9.18099E-04+1.00000E-12+8.37964E-04+1.00000E-12+5.10732E-04+1.00000E-12-9.56981E-06+1.00000E-12-6.05788E-04+1.00000E-12-1.12145E-03+1.00000E-12-1.39947E-03+1.00000E-12-1.32684E-03+1.00000E-12-8.73285E-04+1.00000E-12-1.11819E-04+1.00000E-12+7.87214E-04+1.00000E-12+1.59076E-03+1.00000E-12+2.06038E-03+1.00000E-12+2.01907E-03+1.00000E-12+1.40969E-03+1.00000E-12+3.27223E-04+1.00000E-12-9.87776E-04+1.00000E-12-2.19792E-03+1.00000E-12-2.95148E-03+1.00000E-12-2.97956E-03+1.00000E-12-2.18236E-03+1.00000E-12-6.78615E-04+1.00000E-12+1.20033E-03+1.00000E-12+2.97700E-03+1.00000E-12+4.14359E-03+1.00000E-12+4.30043E-03+1.00000E-12+3.28095E-03+1.00000E-12+1.22655E-03+1.00000E-12-1.41583E-03+1.00000E-12-3.98165E-03+1.00000E-12-5.74793E-03+1.00000E-12-6.12751E-03+1.00000E-12-4.84851E-03+1.00000E-12-2.06729E-03+1.00000E-12+1.62392E-03+1.00000E-12+5.30927E-03+1.00000E-12+7.96400E-03+1.00000E-12+8.72455E-03+1.00000E-12+7.14622E-03+1.00000E-12+3.37640E-03+1.00000E-12-1.81367E-03+1.00000E-12-7.16356E-03+1.00000E-12-1.12077E-02+1.00000E-12-1.26498E-02+1.00000E-12-1.07374E-02+1.00000E-12-5.53706E-03+1.00000E-12+1.97446E-03+1.00000E-12+1.00493E-02+1.00000E-12+1.65290E-02+1.00000E-12+1.93592E-02+1.00000E-12+1.71475E-02+1.00000E-12+9.62708E-03+1.00000E-12-2.09686E-03+1.00000E-12-1.56032E-02+1.00000E-12-2.75313E-02+1.00000E-12-3.42217E-02+1.00000E-12-3.24965E-02+1.00000E-12-2.04140E-02+1.00000E-12+2.17346E-03+1.00000E-12+3.33986E-02+1.00000E-12+6.95638E-02+1.00000E-12+1.05716E-01+1.00000E-12+1.36510E-01+1.00000E-12+1.57186E-01+1.00000E-12+1.64467E-01+1.00000E-12+1.57186E-01+1.00000E-12+1.36510E-01+1.00000E-12+1.05716E-01+1.00000E-12+6.95638E-02+1.00000E-12+3.33986E-02+1.00000E-12+2.17346E-03+1.00000E-12-2.04140E-02+1.00000E-12-3.24965E-02+1.00000E-12-3.42217E-02+1.00000E-12-2.75313E-02+1.00000E-12-1.56032E-02+1.00000E-12-2.09686E-03+1.00000E-12+9.62708E-03+1.00000E-12+1.71475E-02+1.00000E-12+1.93592E-02+1.00000E-12+1.65290E-02+1.00000E-12+1.00493E-02+1.00000E-12+1.97446E-03+1.00000E-12-5.53706E-03+1.00000E-12-1.07374E-02+1.00000E-12-1.26498E-02+1.00000E-12-1.12077E-02+1.00000E-12-7.16356E-03+1.00000E-12-1.81367E-03+1.00000E-12+3.37640E-03+1.00000E-12+7.14622E-03+1.00000E-12+8.72455E-03+1.00000E-12+7.96400E-03+1.00000E-12+5.30927E-03+1.00000E-12+1.62392E-03+1.00000E-12-2.06729E-03+1.00000E-12-4.84851E-03+1.00000E-12-6.12751E-03+1.000066S*00000E-12-5.74793E-03+1.00000E-12-3.98165E-03+1.00000E-12-1.41583E-03+1.00000E-12+1.22655E-03+1.00000E-12+3.28095E-03+1.00000E-12+4.30043E-03+1.00000E-12+4.14359E-03+1.00000E-12+2.97700E-03+1.00000E-12+1.20033E-03+1.00000E-12-6.78615E-04+1.00000E-12-2.18236E-03+1.00000E-12-2.97956E-03+1.00000E-12-2.95148E-03+1.00000E-12-2.19792E-03+1.00000E-12-9.87776E-04+1.00000E-12+3.27223E-04+1.00000E-12+1.40969E-03+1.00000E-12+2.01907E-03+1.00000E-12+2.06038E-03+1.00000E-12+1.59076E-03+1.00000E-12+7.87214E-04+1.00000E-12-1.11819E-04+1.00000E-12-8.73285E-04+1.00000E-12-1.32684E-03+1.00000E-12-1.39947E-03+1.00000E-12-1.12145E-03+1.00000E-12-6.05788E-04+1.00000E-12-9.56981E-06+1.00000E-12+5.10732E-04+1.00000E-12+8.37964E-04+1.00000E-12+9.18099E-04+1.00000E-12+7.65141E-04+1.00000E-12+4.48398E-04+1.00000E-12+6.77339E-05+1.00000E-12-2.75355E-04+1.00000E-12-5.03014E-04+1.00000E-12-5.76832E-04+1.00000E-12-5.01563E-04+1.00000E-12-3.17598E-04+1.00000E-12-8.57152E-05+1.00000E-12+1.30932E-04+1.00000E-12+2.82663E-04+1.00000E-12+3.43335E-04+1.00000E-12+3.13012E-04+1.00000E-12+2.13736E-04+1.00000E-12+8.05610E-05+1.00000E-12-4.91438E-05+1.00000E-12-1.45180E-04+1.00000E-12-1.90630E-04+1.00000E-12-1.83655E-04+1.00000E-12-1.35278E-04+1.00000E-12-6.44014E-05+1.00000E-12+8.19354E-06+1.00000E-12+6.52114E-05+1.00000E-12+9.63460E-05+1.00000E-12+9.94124E-05+1.00000E-12+7.92786E-05+1.00000E-12+4.52898E-05+1.00000E-12+8.12323E-06+1.00000E-12-2.30363E-05+1.00000E-12-4.23684E-05+1.00000E-12-4.80737E-05+1.00000E-12-4.19130E-05+1.00000E-12-2.79888E-05+1.00000E-12-1.12359E-05+1.00000E-12+3.93763E-06+1.00000E-12+1.45615E-05+1.00000E-12+1.94442E-05+1.00000E-12+1.90029E-05+1.00000E-12+1.47461E-05+1.00000E-12+8.63033E-06+1.00000E-12+2.48011E-06+1.00000E-12-2.40048E-06+1.00000E-12-5.38002E-06+1.00000E-12-6.44452E-06+1.00000E-12-6.00936E-06+1.00000E-12-4.68316E-06+1.00000E-12-3.06033E-06+1.00000E-12-1.58534E-06+1.00000E-12-5.00120E-07+1.00000E-12+1.38767E-07+1.00000E-12+4.01167E-07+1.00000E-12+4.15603E-07+1.00000E-12+3.10829E-07+1.00000E-12+1.82539E-07+1.00000E-12+8.21892E-08+1.00000E-12+2.42144E-08+1.00000E-1200000570051035.0000E+020000500000+2.4360E-01+0.0000E+00058003503+1.00000E+00+1.00000E-01000545808D040030030241+2.42144E-08+1.00000E-12+8.21892E-08+1.00000E-12+1.82539E-07+1.00000E-12+3.10829E-07+1.00000E-12+4.15603E-07+1.00000E-12+4.01167E-07+1.00000E-12+1.38767E-07+1.00000E-12-5.00120E-07+1.00000E-12-1.58534E-06+1.00000E-12-3.06033E-06+1.00000E-12-4.68316E-06+1.00000E-12-6.00936E-06+1.00000E-12-6.44452E-06+1.00000E-12-5.38002E-06+1.00000E-12-2.40048E-06+1.00000E-12+2.48011E-06+1.00000E-12+8.63033E-06+1.00000E-12+1.47461E-05+1.00000E-12+1.90029E-05+1.00000E-12+1.94442E-05+1.00000E-12+1.45615E-05+1.00000E-12+3.93763E-06+1.00000E-12-1.12359E-05+1.00000E-12-2.79888E-05+1.00000E-12-4.19130E-05+1.00000E-12-4.80737E-05+1.00000E-12-4.23684E-05+1.00000E-12-2.30363E-05+1.00000E-12+8.12323E-06+1.00000E-12+4.52898E-05+1.00000E-12+7.92786E-05+1.00000E-12+9.94124E-05+1.00000E-12+9.63460E-05+1.00000E-12+6.52114E-05+1.00000E-12+8.19354E-06+1.00000E-12-6.44014E-05+1.00000E-12-1.35278E-04+1.00000E-12-1.83655E-04+1.00000E-12-1.90630E-04+1.00000E-12-1.45180E-04+1.00000E-12-4.91438E-05+1.00000E-12+8.05610E-05+1.00000E-12+2.13736E-04+1.00000E-12+3.13012E-04+1.00000E-12+3.43335E-04+1.00000E-12+2.82663E-04+1.00000E-12+1.30932E-04+1.00000E-12-8.57152E-05+1.00000E-12-3.17598E-04+1.00000E-12-5.01563E-04+1.00000E-12-5.76832E-04+1.00000E-12-5.03014E-04+1.00000E-12-2.75355E-04+1.00000E-12+6.77339E-05+1.00000E-12+4.48398E-04+1.00000E-12+7.65141E-04+1.00000E-12+9.18099E-04+1.00000E-12+8.37964E-04+1.00000E-12+5.10732E-04+1.00000E-12-9.56981E-06+1.00000E-12-6.05788E-04+1.00000E-12-1.12145E-03+1.00000E-12-1.39947E-03+1.00000E-12-1.32684E-03+1.00000E-12-8.73285E-04+1.00000E-12-1.11819E-04+1.00000E-12+7.87214E-04+1.00000E-12+1.59076E-03+1.00000E-12+2.06038E-03+1.00000E-12+2.01907E-03+1.00000E-12+1.40969E-03+1.00000E-12+3.27223E-04+1.00000E-12-9.87776E-04+1.00000E-12-2.19792E-03+1.00000E-12-2.95148E-03+1.00000E-12-2.97956E-03+1.00000E-12-2.18236E-03+1.00000E-12-6.78615E-04+1.00000E-12+1.20033E000067S*-03+1.00000E-12+2.97700E-03+1.00000E-12+4.14359E-03+1.00000E-12+4.30043E-03+1.00000E-12+3.28095E-03+1.00000E-12+1.22655E-03+1.00000E-12-1.41583E-03+1.00000E-12-3.98165E-03+1.00000E-12-5.74793E-03+1.00000E-12-6.12751E-03+1.00000E-12-4.84851E-03+1.00000E-12-2.06729E-03+1.00000E-12+1.62392E-03+1.00000E-12+5.30927E-03+1.00000E-12+7.96400E-03+1.00000E-12+8.72455E-03+1.00000E-12+7.14622E-03+1.00000E-12+3.37640E-03+1.00000E-12-1.81367E-03+1.00000E-12-7.16356E-03+1.00000E-12-1.12077E-02+1.00000E-12-1.26498E-02+1.00000E-12-1.07374E-02+1.00000E-12-5.53706E-03+1.00000E-12+1.97446E-03+1.00000E-12+1.00493E-02+1.00000E-12+1.65290E-02+1.00000E-12+1.93592E-02+1.00000E-12+1.71475E-02+1.00000E-12+9.62708E-03+1.00000E-12-2.09686E-03+1.00000E-12-1.56032E-02+1.00000E-12-2.75313E-02+1.00000E-12-3.42217E-02+1.00000E-12-3.24965E-02+1.00000E-12-2.04140E-02+1.00000E-12+2.17346E-03+1.00000E-12+3.33986E-02+1.00000E-12+6.95638E-02+1.00000E-12+1.05716E-01+1.00000E-12+1.36510E-01+1.00000E-12+1.57186E-01+1.00000E-12+1.64467E-01+1.00000E-12+1.57186E-01+1.00000E-12+1.36510E-01+1.00000E-12+1.05716E-01+1.00000E-12+6.95638E-02+1.00000E-12+3.33986E-02+1.00000E-12+2.17346E-03+1.00000E-12-2.04140E-02+1.00000E-12-3.24965E-02+1.00000E-12-3.42217E-02+1.00000E-12-2.75313E-02+1.00000E-12-1.56032E-02+1.00000E-12-2.09686E-03+1.00000E-12+9.62708E-03+1.00000E-12+1.71475E-02+1.00000E-12+1.93592E-02+1.00000E-12+1.65290E-02+1.00000E-12+1.00493E-02+1.00000E-12+1.97446E-03+1.00000E-12-5.53706E-03+1.00000E-12-1.07374E-02+1.00000E-12-1.26498E-02+1.00000E-12-1.12077E-02+1.00000E-12-7.16356E-03+1.00000E-12-1.81367E-03+1.00000E-12+3.37640E-03+1.00000E-12+7.14622E-03+1.00000E-12+8.72455E-03+1.00000E-12+7.96400E-03+1.00000E-12+5.30927E-03+1.00000E-12+1.62392E-03+1.00000E-12-2.06729E-03+1.00000E-12-4.84851E-03+1.00000E-12-6.12751E-03+1.00000E-12-5.74793E-03+1.00000E-12-3.98165E-03+1.00000E-12-1.41583E-03+1.00000E-12+1.22655E-03+1.00000E-12+3.28095E-03+1.00000E-12+4.30043E-03+1.00000E-12+4.14359E-03+1.00000E-12+2.97700E-03+1.00000E-12+1.20033E-03+1.00000E-12-6.78615E-04+1.00000E-12-2.18236E-03+1.00000E-12-2.97956E-03+1.00000E-12-2.95148E-03+1.00000E-12-2.19792E-03+1.00000E-12-9.87776E-04+1.00000E-12+3.27223E-04+1.00000E-12+1.40969E-03+1.00000E-12+2.01907E-03+1.00000E-12+2.06038E-03+1.00000E-12+1.59076E-03+1.00000E-12+7.87214E-04+1.00000E-12-1.11819E-04+1.00000E-12-8.73285E-04+1.00000E-12-1.32684E-03+1.00000E-12-1.39947E-03+1.00000E-12-1.12145E-03+1.00000E-12-6.05788E-04+1.00000E-12-9.56981E-06+1.00000E-12+5.10732E-04+1.00000E-12+8.37964E-04+1.00000E-12+9.18099E-04+1.00000E-12+7.65141E-04+1.00000E-12+4.48398E-04+1.00000E-12+6.77339E-05+1.00000E-12-2.75355E-04+1.00000E-12-5.03014E-04+1.00000E-12-5.76832E-04+1.00000E-12-5.01563E-04+1.00000E-12-3.17598E-04+1.00000E-12-8.57152E-05+1.00000E-12+1.30932E-04+1.00000E-12+2.82663E-04+1.00000E-12+3.43335E-04+1.00000E-12+3.13012E-04+1.00000E-12+2.13736E-04+1.00000E-12+8.05610E-05+1.00000E-12-4.91438E-05+1.00000E-12-1.45180E-04+1.00000E-12-1.90630E-04+1.00000E-12-1.83655E-04+1.00000E-12-1.35278E-04+1.00000E-12-6.44014E-05+1.00000E-12+8.19354E-06+1.00000E-12+6.52114E-05+1.00000E-12+9.63460E-05+1.00000E-12+9.94124E-05+1.00000E-12+7.92786E-05+1.00000E-12+4.52898E-05+1.00000E-12+8.12323E-06+1.00000E-12-2.30363E-05+1.00000E-12-4.23684E-05+1.00000E-12-4.80737E-05+1.00000E-12-4.19130E-05+1.00000E-12-2.79888E-05+1.00000E-12-1.12359E-05+1.00000E-12+3.93763E-06+1.00000E-12+1.45615E-05+1.00000E-12+1.94442E-05+1.00000E-12+1.90029E-05+1.00000E-12+1.47461E-05+1.00000E-12+8.63033E-06+1.00000E-12+2.48011E-06+1.00000E-12-2.40048E-06+1.00000E-12-5.38002E-06+1.00000E-12-6.44452E-06+1.00000E-12-6.00936E-06+1.00000E-12-4.68316E-06+1.00000E-12-3.06033E-06+1.00000E-12-1.58534E-06+1.00000E-12-5.00120E-07+1.00000E-12+1.38767E-07+1.00000E-12+4.01167E-07+1.00000E-12+4.15603E-07+1.00000E-12+3.10829E-07+1.00000E-12+1.82539E-07+1.00000E-12+8.21892E-08+1.00000E-12+2.42144E-08+1.00000E-1200000570051041.0000E+020000500000+1.4436E+00+0.0000E+00058003504+1.00000E+00+1.00000E-01000540048D050030030001+1.00000E+00+1.00000E-1200000570051052.0000E+010000100000+1.4436E+00+0.0000000068S*E+00058003505+1.00000E+00+1.00000E-0100058003500+8.62622E+10+1.00000E-0100052014802BHU0000002~001000+04.502384+135.623447-2613.4-00.1135.1-29.40001122.0000E+015.0000E-040000G~2019,285,10:31:21.0000~2019,285,10:31:25.0000~N0530478A01001002+8.02887E+01+1.00000E-01004+0.00000E+00+0.00000E+00+0.00000E+00+0.00000E+00+0.00000E+00+0.00000E+00+0.00000E+00+0.00000E+00-1.09316E+02+0.00000E+00+0.00000E+00+0.00000E+00-1.01317E+01+0.00000E+00+0.00000E+00+0.00000E+00005-4.67264E+01+7.39273E+01+0.00000E+00+0.00000E+00-4.67264E+01-7.39273E+01+0.00000E+00+0.00000E+00-1.17674E+01+0.00000E+00+0.00000E+00+0.00000E+00-2.43358E-01+3.05150E-01+0.00000E+00+0.00000E+00-2.43358E-01-3.05150E-01+0.00000E+00+0.00000E+00058003501+2.57082E+05+1.00000E-01000540048D020020030001+1.00000E+00+1.00000E-1200000570051025.0000E+020000100000+3.6000E-03+0.0000E+00058003502+3.35544E+05+1.00000E-01000545808D030030030241+0.00000E+00+1.00000E-12+0.00000E+00+1.00000E-12+0.00000E+00+1.00000E-12+0.00000E+00+1.00000E-12+0.00000E+00+1.00000E-12+0.00000E+00+1.00000E-12+0.00000E+00+1.00000E-12+0.00000E+00+1.00000E-12+0.00000E+00+1.00000E-12+0.00000E+00+1.00000E-12+0.00000E+00+1.00000E-12+0.00000E+00+1.00000E-12+0.00000E+00+1.00000E-12+0.00000E+00+1.00000E-12+0.00000E+00+1.00000E-12+0.00000E+00+1.00000E-12+0.00000E+00+1.00000E-12+0.00000E+00+1.00000E-12+0.00000E+00+1.00000E-12+0.00000E+00+1.00000E-12+0.00000E+00+1.00000E-12+0.00000E+00+1.00000E-12+0.00000E+00+1.00000E-12+0.00000E+00+1.00000E-12+0.00000E+00+1.00000E-12+0.00000E+00+1.00000E-12+0.00000E+00+1.00000E-12+0.00000E+00+1.00000E-12+0.00000E+00+1.00000E-12+0.00000E+00+1.00000E-12+0.00000E+00+1.00000E-12+0.00000E+00+1.00000E-12+0.00000E+00+1.00000E-12+0.00000E+00+1.00000E-12+0.00000E+00+1.00000E-12+0.00000E+00+1.00000E-12+0.00000E+00+1.00000E-12+0.00000E+00+1.00000E-12+0.00000E+00+1.00000E-12+0.00000E+00+1.00000E-12+0.00000E+00+1.00000E-12+0.00000E+00+1.00000E-12+0.00000E+00+1.00000E-12+0.00000E+00+1.00000E-12+0.00000E+00+1.00000E-12+0.00000E+00+1.00000E-12+0.00000E+00+1.00000E-12+0.00000E+00+1.00000E-12+0.00000E+00+1.00000E-12+0.00000E+00+1.00000E-12+0.00000E+00+1.00000E-12+0.00000E+00+1.00000E-12+0.00000E+00+1.00000E-12+0.00000E+00+1.00000E-12+0.00000E+00+1.00000E-12+0.00000E+00+1.00000E-12+0.00000E+00+1.00000E-12+0.00000E+00+1.00000E-12+0.00000E+00+1.00000E-12+0.00000E+00+1.00000E-12+0.00000E+00+1.00000E-12+0.00000E+00+1.00000E-12+0.00000E+00+1.00000E-12+0.00000E+00+1.00000E-12+0.00000E+00+1.00000E-12+0.00000E+00+1.00000E-12+0.00000E+00+1.00000E-12+0.00000E+00+1.00000E-12+0.00000E+00+1.00000E-12+0.00000E+00+1.00000E-12+0.00000E+00+1.00000E-12+0.00000E+00+1.00000E-12+0.00000E+00+1.00000E-12+0.00000E+00+1.00000E-12+0.00000E+00+1.00000E-12+0.00000E+00+1.00000E-12+0.00000E+00+1.00000E-12+0.00000E+00+1.00000E-12+0.00000E+00+1.00000E-12+0.00000E+00+1.00000E-12+0.00000E+00+1.00000E-12+0.00000E+00+1.00000E-12+0.00000E+00+1.00000E-12+0.00000E+00+1.00000E-12+0.00000E+00+1.00000E-12+6.17467E-07+1.00000E-12+2.25636E-06+1.00000E-12+7.35885E-06+1.00000E-12+1.93613E-05+1.00000E-12+4.24827E-05+1.00000E-12+8.14532E-05+1.00000E-12+1.40696E-04+1.00000E-12+2.22960E-04+1.00000E-12+3.27571E-04+1.00000E-12+4.48679E-04+1.00000E-12+5.74006E-04+1.00000E-12+6.84748E-04+1.00000E-12+7.57219E-04+1.00000E-12+7.66695E-04+1.00000E-12+6.93563E-04+1.00000E-12+5.31417E-04+1.00000E-12+2.96205E-04+1.00000E-12+3.49972E-05+1.00000E-12-1.67423E-04+1.00000E-12-1.86090E-04+1.00000E-12+1.40796E-04+1.00000E-12+1.00159E-03+1.00000E-12+2.59388E-03+1.00000E-12+5.10109E-03+1.00000E-12+8.66539E-03+1.00000E-12+1.33601E-02+1.00000E-12+1.91660E-02+1.00000E-12+2.59545E-02+1.00000E-12+3.34833E-02+1.00000E-12+4.14040E-02+1.00000E-12+4.92847E-02+1.00000E-12+5.66448E-02+1.00000E-12+6.29979E-02+1.00000E-12+6.79003E-02+1.00000E-12+7.09958E-02+1.00000E-12+7.20542E-02+1.00000E-12+7.09958E-02+1.00000E-12+6.79003E-02+1.00000E-12+6.29979E-02+1.00000E-12+5.66448E-02+1.00000E-12+4.92847E-02+1.00000E-12+4.14040E-02+1.00000E-12+3.34833E-02+1.00000E-12+2.59545E-02+1.00000E-12+1.91660E-02+1.00000E-12+1.33601E-02+1.00000E-12+8.66539E-03+1.00000E-12+5.10109E-03+1.00000E-12+2.5938000069S*8E-03+1.00000E-12+1.00159E-03+1.00000E-12+1.40796E-04+1.00000E-12-1.86090E-04+1.00000E-12-1.67423E-04+1.00000E-12+3.49972E-05+1.00000E-12+2.96205E-04+1.00000E-12+5.31417E-04+1.00000E-12+6.93563E-04+1.00000E-12+7.66695E-04+1.00000E-12+7.57219E-04+1.00000E-12+6.84748E-04+1.00000E-12+5.74006E-04+1.00000E-12+4.48679E-04+1.00000E-12+3.27571E-04+1.00000E-12+2.22960E-04+1.00000E-12+1.40696E-04+1.00000E-12+8.14532E-05+1.00000E-12+4.24827E-05+1.00000E-12+1.93613E-05+1.00000E-12+7.35885E-06+1.00000E-12+2.25636E-06+1.00000E-12+6.17467E-07+1.00000E-12+0.00000E+00+1.00000E-12+0.00000E+00+1.00000E-12+0.00000E+00+1.00000E-12+0.00000E+00+1.00000E-12+0.00000E+00+1.00000E-12+0.00000E+00+1.00000E-12+0.00000E+00+1.00000E-12+0.00000E+00+1.00000E-12+0.00000E+00+1.00000E-12+0.00000E+00+1.00000E-12+0.00000E+00+1.00000E-12+0.00000E+00+1.00000E-12+0.00000E+00+1.00000E-12+0.00000E+00+1.00000E-12+0.00000E+00+1.00000E-12+0.00000E+00+1.00000E-12+0.00000E+00+1.00000E-12+0.00000E+00+1.00000E-12+0.00000E+00+1.00000E-12+0.00000E+00+1.00000E-12+0.00000E+00+1.00000E-12+0.00000E+00+1.00000E-12+0.00000E+00+1.00000E-12+0.00000E+00+1.00000E-12+0.00000E+00+1.00000E-12+0.00000E+00+1.00000E-12+0.00000E+00+1.00000E-12+0.00000E+00+1.00000E-12+0.00000E+00+1.00000E-12+0.00000E+00+1.00000E-12+0.00000E+00+1.00000E-12+0.00000E+00+1.00000E-12+0.00000E+00+1.00000E-12+0.00000E+00+1.00000E-12+0.00000E+00+1.00000E-12+0.00000E+00+1.00000E-12+0.00000E+00+1.00000E-12+0.00000E+00+1.00000E-12+0.00000E+00+1.00000E-12+0.00000E+00+1.00000E-12+0.00000E+00+1.00000E-12+0.00000E+00+1.00000E-12+0.00000E+00+1.00000E-12+0.00000E+00+1.00000E-12+0.00000E+00+1.00000E-12+0.00000E+00+1.00000E-12+0.00000E+00+1.00000E-12+0.00000E+00+1.00000E-12+0.00000E+00+1.00000E-12+0.00000E+00+1.00000E-12+0.00000E+00+1.00000E-12+0.00000E+00+1.00000E-12+0.00000E+00+1.00000E-12+0.00000E+00+1.00000E-12+0.00000E+00+1.00000E-12+0.00000E+00+1.00000E-12+0.00000E+00+1.00000E-12+0.00000E+00+1.00000E-12+0.00000E+00+1.00000E-12+0.00000E+00+1.00000E-12+0.00000E+00+1.00000E-12+0.00000E+00+1.00000E-12+0.00000E+00+1.00000E-12+0.00000E+00+1.00000E-12+0.00000E+00+1.00000E-12+0.00000E+00+1.00000E-12+0.00000E+00+1.00000E-12+0.00000E+00+1.00000E-12+0.00000E+00+1.00000E-12+0.00000E+00+1.00000E-12+0.00000E+00+1.00000E-12+0.00000E+00+1.00000E-12+0.00000E+00+1.00000E-12+0.00000E+00+1.00000E-12+0.00000E+00+1.00000E-12+0.00000E+00+1.00000E-12+0.00000E+00+1.00000E-12+0.00000E+00+1.00000E-12+0.00000E+00+1.00000E-12+0.00000E+00+1.00000E-12+0.00000E+00+1.00000E-12+0.00000E+00+1.00000E-12+0.00000E+00+1.00000E-12+0.00000E+00+1.00000E-12+0.00000E+00+1.00000E-1200000570051035.0000E+020000500000+2.4360E-01+0.0000E+00058003503+1.00000E+00+1.00000E-01000545808D040030030241+2.42144E-08+1.00000E-12+8.21892E-08+1.00000E-12+1.82539E-07+1.00000E-12+3.10829E-07+1.00000E-12+4.15603E-07+1.00000E-12+4.01167E-07+1.00000E-12+1.38767E-07+1.00000E-12-5.00120E-07+1.00000E-12-1.58534E-06+1.00000E-12-3.06033E-06+1.00000E-12-4.68316E-06+1.00000E-12-6.00936E-06+1.00000E-12-6.44452E-06+1.00000E-12-5.38002E-06+1.00000E-12-2.40048E-06+1.00000E-12+2.48011E-06+1.00000E-12+8.63033E-06+1.00000E-12+1.47461E-05+1.00000E-12+1.90029E-05+1.00000E-12+1.94442E-05+1.00000E-12+1.45615E-05+1.00000E-12+3.93763E-06+1.00000E-12-1.12359E-05+1.00000E-12-2.79888E-05+1.00000E-12-4.19130E-05+1.00000E-12-4.80737E-05+1.00000E-12-4.23684E-05+1.00000E-12-2.30363E-05+1.00000E-12+8.12323E-06+1.00000E-12+4.52898E-05+1.00000E-12+7.92786E-05+1.00000E-12+9.94124E-05+1.00000E-12+9.63460E-05+1.00000E-12+6.52114E-05+1.00000E-12+8.19354E-06+1.00000E-12-6.44014E-05+1.00000E-12-1.35278E-04+1.00000E-12-1.83655E-04+1.00000E-12-1.90630E-04+1.00000E-12-1.45180E-04+1.00000E-12-4.91438E-05+1.00000E-12+8.05610E-05+1.00000E-12+2.13736E-04+1.00000E-12+3.13012E-04+1.00000E-12+3.43335E-04+1.00000E-12+2.82663E-04+1.00000E-12+1.30932E-04+1.00000E-12-8.57152E-05+1.00000E-12-3.17598E-04+1.00000E-12-5.01563E-04+1.00000E-12-5.76832E-04+1.00000E-12-5.03014E-04+1.00000E-12-2.75355E-04+1.00000E-12+6.77339E-05+1.00000E-12+4.48398E-04+1.00000E-12+7.65141E-04+1.00000E-12+9.18099E-04+1.00000E-12+8.37964E-04+1.00000E-12+000070S*5.10732E-04+1.00000E-12-9.56981E-06+1.00000E-12-6.05788E-04+1.00000E-12-1.12145E-03+1.00000E-12-1.39947E-03+1.00000E-12-1.32684E-03+1.00000E-12-8.73285E-04+1.00000E-12-1.11819E-04+1.00000E-12+7.87214E-04+1.00000E-12+1.59076E-03+1.00000E-12+2.06038E-03+1.00000E-12+2.01907E-03+1.00000E-12+1.40969E-03+1.00000E-12+3.27223E-04+1.00000E-12-9.87776E-04+1.00000E-12-2.19792E-03+1.00000E-12-2.95148E-03+1.00000E-12-2.97956E-03+1.00000E-12-2.18236E-03+1.00000E-12-6.78615E-04+1.00000E-12+1.20033E-03+1.00000E-12+2.97700E-03+1.00000E-12+4.14359E-03+1.00000E-12+4.30043E-03+1.00000E-12+3.28095E-03+1.00000E-12+1.22655E-03+1.00000E-12-1.41583E-03+1.00000E-12-3.98165E-03+1.00000E-12-5.74793E-03+1.00000E-12-6.12751E-03+1.00000E-12-4.84851E-03+1.00000E-12-2.06729E-03+1.00000E-12+1.62392E-03+1.00000E-12+5.30927E-03+1.00000E-12+7.96400E-03+1.00000E-12+8.72455E-03+1.00000E-12+7.14622E-03+1.00000E-12+3.37640E-03+1.00000E-12-1.81367E-03+1.00000E-12-7.16356E-03+1.00000E-12-1.12077E-02+1.00000E-12-1.26498E-02+1.00000E-12-1.07374E-02+1.00000E-12-5.53706E-03+1.00000E-12+1.97446E-03+1.00000E-12+1.00493E-02+1.00000E-12+1.65290E-02+1.00000E-12+1.93592E-02+1.00000E-12+1.71475E-02+1.00000E-12+9.62708E-03+1.00000E-12-2.09686E-03+1.00000E-12-1.56032E-02+1.00000E-12-2.75313E-02+1.00000E-12-3.42217E-02+1.00000E-12-3.24965E-02+1.00000E-12-2.04140E-02+1.00000E-12+2.17346E-03+1.00000E-12+3.33986E-02+1.00000E-12+6.95638E-02+1.00000E-12+1.05716E-01+1.00000E-12+1.36510E-01+1.00000E-12+1.57186E-01+1.00000E-12+1.64467E-01+1.00000E-12+1.57186E-01+1.00000E-12+1.36510E-01+1.00000E-12+1.05716E-01+1.00000E-12+6.95638E-02+1.00000E-12+3.33986E-02+1.00000E-12+2.17346E-03+1.00000E-12-2.04140E-02+1.00000E-12-3.24965E-02+1.00000E-12-3.42217E-02+1.00000E-12-2.75313E-02+1.00000E-12-1.56032E-02+1.00000E-12-2.09686E-03+1.00000E-12+9.62708E-03+1.00000E-12+1.71475E-02+1.00000E-12+1.93592E-02+1.00000E-12+1.65290E-02+1.00000E-12+1.00493E-02+1.00000E-12+1.97446E-03+1.00000E-12-5.53706E-03+1.00000E-12-1.07374E-02+1.00000E-12-1.26498E-02+1.00000E-12-1.12077E-02+1.00000E-12-7.16356E-03+1.00000E-12-1.81367E-03+1.00000E-12+3.37640E-03+1.00000E-12+7.14622E-03+1.00000E-12+8.72455E-03+1.00000E-12+7.96400E-03+1.00000E-12+5.30927E-03+1.00000E-12+1.62392E-03+1.00000E-12-2.06729E-03+1.00000E-12-4.84851E-03+1.00000E-12-6.12751E-03+1.00000E-12-5.74793E-03+1.00000E-12-3.98165E-03+1.00000E-12-1.41583E-03+1.00000E-12+1.22655E-03+1.00000E-12+3.28095E-03+1.00000E-12+4.30043E-03+1.00000E-12+4.14359E-03+1.00000E-12+2.97700E-03+1.00000E-12+1.20033E-03+1.00000E-12-6.78615E-04+1.00000E-12-2.18236E-03+1.00000E-12-2.97956E-03+1.00000E-12-2.95148E-03+1.00000E-12-2.19792E-03+1.00000E-12-9.87776E-04+1.00000E-12+3.27223E-04+1.00000E-12+1.40969E-03+1.00000E-12+2.01907E-03+1.00000E-12+2.06038E-03+1.00000E-12+1.59076E-03+1.00000E-12+7.87214E-04+1.00000E-12-1.11819E-04+1.00000E-12-8.73285E-04+1.00000E-12-1.32684E-03+1.00000E-12-1.39947E-03+1.00000E-12-1.12145E-03+1.00000E-12-6.05788E-04+1.00000E-12-9.56981E-06+1.00000E-12+5.10732E-04+1.00000E-12+8.37964E-04+1.00000E-12+9.18099E-04+1.00000E-12+7.65141E-04+1.00000E-12+4.48398E-04+1.00000E-12+6.77339E-05+1.00000E-12-2.75355E-04+1.00000E-12-5.03014E-04+1.00000E-12-5.76832E-04+1.00000E-12-5.01563E-04+1.00000E-12-3.17598E-04+1.00000E-12-8.57152E-05+1.00000E-12+1.30932E-04+1.00000E-12+2.82663E-04+1.00000E-12+3.43335E-04+1.00000E-12+3.13012E-04+1.00000E-12+2.13736E-04+1.00000E-12+8.05610E-05+1.00000E-12-4.91438E-05+1.00000E-12-1.45180E-04+1.00000E-12-1.90630E-04+1.00000E-12-1.83655E-04+1.00000E-12-1.35278E-04+1.00000E-12-6.44014E-05+1.00000E-12+8.19354E-06+1.00000E-12+6.52114E-05+1.00000E-12+9.63460E-05+1.00000E-12+9.94124E-05+1.00000E-12+7.92786E-05+1.00000E-12+4.52898E-05+1.00000E-12+8.12323E-06+1.00000E-12-2.30363E-05+1.00000E-12-4.23684E-05+1.00000E-12-4.80737E-05+1.00000E-12-4.19130E-05+1.00000E-12-2.79888E-05+1.00000E-12-1.12359E-05+1.00000E-12+3.93763E-06+1.00000E-12+1.45615E-05+1.00000E-12+1.94442E-05+1.00000E-12+1.90029E-05+1.00000E-12+1.47461E-05+1.00000E-12+8.63033E-06+1.00000E-12+2.48011E-06+1.00000E-12-2.40048E-06+1.00000E-12-5.38002E-06+1.00000E-12-6.44452E000071S*-06+1.00000E-12-6.00936E-06+1.00000E-12-4.68316E-06+1.00000E-12-3.06033E-06+1.00000E-12-1.58534E-06+1.00000E-12-5.00120E-07+1.00000E-12+1.38767E-07+1.00000E-12+4.01167E-07+1.00000E-12+4.15603E-07+1.00000E-12+3.10829E-07+1.00000E-12+1.82539E-07+1.00000E-12+8.21892E-08+1.00000E-12+2.42144E-08+1.00000E-1200000570051041.0000E+020000500000+1.4436E+00+0.0000E+00058003504+1.00000E+00+1.00000E-01000540048D050030030001+1.00000E+00+1.00000E-1200000570051052.0000E+010000100000+1.4436E+00+0.0000E+00058003505+1.00000E+00+1.00000E-0100058003500+8.62622E+10+1.00000E-0100052014802BHU0000002~001000+04.502384+135.623447-2613.4-00.1135.1-29.40001122.0000E+015.0000E-040000G~2019,285,10:31:27.0000~2019,285,10:31:44.0000~N0530478A01001002+8.02887E+01+1.00000E-01004+0.00000E+00+0.00000E+00+0.00000E+00+0.00000E+00+0.00000E+00+0.00000E+00+0.00000E+00+0.00000E+00-1.09316E+02+0.00000E+00+0.00000E+00+0.00000E+00-1.01317E+01+0.00000E+00+0.00000E+00+0.00000E+00005-4.67264E+01+7.39273E+01+0.00000E+00+0.00000E+00-4.67264E+01-7.39273E+01+0.00000E+00+0.00000E+00-1.17674E+01+0.00000E+00+0.00000E+00+0.00000E+00-2.43358E-01+3.05150E-01+0.00000E+00+0.00000E+00-2.43358E-01-3.05150E-01+0.00000E+00+0.00000E+00058003501+2.57082E+05+1.00000E-01000540048D020020030001+1.00000E+00+1.00000E-1200000570051025.0000E+020000100000+3.6000E-03+0.0000E+00058003502+3.35544E+05+1.00000E-01000545808D030030030241+0.00000E+00+1.00000E-12+0.00000E+00+1.00000E-12+0.00000E+00+1.00000E-12+0.00000E+00+1.00000E-12+0.00000E+00+1.00000E-12+0.00000E+00+1.00000E-12+0.00000E+00+1.00000E-12+0.00000E+00+1.00000E-12+0.00000E+00+1.00000E-12+0.00000E+00+1.00000E-12+0.00000E+00+1.00000E-12+0.00000E+00+1.00000E-12+0.00000E+00+1.00000E-12+0.00000E+00+1.00000E-12+0.00000E+00+1.00000E-12+0.00000E+00+1.00000E-12+0.00000E+00+1.00000E-12+0.00000E+00+1.00000E-12+0.00000E+00+1.00000E-12+0.00000E+00+1.00000E-12+0.00000E+00+1.00000E-12+0.00000E+00+1.00000E-12+0.00000E+00+1.00000E-12+0.00000E+00+1.00000E-12+0.00000E+00+1.00000E-12+0.00000E+00+1.00000E-12+0.00000E+00+1.00000E-12+0.00000E+00+1.00000E-12+0.00000E+00+1.00000E-12+0.00000E+00+1.00000E-12+0.00000E+00+1.00000E-12+0.00000E+00+1.00000E-12+0.00000E+00+1.00000E-12+0.00000E+00+1.00000E-12+0.00000E+00+1.00000E-12+0.00000E+00+1.00000E-12+0.00000E+00+1.00000E-12+0.00000E+00+1.00000E-12+0.00000E+00+1.00000E-12+0.00000E+00+1.00000E-12+0.00000E+00+1.00000E-12+0.00000E+00+1.00000E-12+0.00000E+00+1.00000E-12+0.00000E+00+1.00000E-12+0.00000E+00+1.00000E-12+0.00000E+00+1.00000E-12+0.00000E+00+1.00000E-12+0.00000E+00+1.00000E-12+0.00000E+00+1.00000E-12+0.00000E+00+1.00000E-12+0.00000E+00+1.00000E-12+0.00000E+00+1.00000E-12+0.00000E+00+1.00000E-12+0.00000E+00+1.00000E-12+0.00000E+00+1.00000E-12+0.00000E+00+1.00000E-12+0.00000E+00+1.00000E-12+0.00000E+00+1.00000E-12+0.00000E+00+1.00000E-12+0.00000E+00+1.00000E-12+0.00000E+00+1.00000E-12+0.00000E+00+1.00000E-12+0.00000E+00+1.00000E-12+0.00000E+00+1.00000E-12+0.00000E+00+1.00000E-12+0.00000E+00+1.00000E-12+0.00000E+00+1.00000E-12+0.00000E+00+1.00000E-12+0.00000E+00+1.00000E-12+0.00000E+00+1.00000E-12+0.00000E+00+1.00000E-12+0.00000E+00+1.00000E-12+0.00000E+00+1.00000E-12+0.00000E+00+1.00000E-12+0.00000E+00+1.00000E-12+0.00000E+00+1.00000E-12+0.00000E+00+1.00000E-12+0.00000E+00+1.00000E-12+0.00000E+00+1.00000E-12+0.00000E+00+1.00000E-12+0.00000E+00+1.00000E-12+0.00000E+00+1.00000E-12+0.00000E+00+1.00000E-12+0.00000E+00+1.00000E-12+0.00000E+00+1.00000E-12+6.17467E-07+1.00000E-12+2.25636E-06+1.00000E-12+7.35885E-06+1.00000E-12+1.93613E-05+1.00000E-12+4.24827E-05+1.00000E-12+8.14532E-05+1.00000E-12+1.40696E-04+1.00000E-12+2.22960E-04+1.00000E-12+3.27571E-04+1.00000E-12+4.48679E-04+1.00000E-12+5.74006E-04+1.00000E-12+6.84748E-04+1.00000E-12+7.57219E-04+1.00000E-12+7.66695E-04+1.00000E-12+6.93563E-04+1.00000E-12+5.31417E-04+1.00000E-12+2.96205E-04+1.00000E-12+3.49972E-05+1.00000E-12-1.67423E-04+1.00000E-12-1.86090E-04+1.00000E-12+1.40796E-04+1.00000E-12+1.00159E-03+1.00000E-12+2.59388E-03+1.00000E-12+5.10109E-03+1.00000E-12+8.66539E-03+1.00000E-12+1.33601E-02+1.00000E-12+1.91660E-02+1.00000E-12+2.59545E-02+1.00000E-1000072S*2+3.34833E-02+1.00000E-12+4.14040E-02+1.00000E-12+4.92847E-02+1.00000E-12+5.66448E-02+1.00000E-12+6.29979E-02+1.00000E-12+6.79003E-02+1.00000E-12+7.09958E-02+1.00000E-12+7.20542E-02+1.00000E-12+7.09958E-02+1.00000E-12+6.79003E-02+1.00000E-12+6.29979E-02+1.00000E-12+5.66448E-02+1.00000E-12+4.92847E-02+1.00000E-12+4.14040E-02+1.00000E-12+3.34833E-02+1.00000E-12+2.59545E-02+1.00000E-12+1.91660E-02+1.00000E-12+1.33601E-02+1.00000E-12+8.66539E-03+1.00000E-12+5.10109E-03+1.00000E-12+2.59388E-03+1.00000E-12+1.00159E-03+1.00000E-12+1.40796E-04+1.00000E-12-1.86090E-04+1.00000E-12-1.67423E-04+1.00000E-12+3.49972E-05+1.00000E-12+2.96205E-04+1.00000E-12+5.31417E-04+1.00000E-12+6.93563E-04+1.00000E-12+7.66695E-04+1.00000E-12+7.57219E-04+1.00000E-12+6.84748E-04+1.00000E-12+5.74006E-04+1.00000E-12+4.48679E-04+1.00000E-12+3.27571E-04+1.00000E-12+2.22960E-04+1.00000E-12+1.40696E-04+1.00000E-12+8.14532E-05+1.00000E-12+4.24827E-05+1.00000E-12+1.93613E-05+1.00000E-12+7.35885E-06+1.00000E-12+2.25636E-06+1.00000E-12+6.17467E-07+1.00000E-12+0.00000E+00+1.00000E-12+0.00000E+00+1.00000E-12+0.00000E+00+1.00000E-12+0.00000E+00+1.00000E-12+0.00000E+00+1.00000E-12+0.00000E+00+1.00000E-12+0.00000E+00+1.00000E-12+0.00000E+00+1.00000E-12+0.00000E+00+1.00000E-12+0.00000E+00+1.00000E-12+0.00000E+00+1.00000E-12+0.00000E+00+1.00000E-12+0.00000E+00+1.00000E-12+0.00000E+00+1.00000E-12+0.00000E+00+1.00000E-12+0.00000E+00+1.00000E-12+0.00000E+00+1.00000E-12+0.00000E+00+1.00000E-12+0.00000E+00+1.00000E-12+0.00000E+00+1.00000E-12+0.00000E+00+1.00000E-12+0.00000E+00+1.00000E-12+0.00000E+00+1.00000E-12+0.00000E+00+1.00000E-12+0.00000E+00+1.00000E-12+0.00000E+00+1.00000E-12+0.00000E+00+1.00000E-12+0.00000E+00+1.00000E-12+0.00000E+00+1.00000E-12+0.00000E+00+1.00000E-12+0.00000E+00+1.00000E-12+0.00000E+00+1.00000E-12+0.00000E+00+1.00000E-12+0.00000E+00+1.00000E-12+0.00000E+00+1.00000E-12+0.00000E+00+1.00000E-12+0.00000E+00+1.00000E-12+0.00000E+00+1.00000E-12+0.00000E+00+1.00000E-12+0.00000E+00+1.00000E-12+0.00000E+00+1.00000E-12+0.00000E+00+1.00000E-12+0.00000E+00+1.00000E-12+0.00000E+00+1.00000E-12+0.00000E+00+1.00000E-12+0.00000E+00+1.00000E-12+0.00000E+00+1.00000E-12+0.00000E+00+1.00000E-12+0.00000E+00+1.00000E-12+0.00000E+00+1.00000E-12+0.00000E+00+1.00000E-12+0.00000E+00+1.00000E-12+0.00000E+00+1.00000E-12+0.00000E+00+1.00000E-12+0.00000E+00+1.00000E-12+0.00000E+00+1.00000E-12+0.00000E+00+1.00000E-12+0.00000E+00+1.00000E-12+0.00000E+00+1.00000E-12+0.00000E+00+1.00000E-12+0.00000E+00+1.00000E-12+0.00000E+00+1.00000E-12+0.00000E+00+1.00000E-12+0.00000E+00+1.00000E-12+0.00000E+00+1.00000E-12+0.00000E+00+1.00000E-12+0.00000E+00+1.00000E-12+0.00000E+00+1.00000E-12+0.00000E+00+1.00000E-12+0.00000E+00+1.00000E-12+0.00000E+00+1.00000E-12+0.00000E+00+1.00000E-12+0.00000E+00+1.00000E-12+0.00000E+00+1.00000E-12+0.00000E+00+1.00000E-12+0.00000E+00+1.00000E-12+0.00000E+00+1.00000E-12+0.00000E+00+1.00000E-12+0.00000E+00+1.00000E-12+0.00000E+00+1.00000E-12+0.00000E+00+1.00000E-12+0.00000E+00+1.00000E-12+0.00000E+00+1.00000E-12+0.00000E+00+1.00000E-12+0.00000E+00+1.00000E-1200000570051035.0000E+020000500000+2.4360E-01+0.0000E+00058003503+1.00000E+00+1.00000E-01000545808D040030030241+2.42691E-08+1.00000E-12+8.21473E-08+1.00000E-12+1.82556E-07+1.00000E-12+3.10908E-07+1.00000E-12+4.15584E-07+1.00000E-12+4.01145E-07+1.00000E-12+1.38694E-07+1.00000E-12-5.00010E-07+1.00000E-12-1.58526E-06+1.00000E-12-3.06029E-06+1.00000E-12-4.68311E-06+1.00000E-12-6.00936E-06+1.00000E-12-6.44456E-06+1.00000E-12-5.37998E-06+1.00000E-12-2.40051E-06+1.00000E-12+2.48009E-06+1.00000E-12+8.63037E-06+1.00000E-12+1.47461E-05+1.00000E-12+1.90029E-05+1.00000E-12+1.94442E-05+1.00000E-12+1.45614E-05+1.00000E-12+3.93760E-06+1.00000E-12-1.12360E-05+1.00000E-12-2.79889E-05+1.00000E-12-4.19131E-05+1.00000E-12-4.80738E-05+1.00000E-12-4.23685E-05+1.00000E-12-2.30363E-05+1.00000E-12+8.12332E-06+1.00000E-12+4.52898E-05+1.00000E-12+7.92786E-05+1.00000E-12+9.94125E-05+1.00000E-12+9.63460E-05+1.00000E-12+6.52114E-05+1.00000E-12+8.19356E-06+1.00000E-12-6.44014E-05+1.00000E-12-1.35278E-04+1.00000E-12-1.83655E-04+1.00000073S*000E-12-1.90630E-04+1.00000E-12-1.45180E-04+1.00000E-12-4.91439E-05+1.00000E-12+8.05611E-05+1.00000E-12+2.13736E-04+1.00000E-12+3.13012E-04+1.00000E-12+3.43335E-04+1.00000E-12+2.82663E-04+1.00000E-12+1.30932E-04+1.00000E-12-8.57153E-05+1.00000E-12-3.17598E-04+1.00000E-12-5.01563E-04+1.00000E-12-5.76832E-04+1.00000E-12-5.03014E-04+1.00000E-12-2.75355E-04+1.00000E-12+6.77340E-05+1.00000E-12+4.48398E-04+1.00000E-12+7.65141E-04+1.00000E-12+9.18099E-04+1.00000E-12+8.37964E-04+1.00000E-12+5.10732E-04+1.00000E-12-9.56978E-06+1.00000E-12-6.05788E-04+1.00000E-12-1.12145E-03+1.00000E-12-1.39947E-03+1.00000E-12-1.32684E-03+1.00000E-12-8.73285E-04+1.00000E-12-1.11819E-04+1.00000E-12+7.87214E-04+1.00000E-12+1.59076E-03+1.00000E-12+2.06038E-03+1.00000E-12+2.01907E-03+1.00000E-12+1.40969E-03+1.00000E-12+3.27223E-04+1.00000E-12-9.87776E-04+1.00000E-12-2.19792E-03+1.00000E-12-2.95148E-03+1.00000E-12-2.97956E-03+1.00000E-12-2.18236E-03+1.00000E-12-6.78615E-04+1.00000E-12+1.20033E-03+1.00000E-12+2.97700E-03+1.00000E-12+4.14359E-03+1.00000E-12+4.30043E-03+1.00000E-12+3.28095E-03+1.00000E-12+1.22655E-03+1.00000E-12-1.41583E-03+1.00000E-12-3.98165E-03+1.00000E-12-5.74793E-03+1.00000E-12-6.12751E-03+1.00000E-12-4.84851E-03+1.00000E-12-2.06729E-03+1.00000E-12+1.62392E-03+1.00000E-12+5.30927E-03+1.00000E-12+7.96400E-03+1.00000E-12+8.72455E-03+1.00000E-12+7.14622E-03+1.00000E-12+3.37640E-03+1.00000E-12-1.81367E-03+1.00000E-12-7.16356E-03+1.00000E-12-1.12077E-02+1.00000E-12-1.26498E-02+1.00000E-12-1.07374E-02+1.00000E-12-5.53706E-03+1.00000E-12+1.97446E-03+1.00000E-12+1.00493E-02+1.00000E-12+1.65290E-02+1.00000E-12+1.93592E-02+1.00000E-12+1.71475E-02+1.00000E-12+9.62708E-03+1.00000E-12-2.09686E-03+1.00000E-12-1.56032E-02+1.00000E-12-2.75313E-02+1.00000E-12-3.42217E-02+1.00000E-12-3.24965E-02+1.00000E-12-2.04140E-02+1.00000E-12+2.17346E-03+1.00000E-12+3.33986E-02+1.00000E-12+6.95638E-02+1.00000E-12+1.05716E-01+1.00000E-12+1.36510E-01+1.00000E-12+1.57186E-01+1.00000E-12+1.64467E-01+1.00000E-12+1.57186E-01+1.00000E-12+1.36510E-01+1.00000E-12+1.05716E-01+1.00000E-12+6.95638E-02+1.00000E-12+3.33986E-02+1.00000E-12+2.17346E-03+1.00000E-12-2.04140E-02+1.00000E-12-3.24965E-02+1.00000E-12-3.42217E-02+1.00000E-12-2.75313E-02+1.00000E-12-1.56032E-02+1.00000E-12-2.09686E-03+1.00000E-12+9.62708E-03+1.00000E-12+1.71475E-02+1.00000E-12+1.93592E-02+1.00000E-12+1.65290E-02+1.00000E-12+1.00493E-02+1.00000E-12+1.97446E-03+1.00000E-12-5.53706E-03+1.00000E-12-1.07374E-02+1.00000E-12-1.26498E-02+1.00000E-12-1.12077E-02+1.00000E-12-7.16356E-03+1.00000E-12-1.81367E-03+1.00000E-12+3.37640E-03+1.00000E-12+7.14622E-03+1.00000E-12+8.72455E-03+1.00000E-12+7.96400E-03+1.00000E-12+5.30927E-03+1.00000E-12+1.62392E-03+1.00000E-12-2.06729E-03+1.00000E-12-4.84851E-03+1.00000E-12-6.12751E-03+1.00000E-12-5.74793E-03+1.00000E-12-3.98165E-03+1.00000E-12-1.41583E-03+1.00000E-12+1.22655E-03+1.00000E-12+3.28095E-03+1.00000E-12+4.30043E-03+1.00000E-12+4.14359E-03+1.00000E-12+2.97700E-03+1.00000E-12+1.20033E-03+1.00000E-12-6.78615E-04+1.00000E-12-2.18236E-03+1.00000E-12-2.97956E-03+1.00000E-12-2.95148E-03+1.00000E-12-2.19792E-03+1.00000E-12-9.87776E-04+1.00000E-12+3.27223E-04+1.00000E-12+1.40969E-03+1.00000E-12+2.01907E-03+1.00000E-12+2.06038E-03+1.00000E-12+1.59076E-03+1.00000E-12+7.87214E-04+1.00000E-12-1.11819E-04+1.00000E-12-8.73285E-04+1.00000E-12-1.32684E-03+1.00000E-12-1.39947E-03+1.00000E-12-1.12145E-03+1.00000E-12-6.05788E-04+1.00000E-12-9.56978E-06+1.00000E-12+5.10732E-04+1.00000E-12+8.37964E-04+1.00000E-12+9.18099E-04+1.00000E-12+7.65141E-04+1.00000E-12+4.48398E-04+1.00000E-12+6.77340E-05+1.00000E-12-2.75355E-04+1.00000E-12-5.03014E-04+1.00000E-12-5.76832E-04+1.00000E-12-5.01563E-04+1.00000E-12-3.17598E-04+1.00000E-12-8.57153E-05+1.00000E-12+1.30932E-04+1.00000E-12+2.82663E-04+1.00000E-12+3.43335E-04+1.00000E-12+3.13012E-04+1.00000E-12+2.13736E-04+1.00000E-12+8.05611E-05+1.00000E-12-4.91439E-05+1.00000E-12-1.45180E-04+1.00000E-12-1.90630E-04+1.00000E-12-1.83655E-04+1.00000E-12-1.35278E-04+1.00000E-12-6.44014E-05+1.00000E-12+8.19356E-06+1.00000E-12+6.52114E-05+1.00000E-12+000074S*9.63460E-05+1.00000E-12+9.94125E-05+1.00000E-12+7.92786E-05+1.00000E-12+4.52898E-05+1.00000E-12+8.12332E-06+1.00000E-12-2.30363E-05+1.00000E-12-4.23685E-05+1.00000E-12-4.80738E-05+1.00000E-12-4.19131E-05+1.00000E-12-2.79889E-05+1.00000E-12-1.12360E-05+1.00000E-12+3.93760E-06+1.00000E-12+1.45614E-05+1.00000E-12+1.94442E-05+1.00000E-12+1.90029E-05+1.00000E-12+1.47461E-05+1.00000E-12+8.63037E-06+1.00000E-12+2.48009E-06+1.00000E-12-2.40051E-06+1.00000E-12-5.37998E-06+1.00000E-12-6.44456E-06+1.00000E-12-6.00936E-06+1.00000E-12-4.68311E-06+1.00000E-12-3.06029E-06+1.00000E-12-1.58526E-06+1.00000E-12-5.00010E-07+1.00000E-12+1.38694E-07+1.00000E-12+4.01145E-07+1.00000E-12+4.15584E-07+1.00000E-12+3.10908E-07+1.00000E-12+1.82556E-07+1.00000E-12+8.21473E-08+1.00000E-12+2.42691E-08+1.00000E-1200000570051041.0000E+020000500000+1.4436E+00+0.0000E+00058003504+1.00000E+00+1.00000E-0100058003500+8.62622E+10+1.00000E-0100052014802BHU0000002~001000+04.502384+135.623447-2613.4-00.1135.1-29.40001122.0000E+015.0000E-040000G~2019,285,11:49:04.0000~2019,285,11:49:32.0000~N0530478A01001002+8.02887E+01+1.00000E-01004+0.00000E+00+0.00000E+00+0.00000E+00+0.00000E+00+0.00000E+00+0.00000E+00+0.00000E+00+0.00000E+00-1.09316E+02+0.00000E+00+0.00000E+00+0.00000E+00-1.01317E+01+0.00000E+00+0.00000E+00+0.00000E+00005-4.67264E+01+7.39273E+01+0.00000E+00+0.00000E+00-4.67264E+01-7.39273E+01+0.00000E+00+0.00000E+00-1.17674E+01+0.00000E+00+0.00000E+00+0.00000E+00-2.43358E-01+3.05150E-01+0.00000E+00+0.00000E+00-2.43358E-01-3.05150E-01+0.00000E+00+0.00000E+00058003501+2.57082E+05+1.00000E-01000540048D020020030001+1.00000E+00+1.00000E-1200000570051025.0000E+020000100000+3.6000E-03+0.0000E+00058003502+3.35544E+05+1.00000E-01000545808D030030030241+2.42144E-08+1.00000E-12+8.21892E-08+1.00000E-12+1.82539E-07+1.00000E-12+3.10829E-07+1.00000E-12+4.15603E-07+1.00000E-12+4.01167E-07+1.00000E-12+1.38767E-07+1.00000E-12-5.00120E-07+1.00000E-12-1.58534E-06+1.00000E-12-3.06033E-06+1.00000E-12-4.68316E-06+1.00000E-12-6.00936E-06+1.00000E-12-6.44452E-06+1.00000E-12-5.38002E-06+1.00000E-12-2.40048E-06+1.00000E-12+2.48011E-06+1.00000E-12+8.63033E-06+1.00000E-12+1.47461E-05+1.00000E-12+1.90029E-05+1.00000E-12+1.94442E-05+1.00000E-12+1.45615E-05+1.00000E-12+3.93763E-06+1.00000E-12-1.12359E-05+1.00000E-12-2.79888E-05+1.00000E-12-4.19130E-05+1.00000E-12-4.80737E-05+1.00000E-12-4.23684E-05+1.00000E-12-2.30363E-05+1.00000E-12+8.12323E-06+1.00000E-12+4.52898E-05+1.00000E-12+7.92786E-05+1.00000E-12+9.94124E-05+1.00000E-12+9.63460E-05+1.00000E-12+6.52114E-05+1.00000E-12+8.19354E-06+1.00000E-12-6.44014E-05+1.00000E-12-1.35278E-04+1.00000E-12-1.83655E-04+1.00000E-12-1.90630E-04+1.00000E-12-1.45180E-04+1.00000E-12-4.91438E-05+1.00000E-12+8.05610E-05+1.00000E-12+2.13736E-04+1.00000E-12+3.13012E-04+1.00000E-12+3.43335E-04+1.00000E-12+2.82663E-04+1.00000E-12+1.30932E-04+1.00000E-12-8.57152E-05+1.00000E-12-3.17598E-04+1.00000E-12-5.01563E-04+1.00000E-12-5.76832E-04+1.00000E-12-5.03014E-04+1.00000E-12-2.75355E-04+1.00000E-12+6.77339E-05+1.00000E-12+4.48398E-04+1.00000E-12+7.65141E-04+1.00000E-12+9.18099E-04+1.00000E-12+8.37964E-04+1.00000E-12+5.10732E-04+1.00000E-12-9.56981E-06+1.00000E-12-6.05788E-04+1.00000E-12-1.12145E-03+1.00000E-12-1.39947E-03+1.00000E-12-1.32684E-03+1.00000E-12-8.73285E-04+1.00000E-12-1.11819E-04+1.00000E-12+7.87214E-04+1.00000E-12+1.59076E-03+1.00000E-12+2.06038E-03+1.00000E-12+2.01907E-03+1.00000E-12+1.40969E-03+1.00000E-12+3.27223E-04+1.00000E-12-9.87776E-04+1.00000E-12-2.19792E-03+1.00000E-12-2.95148E-03+1.00000E-12-2.97956E-03+1.00000E-12-2.18236E-03+1.00000E-12-6.78615E-04+1.00000E-12+1.20033E-03+1.00000E-12+2.97700E-03+1.00000E-12+4.14359E-03+1.00000E-12+4.30043E-03+1.00000E-12+3.28095E-03+1.00000E-12+1.22655E-03+1.00000E-12-1.41583E-03+1.00000E-12-3.98165E-03+1.00000E-12-5.74793E-03+1.00000E-12-6.12751E-03+1.00000E-12-4.84851E-03+1.00000E-12-2.06729E-03+1.00000E-12+1.62392E-03+1.00000E-12+5.30927E-03+1.00000E-12+7.96400E-03+1.00000E-12+8.72455E-03+1.00000E-12+7.14622E-03+1.00000E-12+3.37640E-03+1.00000E-12-1.81367E-03+1.00000E-12-7.16356E-03+1.00000E-12-1.12000075S*077E-02+1.00000E-12-1.26498E-02+1.00000E-12-1.07374E-02+1.00000E-12-5.53706E-03+1.00000E-12+1.97446E-03+1.00000E-12+1.00493E-02+1.00000E-12+1.65290E-02+1.00000E-12+1.93592E-02+1.00000E-12+1.71475E-02+1.00000E-12+9.62708E-03+1.00000E-12-2.09686E-03+1.00000E-12-1.56032E-02+1.00000E-12-2.75313E-02+1.00000E-12-3.42217E-02+1.00000E-12-3.24965E-02+1.00000E-12-2.04140E-02+1.00000E-12+2.17346E-03+1.00000E-12+3.33986E-02+1.00000E-12+6.95638E-02+1.00000E-12+1.05716E-01+1.00000E-12+1.36510E-01+1.00000E-12+1.57186E-01+1.00000E-12+1.64467E-01+1.00000E-12+1.57186E-01+1.00000E-12+1.36510E-01+1.00000E-12+1.05716E-01+1.00000E-12+6.95638E-02+1.00000E-12+3.33986E-02+1.00000E-12+2.17346E-03+1.00000E-12-2.04140E-02+1.00000E-12-3.24965E-02+1.00000E-12-3.42217E-02+1.00000E-12-2.75313E-02+1.00000E-12-1.56032E-02+1.00000E-12-2.09686E-03+1.00000E-12+9.62708E-03+1.00000E-12+1.71475E-02+1.00000E-12+1.93592E-02+1.00000E-12+1.65290E-02+1.00000E-12+1.00493E-02+1.00000E-12+1.97446E-03+1.00000E-12-5.53706E-03+1.00000E-12-1.07374E-02+1.00000E-12-1.26498E-02+1.00000E-12-1.12077E-02+1.00000E-12-7.16356E-03+1.00000E-12-1.81367E-03+1.00000E-12+3.37640E-03+1.00000E-12+7.14622E-03+1.00000E-12+8.72455E-03+1.00000E-12+7.96400E-03+1.00000E-12+5.30927E-03+1.00000E-12+1.62392E-03+1.00000E-12-2.06729E-03+1.00000E-12-4.84851E-03+1.00000E-12-6.12751E-03+1.00000E-12-5.74793E-03+1.00000E-12-3.98165E-03+1.00000E-12-1.41583E-03+1.00000E-12+1.22655E-03+1.00000E-12+3.28095E-03+1.00000E-12+4.30043E-03+1.00000E-12+4.14359E-03+1.00000E-12+2.97700E-03+1.00000E-12+1.20033E-03+1.00000E-12-6.78615E-04+1.00000E-12-2.18236E-03+1.00000E-12-2.97956E-03+1.00000E-12-2.95148E-03+1.00000E-12-2.19792E-03+1.00000E-12-9.87776E-04+1.00000E-12+3.27223E-04+1.00000E-12+1.40969E-03+1.00000E-12+2.01907E-03+1.00000E-12+2.06038E-03+1.00000E-12+1.59076E-03+1.00000E-12+7.87214E-04+1.00000E-12-1.11819E-04+1.00000E-12-8.73285E-04+1.00000E-12-1.32684E-03+1.00000E-12-1.39947E-03+1.00000E-12-1.12145E-03+1.00000E-12-6.05788E-04+1.00000E-12-9.56981E-06+1.00000E-12+5.10732E-04+1.00000E-12+8.37964E-04+1.00000E-12+9.18099E-04+1.00000E-12+7.65141E-04+1.00000E-12+4.48398E-04+1.00000E-12+6.77339E-05+1.00000E-12-2.75355E-04+1.00000E-12-5.03014E-04+1.00000E-12-5.76832E-04+1.00000E-12-5.01563E-04+1.00000E-12-3.17598E-04+1.00000E-12-8.57152E-05+1.00000E-12+1.30932E-04+1.00000E-12+2.82663E-04+1.00000E-12+3.43335E-04+1.00000E-12+3.13012E-04+1.00000E-12+2.13736E-04+1.00000E-12+8.05610E-05+1.00000E-12-4.91438E-05+1.00000E-12-1.45180E-04+1.00000E-12-1.90630E-04+1.00000E-12-1.83655E-04+1.00000E-12-1.35278E-04+1.00000E-12-6.44014E-05+1.00000E-12+8.19354E-06+1.00000E-12+6.52114E-05+1.00000E-12+9.63460E-05+1.00000E-12+9.94124E-05+1.00000E-12+7.92786E-05+1.00000E-12+4.52898E-05+1.00000E-12+8.12323E-06+1.00000E-12-2.30363E-05+1.00000E-12-4.23684E-05+1.00000E-12-4.80737E-05+1.00000E-12-4.19130E-05+1.00000E-12-2.79888E-05+1.00000E-12-1.12359E-05+1.00000E-12+3.93763E-06+1.00000E-12+1.45615E-05+1.00000E-12+1.94442E-05+1.00000E-12+1.90029E-05+1.00000E-12+1.47461E-05+1.00000E-12+8.63033E-06+1.00000E-12+2.48011E-06+1.00000E-12-2.40048E-06+1.00000E-12-5.38002E-06+1.00000E-12-6.44452E-06+1.00000E-12-6.00936E-06+1.00000E-12-4.68316E-06+1.00000E-12-3.06033E-06+1.00000E-12-1.58534E-06+1.00000E-12-5.00120E-07+1.00000E-12+1.38767E-07+1.00000E-12+4.01167E-07+1.00000E-12+4.15603E-07+1.00000E-12+3.10829E-07+1.00000E-12+1.82539E-07+1.00000E-12+8.21892E-08+1.00000E-12+2.42144E-08+1.00000E-1200000570051035.0000E+020000500000+2.4360E-01+0.0000E+00058003503+1.00000E+00+1.00000E-01000545808D040030030241+2.42691E-08+1.00000E-12+8.21473E-08+1.00000E-12+1.82556E-07+1.00000E-12+3.10908E-07+1.00000E-12+4.15584E-07+1.00000E-12+4.01145E-07+1.00000E-12+1.38694E-07+1.00000E-12-5.00010E-07+1.00000E-12-1.58526E-06+1.00000E-12-3.06029E-06+1.00000E-12-4.68311E-06+1.00000E-12-6.00936E-06+1.00000E-12-6.44456E-06+1.00000E-12-5.37998E-06+1.00000E-12-2.40051E-06+1.00000E-12+2.48009E-06+1.00000E-12+8.63037E-06+1.00000E-12+1.47461E-05+1.00000E-12+1.90029E-05+1.00000E-12+1.94442E-05+1.00000E-12+1.45614E-05+1.00000E-12+3.93760E-06+1.00000E-12-1.12360E-05+1.00000E-1000076S*2-2.79889E-05+1.00000E-12-4.19131E-05+1.00000E-12-4.80738E-05+1.00000E-12-4.23685E-05+1.00000E-12-2.30363E-05+1.00000E-12+8.12332E-06+1.00000E-12+4.52898E-05+1.00000E-12+7.92786E-05+1.00000E-12+9.94125E-05+1.00000E-12+9.63460E-05+1.00000E-12+6.52114E-05+1.00000E-12+8.19356E-06+1.00000E-12-6.44014E-05+1.00000E-12-1.35278E-04+1.00000E-12-1.83655E-04+1.00000E-12-1.90630E-04+1.00000E-12-1.45180E-04+1.00000E-12-4.91439E-05+1.00000E-12+8.05611E-05+1.00000E-12+2.13736E-04+1.00000E-12+3.13012E-04+1.00000E-12+3.43335E-04+1.00000E-12+2.82663E-04+1.00000E-12+1.30932E-04+1.00000E-12-8.57153E-05+1.00000E-12-3.17598E-04+1.00000E-12-5.01563E-04+1.00000E-12-5.76832E-04+1.00000E-12-5.03014E-04+1.00000E-12-2.75355E-04+1.00000E-12+6.77340E-05+1.00000E-12+4.48398E-04+1.00000E-12+7.65141E-04+1.00000E-12+9.18099E-04+1.00000E-12+8.37964E-04+1.00000E-12+5.10732E-04+1.00000E-12-9.56978E-06+1.00000E-12-6.05788E-04+1.00000E-12-1.12145E-03+1.00000E-12-1.39947E-03+1.00000E-12-1.32684E-03+1.00000E-12-8.73285E-04+1.00000E-12-1.11819E-04+1.00000E-12+7.87214E-04+1.00000E-12+1.59076E-03+1.00000E-12+2.06038E-03+1.00000E-12+2.01907E-03+1.00000E-12+1.40969E-03+1.00000E-12+3.27223E-04+1.00000E-12-9.87776E-04+1.00000E-12-2.19792E-03+1.00000E-12-2.95148E-03+1.00000E-12-2.97956E-03+1.00000E-12-2.18236E-03+1.00000E-12-6.78615E-04+1.00000E-12+1.20033E-03+1.00000E-12+2.97700E-03+1.00000E-12+4.14359E-03+1.00000E-12+4.30043E-03+1.00000E-12+3.28095E-03+1.00000E-12+1.22655E-03+1.00000E-12-1.41583E-03+1.00000E-12-3.98165E-03+1.00000E-12-5.74793E-03+1.00000E-12-6.12751E-03+1.00000E-12-4.84851E-03+1.00000E-12-2.06729E-03+1.00000E-12+1.62392E-03+1.00000E-12+5.30927E-03+1.00000E-12+7.96400E-03+1.00000E-12+8.72455E-03+1.00000E-12+7.14622E-03+1.00000E-12+3.37640E-03+1.00000E-12-1.81367E-03+1.00000E-12-7.16356E-03+1.00000E-12-1.12077E-02+1.00000E-12-1.26498E-02+1.00000E-12-1.07374E-02+1.00000E-12-5.53706E-03+1.00000E-12+1.97446E-03+1.00000E-12+1.00493E-02+1.00000E-12+1.65290E-02+1.00000E-12+1.93592E-02+1.00000E-12+1.71475E-02+1.00000E-12+9.62708E-03+1.00000E-12-2.09686E-03+1.00000E-12-1.56032E-02+1.00000E-12-2.75313E-02+1.00000E-12-3.42217E-02+1.00000E-12-3.24965E-02+1.00000E-12-2.04140E-02+1.00000E-12+2.17346E-03+1.00000E-12+3.33986E-02+1.00000E-12+6.95638E-02+1.00000E-12+1.05716E-01+1.00000E-12+1.36510E-01+1.00000E-12+1.57186E-01+1.00000E-12+1.64467E-01+1.00000E-12+1.57186E-01+1.00000E-12+1.36510E-01+1.00000E-12+1.05716E-01+1.00000E-12+6.95638E-02+1.00000E-12+3.33986E-02+1.00000E-12+2.17346E-03+1.00000E-12-2.04140E-02+1.00000E-12-3.24965E-02+1.00000E-12-3.42217E-02+1.00000E-12-2.75313E-02+1.00000E-12-1.56032E-02+1.00000E-12-2.09686E-03+1.00000E-12+9.62708E-03+1.00000E-12+1.71475E-02+1.00000E-12+1.93592E-02+1.00000E-12+1.65290E-02+1.00000E-12+1.00493E-02+1.00000E-12+1.97446E-03+1.00000E-12-5.53706E-03+1.00000E-12-1.07374E-02+1.00000E-12-1.26498E-02+1.00000E-12-1.12077E-02+1.00000E-12-7.16356E-03+1.00000E-12-1.81367E-03+1.00000E-12+3.37640E-03+1.00000E-12+7.14622E-03+1.00000E-12+8.72455E-03+1.00000E-12+7.96400E-03+1.00000E-12+5.30927E-03+1.00000E-12+1.62392E-03+1.00000E-12-2.06729E-03+1.00000E-12-4.84851E-03+1.00000E-12-6.12751E-03+1.00000E-12-5.74793E-03+1.00000E-12-3.98165E-03+1.00000E-12-1.41583E-03+1.00000E-12+1.22655E-03+1.00000E-12+3.28095E-03+1.00000E-12+4.30043E-03+1.00000E-12+4.14359E-03+1.00000E-12+2.97700E-03+1.00000E-12+1.20033E-03+1.00000E-12-6.78615E-04+1.00000E-12-2.18236E-03+1.00000E-12-2.97956E-03+1.00000E-12-2.95148E-03+1.00000E-12-2.19792E-03+1.00000E-12-9.87776E-04+1.00000E-12+3.27223E-04+1.00000E-12+1.40969E-03+1.00000E-12+2.01907E-03+1.00000E-12+2.06038E-03+1.00000E-12+1.59076E-03+1.00000E-12+7.87214E-04+1.00000E-12-1.11819E-04+1.00000E-12-8.73285E-04+1.00000E-12-1.32684E-03+1.00000E-12-1.39947E-03+1.00000E-12-1.12145E-03+1.00000E-12-6.05788E-04+1.00000E-12-9.56978E-06+1.00000E-12+5.10732E-04+1.00000E-12+8.37964E-04+1.00000E-12+9.18099E-04+1.00000E-12+7.65141E-04+1.00000E-12+4.48398E-04+1.00000E-12+6.77340E-05+1.00000E-12-2.75355E-04+1.00000E-12-5.03014E-04+1.00000E-12-5.76832E-04+1.00000E-12-5.01563E-04+1.00000E-12-3.17598E-04+1.00000E-12-8.5715000077S*3E-05+1.00000E-12+1.30932E-04+1.00000E-12+2.82663E-04+1.00000E-12+3.43335E-04+1.00000E-12+3.13012E-04+1.00000E-12+2.13736E-04+1.00000E-12+8.05611E-05+1.00000E-12-4.91439E-05+1.00000E-12-1.45180E-04+1.00000E-12-1.90630E-04+1.00000E-12-1.83655E-04+1.00000E-12-1.35278E-04+1.00000E-12-6.44014E-05+1.00000E-12+8.19356E-06+1.00000E-12+6.52114E-05+1.00000E-12+9.63460E-05+1.00000E-12+9.94125E-05+1.00000E-12+7.92786E-05+1.00000E-12+4.52898E-05+1.00000E-12+8.12332E-06+1.00000E-12-2.30363E-05+1.00000E-12-4.23685E-05+1.00000E-12-4.80738E-05+1.00000E-12-4.19131E-05+1.00000E-12-2.79889E-05+1.00000E-12-1.12360E-05+1.00000E-12+3.93760E-06+1.00000E-12+1.45614E-05+1.00000E-12+1.94442E-05+1.00000E-12+1.90029E-05+1.00000E-12+1.47461E-05+1.00000E-12+8.63037E-06+1.00000E-12+2.48009E-06+1.00000E-12-2.40051E-06+1.00000E-12-5.37998E-06+1.00000E-12-6.44456E-06+1.00000E-12-6.00936E-06+1.00000E-12-4.68311E-06+1.00000E-12-3.06029E-06+1.00000E-12-1.58526E-06+1.00000E-12-5.00010E-07+1.00000E-12+1.38694E-07+1.00000E-12+4.01145E-07+1.00000E-12+4.15584E-07+1.00000E-12+3.10908E-07+1.00000E-12+1.82556E-07+1.00000E-12+8.21473E-08+1.00000E-12+2.42691E-08+1.00000E-1200000570051041.0000E+020000500000+1.4436E+00+0.0000E+00058003504+1.00000E+00+1.00000E-0100058003500+8.62622E+10+1.00000E-0100052014802BHU0000002~001000+04.502384+135.623447-2613.4-00.1135.1-29.40001122.0000E+015.0000E-040000G~2019,285,11:49:33.0000~2019,289,13:07:16.0000~N0530478A01001002+8.02887E+01+1.00000E-01004+0.00000E+00+0.00000E+00+0.00000E+00+0.00000E+00+0.00000E+00+0.00000E+00+0.00000E+00+0.00000E+00-1.09316E+02+0.00000E+00+0.00000E+00+0.00000E+00-1.01317E+01+0.00000E+00+0.00000E+00+0.00000E+00005-4.67264E+01+7.39273E+01+0.00000E+00+0.00000E+00-4.67264E+01-7.39273E+01+0.00000E+00+0.00000E+00-1.17674E+01+0.00000E+00+0.00000E+00+0.00000E+00-2.43358E-01+3.05150E-01+0.00000E+00+0.00000E+00-2.43358E-01-3.05150E-01+0.00000E+00+0.00000E+00058003501+2.57082E+05+1.00000E-01000540048D020020030001+1.00000E+00+1.00000E-1200000570051025.0000E+020000100000+3.6000E-03+0.0000E+00058003502+3.35544E+05+1.00000E-01000545808D030030030241+2.42144E-08+1.00000E-12+8.21892E-08+1.00000E-12+1.82539E-07+1.00000E-12+3.10829E-07+1.00000E-12+4.15603E-07+1.00000E-12+4.01167E-07+1.00000E-12+1.38767E-07+1.00000E-12-5.00120E-07+1.00000E-12-1.58534E-06+1.00000E-12-3.06033E-06+1.00000E-12-4.68316E-06+1.00000E-12-6.00936E-06+1.00000E-12-6.44452E-06+1.00000E-12-5.38002E-06+1.00000E-12-2.40048E-06+1.00000E-12+2.48011E-06+1.00000E-12+8.63033E-06+1.00000E-12+1.47461E-05+1.00000E-12+1.90029E-05+1.00000E-12+1.94442E-05+1.00000E-12+1.45615E-05+1.00000E-12+3.93763E-06+1.00000E-12-1.12359E-05+1.00000E-12-2.79888E-05+1.00000E-12-4.19130E-05+1.00000E-12-4.80737E-05+1.00000E-12-4.23684E-05+1.00000E-12-2.30363E-05+1.00000E-12+8.12323E-06+1.00000E-12+4.52898E-05+1.00000E-12+7.92786E-05+1.00000E-12+9.94124E-05+1.00000E-12+9.63460E-05+1.00000E-12+6.52114E-05+1.00000E-12+8.19354E-06+1.00000E-12-6.44014E-05+1.00000E-12-1.35278E-04+1.00000E-12-1.83655E-04+1.00000E-12-1.90630E-04+1.00000E-12-1.45180E-04+1.00000E-12-4.91438E-05+1.00000E-12+8.05610E-05+1.00000E-12+2.13736E-04+1.00000E-12+3.13012E-04+1.00000E-12+3.43335E-04+1.00000E-12+2.82663E-04+1.00000E-12+1.30932E-04+1.00000E-12-8.57152E-05+1.00000E-12-3.17598E-04+1.00000E-12-5.01563E-04+1.00000E-12-5.76832E-04+1.00000E-12-5.03014E-04+1.00000E-12-2.75355E-04+1.00000E-12+6.77339E-05+1.00000E-12+4.48398E-04+1.00000E-12+7.65141E-04+1.00000E-12+9.18099E-04+1.00000E-12+8.37964E-04+1.00000E-12+5.10732E-04+1.00000E-12-9.56981E-06+1.00000E-12-6.05788E-04+1.00000E-12-1.12145E-03+1.00000E-12-1.39947E-03+1.00000E-12-1.32684E-03+1.00000E-12-8.73285E-04+1.00000E-12-1.11819E-04+1.00000E-12+7.87214E-04+1.00000E-12+1.59076E-03+1.00000E-12+2.06038E-03+1.00000E-12+2.01907E-03+1.00000E-12+1.40969E-03+1.00000E-12+3.27223E-04+1.00000E-12-9.87776E-04+1.00000E-12-2.19792E-03+1.00000E-12-2.95148E-03+1.00000E-12-2.97956E-03+1.00000E-12-2.18236E-03+1.00000E-12-6.78615E-04+1.00000E-12+1.20033E-03+1.00000E-12+2.97700E-03+1.00000E-12+4.14359E-03+1.00000E-12+4.30043E-03+1.00000E-12+3.28095E-03+1.00000E-12+1.22655E-0000078S*3+1.00000E-12-1.41583E-03+1.00000E-12-3.98165E-03+1.00000E-12-5.74793E-03+1.00000E-12-6.12751E-03+1.00000E-12-4.84851E-03+1.00000E-12-2.06729E-03+1.00000E-12+1.62392E-03+1.00000E-12+5.30927E-03+1.00000E-12+7.96400E-03+1.00000E-12+8.72455E-03+1.00000E-12+7.14622E-03+1.00000E-12+3.37640E-03+1.00000E-12-1.81367E-03+1.00000E-12-7.16356E-03+1.00000E-12-1.12077E-02+1.00000E-12-1.26498E-02+1.00000E-12-1.07374E-02+1.00000E-12-5.53706E-03+1.00000E-12+1.97446E-03+1.00000E-12+1.00493E-02+1.00000E-12+1.65290E-02+1.00000E-12+1.93592E-02+1.00000E-12+1.71475E-02+1.00000E-12+9.62708E-03+1.00000E-12-2.09686E-03+1.00000E-12-1.56032E-02+1.00000E-12-2.75313E-02+1.00000E-12-3.42217E-02+1.00000E-12-3.24965E-02+1.00000E-12-2.04140E-02+1.00000E-12+2.17346E-03+1.00000E-12+3.33986E-02+1.00000E-12+6.95638E-02+1.00000E-12+1.05716E-01+1.00000E-12+1.36510E-01+1.00000E-12+1.57186E-01+1.00000E-12+1.64467E-01+1.00000E-12+1.57186E-01+1.00000E-12+1.36510E-01+1.00000E-12+1.05716E-01+1.00000E-12+6.95638E-02+1.00000E-12+3.33986E-02+1.00000E-12+2.17346E-03+1.00000E-12-2.04140E-02+1.00000E-12-3.24965E-02+1.00000E-12-3.42217E-02+1.00000E-12-2.75313E-02+1.00000E-12-1.56032E-02+1.00000E-12-2.09686E-03+1.00000E-12+9.62708E-03+1.00000E-12+1.71475E-02+1.00000E-12+1.93592E-02+1.00000E-12+1.65290E-02+1.00000E-12+1.00493E-02+1.00000E-12+1.97446E-03+1.00000E-12-5.53706E-03+1.00000E-12-1.07374E-02+1.00000E-12-1.26498E-02+1.00000E-12-1.12077E-02+1.00000E-12-7.16356E-03+1.00000E-12-1.81367E-03+1.00000E-12+3.37640E-03+1.00000E-12+7.14622E-03+1.00000E-12+8.72455E-03+1.00000E-12+7.96400E-03+1.00000E-12+5.30927E-03+1.00000E-12+1.62392E-03+1.00000E-12-2.06729E-03+1.00000E-12-4.84851E-03+1.00000E-12-6.12751E-03+1.00000E-12-5.74793E-03+1.00000E-12-3.98165E-03+1.00000E-12-1.41583E-03+1.00000E-12+1.22655E-03+1.00000E-12+3.28095E-03+1.00000E-12+4.30043E-03+1.00000E-12+4.14359E-03+1.00000E-12+2.97700E-03+1.00000E-12+1.20033E-03+1.00000E-12-6.78615E-04+1.00000E-12-2.18236E-03+1.00000E-12-2.97956E-03+1.00000E-12-2.95148E-03+1.00000E-12-2.19792E-03+1.00000E-12-9.87776E-04+1.00000E-12+3.27223E-04+1.00000E-12+1.40969E-03+1.00000E-12+2.01907E-03+1.00000E-12+2.06038E-03+1.00000E-12+1.59076E-03+1.00000E-12+7.87214E-04+1.00000E-12-1.11819E-04+1.00000E-12-8.73285E-04+1.00000E-12-1.32684E-03+1.00000E-12-1.39947E-03+1.00000E-12-1.12145E-03+1.00000E-12-6.05788E-04+1.00000E-12-9.56981E-06+1.00000E-12+5.10732E-04+1.00000E-12+8.37964E-04+1.00000E-12+9.18099E-04+1.00000E-12+7.65141E-04+1.00000E-12+4.48398E-04+1.00000E-12+6.77339E-05+1.00000E-12-2.75355E-04+1.00000E-12-5.03014E-04+1.00000E-12-5.76832E-04+1.00000E-12-5.01563E-04+1.00000E-12-3.17598E-04+1.00000E-12-8.57152E-05+1.00000E-12+1.30932E-04+1.00000E-12+2.82663E-04+1.00000E-12+3.43335E-04+1.00000E-12+3.13012E-04+1.00000E-12+2.13736E-04+1.00000E-12+8.05610E-05+1.00000E-12-4.91438E-05+1.00000E-12-1.45180E-04+1.00000E-12-1.90630E-04+1.00000E-12-1.83655E-04+1.00000E-12-1.35278E-04+1.00000E-12-6.44014E-05+1.00000E-12+8.19354E-06+1.00000E-12+6.52114E-05+1.00000E-12+9.63460E-05+1.00000E-12+9.94124E-05+1.00000E-12+7.92786E-05+1.00000E-12+4.52898E-05+1.00000E-12+8.12323E-06+1.00000E-12-2.30363E-05+1.00000E-12-4.23684E-05+1.00000E-12-4.80737E-05+1.00000E-12-4.19130E-05+1.00000E-12-2.79888E-05+1.00000E-12-1.12359E-05+1.00000E-12+3.93763E-06+1.00000E-12+1.45615E-05+1.00000E-12+1.94442E-05+1.00000E-12+1.90029E-05+1.00000E-12+1.47461E-05+1.00000E-12+8.63033E-06+1.00000E-12+2.48011E-06+1.00000E-12-2.40048E-06+1.00000E-12-5.38002E-06+1.00000E-12-6.44452E-06+1.00000E-12-6.00936E-06+1.00000E-12-4.68316E-06+1.00000E-12-3.06033E-06+1.00000E-12-1.58534E-06+1.00000E-12-5.00120E-07+1.00000E-12+1.38767E-07+1.00000E-12+4.01167E-07+1.00000E-12+4.15603E-07+1.00000E-12+3.10829E-07+1.00000E-12+1.82539E-07+1.00000E-12+8.21892E-08+1.00000E-12+2.42144E-08+1.00000E-1200000570051035.0000E+020000500000+2.4360E-01+0.0000E+00058003503+1.00000E+00+1.00000E-01000545808D040030030241+2.42144E-08+1.00000E-12+8.21892E-08+1.00000E-12+1.82539E-07+1.00000E-12+3.10829E-07+1.00000E-12+4.15603E-07+1.00000E-12+4.01167E-07+1.00000E-12+1.38767E-07+1.00000E-12-5.00120E-07+1.00000E-12-1.58000079S*534E-06+1.00000E-12-3.06033E-06+1.00000E-12-4.68316E-06+1.00000E-12-6.00936E-06+1.00000E-12-6.44452E-06+1.00000E-12-5.38002E-06+1.00000E-12-2.40048E-06+1.00000E-12+2.48011E-06+1.00000E-12+8.63033E-06+1.00000E-12+1.47461E-05+1.00000E-12+1.90029E-05+1.00000E-12+1.94442E-05+1.00000E-12+1.45615E-05+1.00000E-12+3.93763E-06+1.00000E-12-1.12359E-05+1.00000E-12-2.79888E-05+1.00000E-12-4.19130E-05+1.00000E-12-4.80737E-05+1.00000E-12-4.23684E-05+1.00000E-12-2.30363E-05+1.00000E-12+8.12323E-06+1.00000E-12+4.52898E-05+1.00000E-12+7.92786E-05+1.00000E-12+9.94124E-05+1.00000E-12+9.63460E-05+1.00000E-12+6.52114E-05+1.00000E-12+8.19354E-06+1.00000E-12-6.44014E-05+1.00000E-12-1.35278E-04+1.00000E-12-1.83655E-04+1.00000E-12-1.90630E-04+1.00000E-12-1.45180E-04+1.00000E-12-4.91438E-05+1.00000E-12+8.05610E-05+1.00000E-12+2.13736E-04+1.00000E-12+3.13012E-04+1.00000E-12+3.43335E-04+1.00000E-12+2.82663E-04+1.00000E-12+1.30932E-04+1.00000E-12-8.57152E-05+1.00000E-12-3.17598E-04+1.00000E-12-5.01563E-04+1.00000E-12-5.76832E-04+1.00000E-12-5.03014E-04+1.00000E-12-2.75355E-04+1.00000E-12+6.77339E-05+1.00000E-12+4.48398E-04+1.00000E-12+7.65141E-04+1.00000E-12+9.18099E-04+1.00000E-12+8.37964E-04+1.00000E-12+5.10732E-04+1.00000E-12-9.56981E-06+1.00000E-12-6.05788E-04+1.00000E-12-1.12145E-03+1.00000E-12-1.39947E-03+1.00000E-12-1.32684E-03+1.00000E-12-8.73285E-04+1.00000E-12-1.11819E-04+1.00000E-12+7.87214E-04+1.00000E-12+1.59076E-03+1.00000E-12+2.06038E-03+1.00000E-12+2.01907E-03+1.00000E-12+1.40969E-03+1.00000E-12+3.27223E-04+1.00000E-12-9.87776E-04+1.00000E-12-2.19792E-03+1.00000E-12-2.95148E-03+1.00000E-12-2.97956E-03+1.00000E-12-2.18236E-03+1.00000E-12-6.78615E-04+1.00000E-12+1.20033E-03+1.00000E-12+2.97700E-03+1.00000E-12+4.14359E-03+1.00000E-12+4.30043E-03+1.00000E-12+3.28095E-03+1.00000E-12+1.22655E-03+1.00000E-12-1.41583E-03+1.00000E-12-3.98165E-03+1.00000E-12-5.74793E-03+1.00000E-12-6.12751E-03+1.00000E-12-4.84851E-03+1.00000E-12-2.06729E-03+1.00000E-12+1.62392E-03+1.00000E-12+5.30927E-03+1.00000E-12+7.96400E-03+1.00000E-12+8.72455E-03+1.00000E-12+7.14622E-03+1.00000E-12+3.37640E-03+1.00000E-12-1.81367E-03+1.00000E-12-7.16356E-03+1.00000E-12-1.12077E-02+1.00000E-12-1.26498E-02+1.00000E-12-1.07374E-02+1.00000E-12-5.53706E-03+1.00000E-12+1.97446E-03+1.00000E-12+1.00493E-02+1.00000E-12+1.65290E-02+1.00000E-12+1.93592E-02+1.00000E-12+1.71475E-02+1.00000E-12+9.62708E-03+1.00000E-12-2.09686E-03+1.00000E-12-1.56032E-02+1.00000E-12-2.75313E-02+1.00000E-12-3.42217E-02+1.00000E-12-3.24965E-02+1.00000E-12-2.04140E-02+1.00000E-12+2.17346E-03+1.00000E-12+3.33986E-02+1.00000E-12+6.95638E-02+1.00000E-12+1.05716E-01+1.00000E-12+1.36510E-01+1.00000E-12+1.57186E-01+1.00000E-12+1.64467E-01+1.00000E-12+1.57186E-01+1.00000E-12+1.36510E-01+1.00000E-12+1.05716E-01+1.00000E-12+6.95638E-02+1.00000E-12+3.33986E-02+1.00000E-12+2.17346E-03+1.00000E-12-2.04140E-02+1.00000E-12-3.24965E-02+1.00000E-12-3.42217E-02+1.00000E-12-2.75313E-02+1.00000E-12-1.56032E-02+1.00000E-12-2.09686E-03+1.00000E-12+9.62708E-03+1.00000E-12+1.71475E-02+1.00000E-12+1.93592E-02+1.00000E-12+1.65290E-02+1.00000E-12+1.00493E-02+1.00000E-12+1.97446E-03+1.00000E-12-5.53706E-03+1.00000E-12-1.07374E-02+1.00000E-12-1.26498E-02+1.00000E-12-1.12077E-02+1.00000E-12-7.16356E-03+1.00000E-12-1.81367E-03+1.00000E-12+3.37640E-03+1.00000E-12+7.14622E-03+1.00000E-12+8.72455E-03+1.00000E-12+7.96400E-03+1.00000E-12+5.30927E-03+1.00000E-12+1.62392E-03+1.00000E-12-2.06729E-03+1.00000E-12-4.84851E-03+1.00000E-12-6.12751E-03+1.00000E-12-5.74793E-03+1.00000E-12-3.98165E-03+1.00000E-12-1.41583E-03+1.00000E-12+1.22655E-03+1.00000E-12+3.28095E-03+1.00000E-12+4.30043E-03+1.00000E-12+4.14359E-03+1.00000E-12+2.97700E-03+1.00000E-12+1.20033E-03+1.00000E-12-6.78615E-04+1.00000E-12-2.18236E-03+1.00000E-12-2.97956E-03+1.00000E-12-2.95148E-03+1.00000E-12-2.19792E-03+1.00000E-12-9.87776E-04+1.00000E-12+3.27223E-04+1.00000E-12+1.40969E-03+1.00000E-12+2.01907E-03+1.00000E-12+2.06038E-03+1.00000E-12+1.59076E-03+1.00000E-12+7.87214E-04+1.00000E-12-1.11819E-04+1.00000E-12-8.73285E-04+1.00000E-12-1.32684E-03+1.00000E-12-1.39947E-03+000080S*1.00000E-12-1.12145E-03+1.00000E-12-6.05788E-04+1.00000E-12-9.56981E-06+1.00000E-12+5.10732E-04+1.00000E-12+8.37964E-04+1.00000E-12+9.18099E-04+1.00000E-12+7.65141E-04+1.00000E-12+4.48398E-04+1.00000E-12+6.77339E-05+1.00000E-12-2.75355E-04+1.00000E-12-5.03014E-04+1.00000E-12-5.76832E-04+1.00000E-12-5.01563E-04+1.00000E-12-3.17598E-04+1.00000E-12-8.57152E-05+1.00000E-12+1.30932E-04+1.00000E-12+2.82663E-04+1.00000E-12+3.43335E-04+1.00000E-12+3.13012E-04+1.00000E-12+2.13736E-04+1.00000E-12+8.05610E-05+1.00000E-12-4.91438E-05+1.00000E-12-1.45180E-04+1.00000E-12-1.90630E-04+1.00000E-12-1.83655E-04+1.00000E-12-1.35278E-04+1.00000E-12-6.44014E-05+1.00000E-12+8.19354E-06+1.00000E-12+6.52114E-05+1.00000E-12+9.63460E-05+1.00000E-12+9.94124E-05+1.00000E-12+7.92786E-05+1.00000E-12+4.52898E-05+1.00000E-12+8.12323E-06+1.00000E-12-2.30363E-05+1.00000E-12-4.23684E-05+1.00000E-12-4.80737E-05+1.00000E-12-4.19130E-05+1.00000E-12-2.79888E-05+1.00000E-12-1.12359E-05+1.00000E-12+3.93763E-06+1.00000E-12+1.45615E-05+1.00000E-12+1.94442E-05+1.00000E-12+1.90029E-05+1.00000E-12+1.47461E-05+1.00000E-12+8.63033E-06+1.00000E-12+2.48011E-06+1.00000E-12-2.40048E-06+1.00000E-12-5.38002E-06+1.00000E-12-6.44452E-06+1.00000E-12-6.00936E-06+1.00000E-12-4.68316E-06+1.00000E-12-3.06033E-06+1.00000E-12-1.58534E-06+1.00000E-12-5.00120E-07+1.00000E-12+1.38767E-07+1.00000E-12+4.01167E-07+1.00000E-12+4.15603E-07+1.00000E-12+3.10829E-07+1.00000E-12+1.82539E-07+1.00000E-12+8.21892E-08+1.00000E-12+2.42144E-08+1.00000E-1200000570051041.0000E+020000500000+1.4436E+00+0.0000E+00058003504+1.00000E+00+1.00000E-01000540048D050030030001+1.00000E+00+1.00000E-1200000570051052.0000E+010000100000+1.4436E+00+0.0000E+00058003505+1.00000E+00+1.00000E-0100058003500+8.62622E+10+1.00000E-0100052014802BHU0000002~001000+04.502384+135.623447-2613.4-00.1135.1-29.40001122.0000E+015.0000E-040000G~2019,289,13:09:42.0000~2019,289,13:09:47.0000~N0530478A01001002+8.02887E+01+1.00000E-01004+0.00000E+00+0.00000E+00+0.00000E+00+0.00000E+00+0.00000E+00+0.00000E+00+0.00000E+00+0.00000E+00-1.09316E+02+0.00000E+00+0.00000E+00+0.00000E+00-1.01317E+01+0.00000E+00+0.00000E+00+0.00000E+00005-4.67264E+01+7.39273E+01+0.00000E+00+0.00000E+00-4.67264E+01-7.39273E+01+0.00000E+00+0.00000E+00-1.17674E+01+0.00000E+00+0.00000E+00+0.00000E+00-2.43358E-01+3.05150E-01+0.00000E+00+0.00000E+00-2.43358E-01-3.05150E-01+0.00000E+00+0.00000E+00058003501+2.57082E+05+1.00000E-01000540048D020020030001+1.00000E+00+1.00000E-1200000570051025.0000E+020000100000+3.6000E-03+0.0000E+00058003502+3.35544E+05+1.00000E-01000545808D030030030241+0.00000E+00+1.00000E-12+0.00000E+00+1.00000E-12+0.00000E+00+1.00000E-12+0.00000E+00+1.00000E-12+0.00000E+00+1.00000E-12+0.00000E+00+1.00000E-12+0.00000E+00+1.00000E-12+0.00000E+00+1.00000E-12+0.00000E+00+1.00000E-12+0.00000E+00+1.00000E-12+0.00000E+00+1.00000E-12+0.00000E+00+1.00000E-12+0.00000E+00+1.00000E-12+0.00000E+00+1.00000E-12+0.00000E+00+1.00000E-12+0.00000E+00+1.00000E-12+0.00000E+00+1.00000E-12+0.00000E+00+1.00000E-12+0.00000E+00+1.00000E-12+0.00000E+00+1.00000E-12+0.00000E+00+1.00000E-12+0.00000E+00+1.00000E-12+0.00000E+00+1.00000E-12+0.00000E+00+1.00000E-12+0.00000E+00+1.00000E-12+0.00000E+00+1.00000E-12+0.00000E+00+1.00000E-12+0.00000E+00+1.00000E-12+0.00000E+00+1.00000E-12+0.00000E+00+1.00000E-12+0.00000E+00+1.00000E-12+0.00000E+00+1.00000E-12+0.00000E+00+1.00000E-12+0.00000E+00+1.00000E-12+0.00000E+00+1.00000E-12+0.00000E+00+1.00000E-12+0.00000E+00+1.00000E-12+0.00000E+00+1.00000E-12+0.00000E+00+1.00000E-12+0.00000E+00+1.00000E-12+0.00000E+00+1.00000E-12+0.00000E+00+1.00000E-12+0.00000E+00+1.00000E-12+0.00000E+00+1.00000E-12+0.00000E+00+1.00000E-12+0.00000E+00+1.00000E-12+0.00000E+00+1.00000E-12+0.00000E+00+1.00000E-12+0.00000E+00+1.00000E-12+0.00000E+00+1.00000E-12+0.00000E+00+1.00000E-12+0.00000E+00+1.00000E-12+0.00000E+00+1.00000E-12+0.00000E+00+1.00000E-12+0.00000E+00+1.00000E-12+0.00000E+00+1.00000E-12+0.00000E+00+1.00000E-12+0.00000E+00+1.00000E-12+0.00000E+00+1.00000E-12+0.00000E+00+1.00000E-12+0.00000E+00+1.00000E-12+0.00000E+00+1.00000E-12+0.00000E+00+1.00000E-12+0.000081S*00000E+00+1.00000E-12+0.00000E+00+1.00000E-12+0.00000E+00+1.00000E-12+0.00000E+00+1.00000E-12+0.00000E+00+1.00000E-12+0.00000E+00+1.00000E-12+0.00000E+00+1.00000E-12+0.00000E+00+1.00000E-12+0.00000E+00+1.00000E-12+0.00000E+00+1.00000E-12+0.00000E+00+1.00000E-12+0.00000E+00+1.00000E-12+0.00000E+00+1.00000E-12+0.00000E+00+1.00000E-12+0.00000E+00+1.00000E-12+0.00000E+00+1.00000E-12+0.00000E+00+1.00000E-12+0.00000E+00+1.00000E-12+0.00000E+00+1.00000E-12+0.00000E+00+1.00000E-12+0.00000E+00+1.00000E-12+0.00000E+00+1.00000E-12+6.17467E-07+1.00000E-12+2.25636E-06+1.00000E-12+7.35885E-06+1.00000E-12+1.93613E-05+1.00000E-12+4.24827E-05+1.00000E-12+8.14532E-05+1.00000E-12+1.40696E-04+1.00000E-12+2.22960E-04+1.00000E-12+3.27571E-04+1.00000E-12+4.48679E-04+1.00000E-12+5.74006E-04+1.00000E-12+6.84748E-04+1.00000E-12+7.57219E-04+1.00000E-12+7.66695E-04+1.00000E-12+6.93563E-04+1.00000E-12+5.31417E-04+1.00000E-12+2.96205E-04+1.00000E-12+3.49972E-05+1.00000E-12-1.67423E-04+1.00000E-12-1.86090E-04+1.00000E-12+1.40796E-04+1.00000E-12+1.00159E-03+1.00000E-12+2.59388E-03+1.00000E-12+5.10109E-03+1.00000E-12+8.66539E-03+1.00000E-12+1.33601E-02+1.00000E-12+1.91660E-02+1.00000E-12+2.59545E-02+1.00000E-12+3.34833E-02+1.00000E-12+4.14040E-02+1.00000E-12+4.92847E-02+1.00000E-12+5.66448E-02+1.00000E-12+6.29979E-02+1.00000E-12+6.79003E-02+1.00000E-12+7.09958E-02+1.00000E-12+7.20542E-02+1.00000E-12+7.09958E-02+1.00000E-12+6.79003E-02+1.00000E-12+6.29979E-02+1.00000E-12+5.66448E-02+1.00000E-12+4.92847E-02+1.00000E-12+4.14040E-02+1.00000E-12+3.34833E-02+1.00000E-12+2.59545E-02+1.00000E-12+1.91660E-02+1.00000E-12+1.33601E-02+1.00000E-12+8.66539E-03+1.00000E-12+5.10109E-03+1.00000E-12+2.59388E-03+1.00000E-12+1.00159E-03+1.00000E-12+1.40796E-04+1.00000E-12-1.86090E-04+1.00000E-12-1.67423E-04+1.00000E-12+3.49972E-05+1.00000E-12+2.96205E-04+1.00000E-12+5.31417E-04+1.00000E-12+6.93563E-04+1.00000E-12+7.66695E-04+1.00000E-12+7.57219E-04+1.00000E-12+6.84748E-04+1.00000E-12+5.74006E-04+1.00000E-12+4.48679E-04+1.00000E-12+3.27571E-04+1.00000E-12+2.22960E-04+1.00000E-12+1.40696E-04+1.00000E-12+8.14532E-05+1.00000E-12+4.24827E-05+1.00000E-12+1.93613E-05+1.00000E-12+7.35885E-06+1.00000E-12+2.25636E-06+1.00000E-12+6.17467E-07+1.00000E-12+0.00000E+00+1.00000E-12+0.00000E+00+1.00000E-12+0.00000E+00+1.00000E-12+0.00000E+00+1.00000E-12+0.00000E+00+1.00000E-12+0.00000E+00+1.00000E-12+0.00000E+00+1.00000E-12+0.00000E+00+1.00000E-12+0.00000E+00+1.00000E-12+0.00000E+00+1.00000E-12+0.00000E+00+1.00000E-12+0.00000E+00+1.00000E-12+0.00000E+00+1.00000E-12+0.00000E+00+1.00000E-12+0.00000E+00+1.00000E-12+0.00000E+00+1.00000E-12+0.00000E+00+1.00000E-12+0.00000E+00+1.00000E-12+0.00000E+00+1.00000E-12+0.00000E+00+1.00000E-12+0.00000E+00+1.00000E-12+0.00000E+00+1.00000E-12+0.00000E+00+1.00000E-12+0.00000E+00+1.00000E-12+0.00000E+00+1.00000E-12+0.00000E+00+1.00000E-12+0.00000E+00+1.00000E-12+0.00000E+00+1.00000E-12+0.00000E+00+1.00000E-12+0.00000E+00+1.00000E-12+0.00000E+00+1.00000E-12+0.00000E+00+1.00000E-12+0.00000E+00+1.00000E-12+0.00000E+00+1.00000E-12+0.00000E+00+1.00000E-12+0.00000E+00+1.00000E-12+0.00000E+00+1.00000E-12+0.00000E+00+1.00000E-12+0.00000E+00+1.00000E-12+0.00000E+00+1.00000E-12+0.00000E+00+1.00000E-12+0.00000E+00+1.00000E-12+0.00000E+00+1.00000E-12+0.00000E+00+1.00000E-12+0.00000E+00+1.00000E-12+0.00000E+00+1.00000E-12+0.00000E+00+1.00000E-12+0.00000E+00+1.00000E-12+0.00000E+00+1.00000E-12+0.00000E+00+1.00000E-12+0.00000E+00+1.00000E-12+0.00000E+00+1.00000E-12+0.00000E+00+1.00000E-12+0.00000E+00+1.00000E-12+0.00000E+00+1.00000E-12+0.00000E+00+1.00000E-12+0.00000E+00+1.00000E-12+0.00000E+00+1.00000E-12+0.00000E+00+1.00000E-12+0.00000E+00+1.00000E-12+0.00000E+00+1.00000E-12+0.00000E+00+1.00000E-12+0.00000E+00+1.00000E-12+0.00000E+00+1.00000E-12+0.00000E+00+1.00000E-12+0.00000E+00+1.00000E-12+0.00000E+00+1.00000E-12+0.00000E+00+1.00000E-12+0.00000E+00+1.00000E-12+0.00000E+00+1.00000E-12+0.00000E+00+1.00000E-12+0.00000E+00+1.00000E-12+0.00000E+00+1.00000E-12+0.00000E+00+1.00000E-12+0.00000E+00+1.00000E-12+0.00000E+00+1.00000E-12+0.00000E+00+1.00000E-12+0.00000E+0000082S*0+1.00000E-12+0.00000E+00+1.00000E-12+0.00000E+00+1.00000E-12+0.00000E+00+1.00000E-12+0.00000E+00+1.00000E-12+0.00000E+00+1.00000E-12+0.00000E+00+1.00000E-12+0.00000E+00+1.00000E-1200000570051035.0000E+020000500000+2.4360E-01+0.0000E+00058003503+1.00000E+00+1.00000E-01000545808D040030030241+2.42144E-08+1.00000E-12+8.21892E-08+1.00000E-12+1.82539E-07+1.00000E-12+3.10829E-07+1.00000E-12+4.15603E-07+1.00000E-12+4.01167E-07+1.00000E-12+1.38767E-07+1.00000E-12-5.00120E-07+1.00000E-12-1.58534E-06+1.00000E-12-3.06033E-06+1.00000E-12-4.68316E-06+1.00000E-12-6.00936E-06+1.00000E-12-6.44452E-06+1.00000E-12-5.38002E-06+1.00000E-12-2.40048E-06+1.00000E-12+2.48011E-06+1.00000E-12+8.63033E-06+1.00000E-12+1.47461E-05+1.00000E-12+1.90029E-05+1.00000E-12+1.94442E-05+1.00000E-12+1.45615E-05+1.00000E-12+3.93763E-06+1.00000E-12-1.12359E-05+1.00000E-12-2.79888E-05+1.00000E-12-4.19130E-05+1.00000E-12-4.80737E-05+1.00000E-12-4.23684E-05+1.00000E-12-2.30363E-05+1.00000E-12+8.12323E-06+1.00000E-12+4.52898E-05+1.00000E-12+7.92786E-05+1.00000E-12+9.94124E-05+1.00000E-12+9.63460E-05+1.00000E-12+6.52114E-05+1.00000E-12+8.19354E-06+1.00000E-12-6.44014E-05+1.00000E-12-1.35278E-04+1.00000E-12-1.83655E-04+1.00000E-12-1.90630E-04+1.00000E-12-1.45180E-04+1.00000E-12-4.91438E-05+1.00000E-12+8.05610E-05+1.00000E-12+2.13736E-04+1.00000E-12+3.13012E-04+1.00000E-12+3.43335E-04+1.00000E-12+2.82663E-04+1.00000E-12+1.30932E-04+1.00000E-12-8.57152E-05+1.00000E-12-3.17598E-04+1.00000E-12-5.01563E-04+1.00000E-12-5.76832E-04+1.00000E-12-5.03014E-04+1.00000E-12-2.75355E-04+1.00000E-12+6.77339E-05+1.00000E-12+4.48398E-04+1.00000E-12+7.65141E-04+1.00000E-12+9.18099E-04+1.00000E-12+8.37964E-04+1.00000E-12+5.10732E-04+1.00000E-12-9.56981E-06+1.00000E-12-6.05788E-04+1.00000E-12-1.12145E-03+1.00000E-12-1.39947E-03+1.00000E-12-1.32684E-03+1.00000E-12-8.73285E-04+1.00000E-12-1.11819E-04+1.00000E-12+7.87214E-04+1.00000E-12+1.59076E-03+1.00000E-12+2.06038E-03+1.00000E-12+2.01907E-03+1.00000E-12+1.40969E-03+1.00000E-12+3.27223E-04+1.00000E-12-9.87776E-04+1.00000E-12-2.19792E-03+1.00000E-12-2.95148E-03+1.00000E-12-2.97956E-03+1.00000E-12-2.18236E-03+1.00000E-12-6.78615E-04+1.00000E-12+1.20033E-03+1.00000E-12+2.97700E-03+1.00000E-12+4.14359E-03+1.00000E-12+4.30043E-03+1.00000E-12+3.28095E-03+1.00000E-12+1.22655E-03+1.00000E-12-1.41583E-03+1.00000E-12-3.98165E-03+1.00000E-12-5.74793E-03+1.00000E-12-6.12751E-03+1.00000E-12-4.84851E-03+1.00000E-12-2.06729E-03+1.00000E-12+1.62392E-03+1.00000E-12+5.30927E-03+1.00000E-12+7.96400E-03+1.00000E-12+8.72455E-03+1.00000E-12+7.14622E-03+1.00000E-12+3.37640E-03+1.00000E-12-1.81367E-03+1.00000E-12-7.16356E-03+1.00000E-12-1.12077E-02+1.00000E-12-1.26498E-02+1.00000E-12-1.07374E-02+1.00000E-12-5.53706E-03+1.00000E-12+1.97446E-03+1.00000E-12+1.00493E-02+1.00000E-12+1.65290E-02+1.00000E-12+1.93592E-02+1.00000E-12+1.71475E-02+1.00000E-12+9.62708E-03+1.00000E-12-2.09686E-03+1.00000E-12-1.56032E-02+1.00000E-12-2.75313E-02+1.00000E-12-3.42217E-02+1.00000E-12-3.24965E-02+1.00000E-12-2.04140E-02+1.00000E-12+2.17346E-03+1.00000E-12+3.33986E-02+1.00000E-12+6.95638E-02+1.00000E-12+1.05716E-01+1.00000E-12+1.36510E-01+1.00000E-12+1.57186E-01+1.00000E-12+1.64467E-01+1.00000E-12+1.57186E-01+1.00000E-12+1.36510E-01+1.00000E-12+1.05716E-01+1.00000E-12+6.95638E-02+1.00000E-12+3.33986E-02+1.00000E-12+2.17346E-03+1.00000E-12-2.04140E-02+1.00000E-12-3.24965E-02+1.00000E-12-3.42217E-02+1.00000E-12-2.75313E-02+1.00000E-12-1.56032E-02+1.00000E-12-2.09686E-03+1.00000E-12+9.62708E-03+1.00000E-12+1.71475E-02+1.00000E-12+1.93592E-02+1.00000E-12+1.65290E-02+1.00000E-12+1.00493E-02+1.00000E-12+1.97446E-03+1.00000E-12-5.53706E-03+1.00000E-12-1.07374E-02+1.00000E-12-1.26498E-02+1.00000E-12-1.12077E-02+1.00000E-12-7.16356E-03+1.00000E-12-1.81367E-03+1.00000E-12+3.37640E-03+1.00000E-12+7.14622E-03+1.00000E-12+8.72455E-03+1.00000E-12+7.96400E-03+1.00000E-12+5.30927E-03+1.00000E-12+1.62392E-03+1.00000E-12-2.06729E-03+1.00000E-12-4.84851E-03+1.00000E-12-6.12751E-03+1.00000E-12-5.74793E-03+1.00000E-12-3.98165E-03+1.00000E-12-1.41583E-03+1.00000E-12+1.22655E-03+1.00000E-12+3.28000083S*095E-03+1.00000E-12+4.30043E-03+1.00000E-12+4.14359E-03+1.00000E-12+2.97700E-03+1.00000E-12+1.20033E-03+1.00000E-12-6.78615E-04+1.00000E-12-2.18236E-03+1.00000E-12-2.97956E-03+1.00000E-12-2.95148E-03+1.00000E-12-2.19792E-03+1.00000E-12-9.87776E-04+1.00000E-12+3.27223E-04+1.00000E-12+1.40969E-03+1.00000E-12+2.01907E-03+1.00000E-12+2.06038E-03+1.00000E-12+1.59076E-03+1.00000E-12+7.87214E-04+1.00000E-12-1.11819E-04+1.00000E-12-8.73285E-04+1.00000E-12-1.32684E-03+1.00000E-12-1.39947E-03+1.00000E-12-1.12145E-03+1.00000E-12-6.05788E-04+1.00000E-12-9.56981E-06+1.00000E-12+5.10732E-04+1.00000E-12+8.37964E-04+1.00000E-12+9.18099E-04+1.00000E-12+7.65141E-04+1.00000E-12+4.48398E-04+1.00000E-12+6.77339E-05+1.00000E-12-2.75355E-04+1.00000E-12-5.03014E-04+1.00000E-12-5.76832E-04+1.00000E-12-5.01563E-04+1.00000E-12-3.17598E-04+1.00000E-12-8.57152E-05+1.00000E-12+1.30932E-04+1.00000E-12+2.82663E-04+1.00000E-12+3.43335E-04+1.00000E-12+3.13012E-04+1.00000E-12+2.13736E-04+1.00000E-12+8.05610E-05+1.00000E-12-4.91438E-05+1.00000E-12-1.45180E-04+1.00000E-12-1.90630E-04+1.00000E-12-1.83655E-04+1.00000E-12-1.35278E-04+1.00000E-12-6.44014E-05+1.00000E-12+8.19354E-06+1.00000E-12+6.52114E-05+1.00000E-12+9.63460E-05+1.00000E-12+9.94124E-05+1.00000E-12+7.92786E-05+1.00000E-12+4.52898E-05+1.00000E-12+8.12323E-06+1.00000E-12-2.30363E-05+1.00000E-12-4.23684E-05+1.00000E-12-4.80737E-05+1.00000E-12-4.19130E-05+1.00000E-12-2.79888E-05+1.00000E-12-1.12359E-05+1.00000E-12+3.93763E-06+1.00000E-12+1.45615E-05+1.00000E-12+1.94442E-05+1.00000E-12+1.90029E-05+1.00000E-12+1.47461E-05+1.00000E-12+8.63033E-06+1.00000E-12+2.48011E-06+1.00000E-12-2.40048E-06+1.00000E-12-5.38002E-06+1.00000E-12-6.44452E-06+1.00000E-12-6.00936E-06+1.00000E-12-4.68316E-06+1.00000E-12-3.06033E-06+1.00000E-12-1.58534E-06+1.00000E-12-5.00120E-07+1.00000E-12+1.38767E-07+1.00000E-12+4.01167E-07+1.00000E-12+4.15603E-07+1.00000E-12+3.10829E-07+1.00000E-12+1.82539E-07+1.00000E-12+8.21892E-08+1.00000E-12+2.42144E-08+1.00000E-1200000570051041.0000E+020000500000+1.4436E+00+0.0000E+00058003504+1.00000E+00+1.00000E-01000540048D050030030001+1.00000E+00+1.00000E-1200000570051052.0000E+010000100000+1.4436E+00+0.0000E+00058003505+1.00000E+00+1.00000E-0100058003500+8.62622E+10+1.00000E-0100052014802BHU0000002~001000+04.502384+135.623447-2613.4-00.1135.1-29.40001122.0000E+015.0000E-040000G~2019,289,13:09:49.0000~2019,289,13:10:05.0000~N0530478A01001002+8.02887E+01+1.00000E-01004+0.00000E+00+0.00000E+00+0.00000E+00+0.00000E+00+0.00000E+00+0.00000E+00+0.00000E+00+0.00000E+00-1.09316E+02+0.00000E+00+0.00000E+00+0.00000E+00-1.01317E+01+0.00000E+00+0.00000E+00+0.00000E+00005-4.67264E+01+7.39273E+01+0.00000E+00+0.00000E+00-4.67264E+01-7.39273E+01+0.00000E+00+0.00000E+00-1.17674E+01+0.00000E+00+0.00000E+00+0.00000E+00-2.43358E-01+3.05150E-01+0.00000E+00+0.00000E+00-2.43358E-01-3.05150E-01+0.00000E+00+0.00000E+00058003501+2.57082E+05+1.00000E-01000540048D020020030001+1.00000E+00+1.00000E-1200000570051025.0000E+020000100000+3.6000E-03+0.0000E+00058003502+3.35544E+05+1.00000E-01000545808D030030030241+0.00000E+00+1.00000E-12+0.00000E+00+1.00000E-12+0.00000E+00+1.00000E-12+0.00000E+00+1.00000E-12+0.00000E+00+1.00000E-12+0.00000E+00+1.00000E-12+0.00000E+00+1.00000E-12+0.00000E+00+1.00000E-12+0.00000E+00+1.00000E-12+0.00000E+00+1.00000E-12+0.00000E+00+1.00000E-12+0.00000E+00+1.00000E-12+0.00000E+00+1.00000E-12+0.00000E+00+1.00000E-12+0.00000E+00+1.00000E-12+0.00000E+00+1.00000E-12+0.00000E+00+1.00000E-12+0.00000E+00+1.00000E-12+0.00000E+00+1.00000E-12+0.00000E+00+1.00000E-12+0.00000E+00+1.00000E-12+0.00000E+00+1.00000E-12+0.00000E+00+1.00000E-12+0.00000E+00+1.00000E-12+0.00000E+00+1.00000E-12+0.00000E+00+1.00000E-12+0.00000E+00+1.00000E-12+0.00000E+00+1.00000E-12+0.00000E+00+1.00000E-12+0.00000E+00+1.00000E-12+0.00000E+00+1.00000E-12+0.00000E+00+1.00000E-12+0.00000E+00+1.00000E-12+0.00000E+00+1.00000E-12+0.00000E+00+1.00000E-12+0.00000E+00+1.00000E-12+0.00000E+00+1.00000E-12+0.00000E+00+1.00000E-12+0.00000E+00+1.00000E-12+0.00000E+00+1.00000E-12+0.00000E+00+1.00000E-12+0.00000E+00+1.00000E-12+0.00000E+00+1.0000000084S*0E-12+0.00000E+00+1.00000E-12+0.00000E+00+1.00000E-12+0.00000E+00+1.00000E-12+0.00000E+00+1.00000E-12+0.00000E+00+1.00000E-12+0.00000E+00+1.00000E-12+0.00000E+00+1.00000E-12+0.00000E+00+1.00000E-12+0.00000E+00+1.00000E-12+0.00000E+00+1.00000E-12+0.00000E+00+1.00000E-12+0.00000E+00+1.00000E-12+0.00000E+00+1.00000E-12+0.00000E+00+1.00000E-12+0.00000E+00+1.00000E-12+0.00000E+00+1.00000E-12+0.00000E+00+1.00000E-12+0.00000E+00+1.00000E-12+0.00000E+00+1.00000E-12+0.00000E+00+1.00000E-12+0.00000E+00+1.00000E-12+0.00000E+00+1.00000E-12+0.00000E+00+1.00000E-12+0.00000E+00+1.00000E-12+0.00000E+00+1.00000E-12+0.00000E+00+1.00000E-12+0.00000E+00+1.00000E-12+0.00000E+00+1.00000E-12+0.00000E+00+1.00000E-12+0.00000E+00+1.00000E-12+0.00000E+00+1.00000E-12+0.00000E+00+1.00000E-12+0.00000E+00+1.00000E-12+0.00000E+00+1.00000E-12+0.00000E+00+1.00000E-12+0.00000E+00+1.00000E-12+0.00000E+00+1.00000E-12+0.00000E+00+1.00000E-12+0.00000E+00+1.00000E-12+0.00000E+00+1.00000E-12+0.00000E+00+1.00000E-12+0.00000E+00+1.00000E-12+6.17467E-07+1.00000E-12+2.25636E-06+1.00000E-12+7.35885E-06+1.00000E-12+1.93613E-05+1.00000E-12+4.24827E-05+1.00000E-12+8.14532E-05+1.00000E-12+1.40696E-04+1.00000E-12+2.22960E-04+1.00000E-12+3.27571E-04+1.00000E-12+4.48679E-04+1.00000E-12+5.74006E-04+1.00000E-12+6.84748E-04+1.00000E-12+7.57219E-04+1.00000E-12+7.66695E-04+1.00000E-12+6.93563E-04+1.00000E-12+5.31417E-04+1.00000E-12+2.96205E-04+1.00000E-12+3.49972E-05+1.00000E-12-1.67423E-04+1.00000E-12-1.86090E-04+1.00000E-12+1.40796E-04+1.00000E-12+1.00159E-03+1.00000E-12+2.59388E-03+1.00000E-12+5.10109E-03+1.00000E-12+8.66539E-03+1.00000E-12+1.33601E-02+1.00000E-12+1.91660E-02+1.00000E-12+2.59545E-02+1.00000E-12+3.34833E-02+1.00000E-12+4.14040E-02+1.00000E-12+4.92847E-02+1.00000E-12+5.66448E-02+1.00000E-12+6.29979E-02+1.00000E-12+6.79003E-02+1.00000E-12+7.09958E-02+1.00000E-12+7.20542E-02+1.00000E-12+7.09958E-02+1.00000E-12+6.79003E-02+1.00000E-12+6.29979E-02+1.00000E-12+5.66448E-02+1.00000E-12+4.92847E-02+1.00000E-12+4.14040E-02+1.00000E-12+3.34833E-02+1.00000E-12+2.59545E-02+1.00000E-12+1.91660E-02+1.00000E-12+1.33601E-02+1.00000E-12+8.66539E-03+1.00000E-12+5.10109E-03+1.00000E-12+2.59388E-03+1.00000E-12+1.00159E-03+1.00000E-12+1.40796E-04+1.00000E-12-1.86090E-04+1.00000E-12-1.67423E-04+1.00000E-12+3.49972E-05+1.00000E-12+2.96205E-04+1.00000E-12+5.31417E-04+1.00000E-12+6.93563E-04+1.00000E-12+7.66695E-04+1.00000E-12+7.57219E-04+1.00000E-12+6.84748E-04+1.00000E-12+5.74006E-04+1.00000E-12+4.48679E-04+1.00000E-12+3.27571E-04+1.00000E-12+2.22960E-04+1.00000E-12+1.40696E-04+1.00000E-12+8.14532E-05+1.00000E-12+4.24827E-05+1.00000E-12+1.93613E-05+1.00000E-12+7.35885E-06+1.00000E-12+2.25636E-06+1.00000E-12+6.17467E-07+1.00000E-12+0.00000E+00+1.00000E-12+0.00000E+00+1.00000E-12+0.00000E+00+1.00000E-12+0.00000E+00+1.00000E-12+0.00000E+00+1.00000E-12+0.00000E+00+1.00000E-12+0.00000E+00+1.00000E-12+0.00000E+00+1.00000E-12+0.00000E+00+1.00000E-12+0.00000E+00+1.00000E-12+0.00000E+00+1.00000E-12+0.00000E+00+1.00000E-12+0.00000E+00+1.00000E-12+0.00000E+00+1.00000E-12+0.00000E+00+1.00000E-12+0.00000E+00+1.00000E-12+0.00000E+00+1.00000E-12+0.00000E+00+1.00000E-12+0.00000E+00+1.00000E-12+0.00000E+00+1.00000E-12+0.00000E+00+1.00000E-12+0.00000E+00+1.00000E-12+0.00000E+00+1.00000E-12+0.00000E+00+1.00000E-12+0.00000E+00+1.00000E-12+0.00000E+00+1.00000E-12+0.00000E+00+1.00000E-12+0.00000E+00+1.00000E-12+0.00000E+00+1.00000E-12+0.00000E+00+1.00000E-12+0.00000E+00+1.00000E-12+0.00000E+00+1.00000E-12+0.00000E+00+1.00000E-12+0.00000E+00+1.00000E-12+0.00000E+00+1.00000E-12+0.00000E+00+1.00000E-12+0.00000E+00+1.00000E-12+0.00000E+00+1.00000E-12+0.00000E+00+1.00000E-12+0.00000E+00+1.00000E-12+0.00000E+00+1.00000E-12+0.00000E+00+1.00000E-12+0.00000E+00+1.00000E-12+0.00000E+00+1.00000E-12+0.00000E+00+1.00000E-12+0.00000E+00+1.00000E-12+0.00000E+00+1.00000E-12+0.00000E+00+1.00000E-12+0.00000E+00+1.00000E-12+0.00000E+00+1.00000E-12+0.00000E+00+1.00000E-12+0.00000E+00+1.00000E-12+0.00000E+00+1.00000E-12+0.00000E+00+1.00000E-12+0.00000E+00+1.00000E-12+0.00000E+00+1.00000E-12+0.00000E+00+1.00000E-12+0.000085S*00000E+00+1.00000E-12+0.00000E+00+1.00000E-12+0.00000E+00+1.00000E-12+0.00000E+00+1.00000E-12+0.00000E+00+1.00000E-12+0.00000E+00+1.00000E-12+0.00000E+00+1.00000E-12+0.00000E+00+1.00000E-12+0.00000E+00+1.00000E-12+0.00000E+00+1.00000E-12+0.00000E+00+1.00000E-12+0.00000E+00+1.00000E-12+0.00000E+00+1.00000E-12+0.00000E+00+1.00000E-12+0.00000E+00+1.00000E-12+0.00000E+00+1.00000E-12+0.00000E+00+1.00000E-12+0.00000E+00+1.00000E-12+0.00000E+00+1.00000E-12+0.00000E+00+1.00000E-12+0.00000E+00+1.00000E-12+0.00000E+00+1.00000E-12+0.00000E+00+1.00000E-12+0.00000E+00+1.00000E-12+0.00000E+00+1.00000E-12+0.00000E+00+1.00000E-12+0.00000E+00+1.00000E-12+0.00000E+00+1.00000E-1200000570051035.0000E+020000500000+2.4360E-01+0.0000E+00058003503+1.00000E+00+1.00000E-01000545808D040030030241+2.42691E-08+1.00000E-12+8.21473E-08+1.00000E-12+1.82556E-07+1.00000E-12+3.10908E-07+1.00000E-12+4.15584E-07+1.00000E-12+4.01145E-07+1.00000E-12+1.38694E-07+1.00000E-12-5.00010E-07+1.00000E-12-1.58526E-06+1.00000E-12-3.06029E-06+1.00000E-12-4.68311E-06+1.00000E-12-6.00936E-06+1.00000E-12-6.44456E-06+1.00000E-12-5.37998E-06+1.00000E-12-2.40051E-06+1.00000E-12+2.48009E-06+1.00000E-12+8.63037E-06+1.00000E-12+1.47461E-05+1.00000E-12+1.90029E-05+1.00000E-12+1.94442E-05+1.00000E-12+1.45614E-05+1.00000E-12+3.93760E-06+1.00000E-12-1.12360E-05+1.00000E-12-2.79889E-05+1.00000E-12-4.19131E-05+1.00000E-12-4.80738E-05+1.00000E-12-4.23685E-05+1.00000E-12-2.30363E-05+1.00000E-12+8.12332E-06+1.00000E-12+4.52898E-05+1.00000E-12+7.92786E-05+1.00000E-12+9.94125E-05+1.00000E-12+9.63460E-05+1.00000E-12+6.52114E-05+1.00000E-12+8.19356E-06+1.00000E-12-6.44014E-05+1.00000E-12-1.35278E-04+1.00000E-12-1.83655E-04+1.00000E-12-1.90630E-04+1.00000E-12-1.45180E-04+1.00000E-12-4.91439E-05+1.00000E-12+8.05611E-05+1.00000E-12+2.13736E-04+1.00000E-12+3.13012E-04+1.00000E-12+3.43335E-04+1.00000E-12+2.82663E-04+1.00000E-12+1.30932E-04+1.00000E-12-8.57153E-05+1.00000E-12-3.17598E-04+1.00000E-12-5.01563E-04+1.00000E-12-5.76832E-04+1.00000E-12-5.03014E-04+1.00000E-12-2.75355E-04+1.00000E-12+6.77340E-05+1.00000E-12+4.48398E-04+1.00000E-12+7.65141E-04+1.00000E-12+9.18099E-04+1.00000E-12+8.37964E-04+1.00000E-12+5.10732E-04+1.00000E-12-9.56978E-06+1.00000E-12-6.05788E-04+1.00000E-12-1.12145E-03+1.00000E-12-1.39947E-03+1.00000E-12-1.32684E-03+1.00000E-12-8.73285E-04+1.00000E-12-1.11819E-04+1.00000E-12+7.87214E-04+1.00000E-12+1.59076E-03+1.00000E-12+2.06038E-03+1.00000E-12+2.01907E-03+1.00000E-12+1.40969E-03+1.00000E-12+3.27223E-04+1.00000E-12-9.87776E-04+1.00000E-12-2.19792E-03+1.00000E-12-2.95148E-03+1.00000E-12-2.97956E-03+1.00000E-12-2.18236E-03+1.00000E-12-6.78615E-04+1.00000E-12+1.20033E-03+1.00000E-12+2.97700E-03+1.00000E-12+4.14359E-03+1.00000E-12+4.30043E-03+1.00000E-12+3.28095E-03+1.00000E-12+1.22655E-03+1.00000E-12-1.41583E-03+1.00000E-12-3.98165E-03+1.00000E-12-5.74793E-03+1.00000E-12-6.12751E-03+1.00000E-12-4.84851E-03+1.00000E-12-2.06729E-03+1.00000E-12+1.62392E-03+1.00000E-12+5.30927E-03+1.00000E-12+7.96400E-03+1.00000E-12+8.72455E-03+1.00000E-12+7.14622E-03+1.00000E-12+3.37640E-03+1.00000E-12-1.81367E-03+1.00000E-12-7.16356E-03+1.00000E-12-1.12077E-02+1.00000E-12-1.26498E-02+1.00000E-12-1.07374E-02+1.00000E-12-5.53706E-03+1.00000E-12+1.97446E-03+1.00000E-12+1.00493E-02+1.00000E-12+1.65290E-02+1.00000E-12+1.93592E-02+1.00000E-12+1.71475E-02+1.00000E-12+9.62708E-03+1.00000E-12-2.09686E-03+1.00000E-12-1.56032E-02+1.00000E-12-2.75313E-02+1.00000E-12-3.42217E-02+1.00000E-12-3.24965E-02+1.00000E-12-2.04140E-02+1.00000E-12+2.17346E-03+1.00000E-12+3.33986E-02+1.00000E-12+6.95638E-02+1.00000E-12+1.05716E-01+1.00000E-12+1.36510E-01+1.00000E-12+1.57186E-01+1.00000E-12+1.64467E-01+1.00000E-12+1.57186E-01+1.00000E-12+1.36510E-01+1.00000E-12+1.05716E-01+1.00000E-12+6.95638E-02+1.00000E-12+3.33986E-02+1.00000E-12+2.17346E-03+1.00000E-12-2.04140E-02+1.00000E-12-3.24965E-02+1.00000E-12-3.42217E-02+1.00000E-12-2.75313E-02+1.00000E-12-1.56032E-02+1.00000E-12-2.09686E-03+1.00000E-12+9.62708E-03+1.00000E-12+1.71475E-02+1.00000E-12+1.93592E-02+1.00000E-12+1.65290E-02+1.00000E-12+1.00493E-02+1.00000E000086S*-12+1.97446E-03+1.00000E-12-5.53706E-03+1.00000E-12-1.07374E-02+1.00000E-12-1.26498E-02+1.00000E-12-1.12077E-02+1.00000E-12-7.16356E-03+1.00000E-12-1.81367E-03+1.00000E-12+3.37640E-03+1.00000E-12+7.14622E-03+1.00000E-12+8.72455E-03+1.00000E-12+7.96400E-03+1.00000E-12+5.30927E-03+1.00000E-12+1.62392E-03+1.00000E-12-2.06729E-03+1.00000E-12-4.84851E-03+1.00000E-12-6.12751E-03+1.00000E-12-5.74793E-03+1.00000E-12-3.98165E-03+1.00000E-12-1.41583E-03+1.00000E-12+1.22655E-03+1.00000E-12+3.28095E-03+1.00000E-12+4.30043E-03+1.00000E-12+4.14359E-03+1.00000E-12+2.97700E-03+1.00000E-12+1.20033E-03+1.00000E-12-6.78615E-04+1.00000E-12-2.18236E-03+1.00000E-12-2.97956E-03+1.00000E-12-2.95148E-03+1.00000E-12-2.19792E-03+1.00000E-12-9.87776E-04+1.00000E-12+3.27223E-04+1.00000E-12+1.40969E-03+1.00000E-12+2.01907E-03+1.00000E-12+2.06038E-03+1.00000E-12+1.59076E-03+1.00000E-12+7.87214E-04+1.00000E-12-1.11819E-04+1.00000E-12-8.73285E-04+1.00000E-12-1.32684E-03+1.00000E-12-1.39947E-03+1.00000E-12-1.12145E-03+1.00000E-12-6.05788E-04+1.00000E-12-9.56978E-06+1.00000E-12+5.10732E-04+1.00000E-12+8.37964E-04+1.00000E-12+9.18099E-04+1.00000E-12+7.65141E-04+1.00000E-12+4.48398E-04+1.00000E-12+6.77340E-05+1.00000E-12-2.75355E-04+1.00000E-12-5.03014E-04+1.00000E-12-5.76832E-04+1.00000E-12-5.01563E-04+1.00000E-12-3.17598E-04+1.00000E-12-8.57153E-05+1.00000E-12+1.30932E-04+1.00000E-12+2.82663E-04+1.00000E-12+3.43335E-04+1.00000E-12+3.13012E-04+1.00000E-12+2.13736E-04+1.00000E-12+8.05611E-05+1.00000E-12-4.91439E-05+1.00000E-12-1.45180E-04+1.00000E-12-1.90630E-04+1.00000E-12-1.83655E-04+1.00000E-12-1.35278E-04+1.00000E-12-6.44014E-05+1.00000E-12+8.19356E-06+1.00000E-12+6.52114E-05+1.00000E-12+9.63460E-05+1.00000E-12+9.94125E-05+1.00000E-12+7.92786E-05+1.00000E-12+4.52898E-05+1.00000E-12+8.12332E-06+1.00000E-12-2.30363E-05+1.00000E-12-4.23685E-05+1.00000E-12-4.80738E-05+1.00000E-12-4.19131E-05+1.00000E-12-2.79889E-05+1.00000E-12-1.12360E-05+1.00000E-12+3.93760E-06+1.00000E-12+1.45614E-05+1.00000E-12+1.94442E-05+1.00000E-12+1.90029E-05+1.00000E-12+1.47461E-05+1.00000E-12+8.63037E-06+1.00000E-12+2.48009E-06+1.00000E-12-2.40051E-06+1.00000E-12-5.37998E-06+1.00000E-12-6.44456E-06+1.00000E-12-6.00936E-06+1.00000E-12-4.68311E-06+1.00000E-12-3.06029E-06+1.00000E-12-1.58526E-06+1.00000E-12-5.00010E-07+1.00000E-12+1.38694E-07+1.00000E-12+4.01145E-07+1.00000E-12+4.15584E-07+1.00000E-12+3.10908E-07+1.00000E-12+1.82556E-07+1.00000E-12+8.21473E-08+1.00000E-12+2.42691E-08+1.00000E-1200000570051041.0000E+020000500000+1.4436E+00+0.0000E+00058003504+1.00000E+00+1.00000E-0100058003500+8.62622E+10+1.00000E-0100052014802BHU0000002~001000+04.502384+135.623447-2613.4-00.1135.1-29.40001122.0000E+015.0000E-040000G~2019,289,14:27:26.0000~2019,289,14:27:55.0000~N0530478A01001002+8.02887E+01+1.00000E-01004+0.00000E+00+0.00000E+00+0.00000E+00+0.00000E+00+0.00000E+00+0.00000E+00+0.00000E+00+0.00000E+00-1.09316E+02+0.00000E+00+0.00000E+00+0.00000E+00-1.01317E+01+0.00000E+00+0.00000E+00+0.00000E+00005-4.67264E+01+7.39273E+01+0.00000E+00+0.00000E+00-4.67264E+01-7.39273E+01+0.00000E+00+0.00000E+00-1.17674E+01+0.00000E+00+0.00000E+00+0.00000E+00-2.43358E-01+3.05150E-01+0.00000E+00+0.00000E+00-2.43358E-01-3.05150E-01+0.00000E+00+0.00000E+00058003501+2.57082E+05+1.00000E-01000540048D020020030001+1.00000E+00+1.00000E-1200000570051025.0000E+020000100000+3.6000E-03+0.0000E+00058003502+3.35544E+05+1.00000E-01000545808D030030030241+2.42144E-08+1.00000E-12+8.21892E-08+1.00000E-12+1.82539E-07+1.00000E-12+3.10829E-07+1.00000E-12+4.15603E-07+1.00000E-12+4.01167E-07+1.00000E-12+1.38767E-07+1.00000E-12-5.00120E-07+1.00000E-12-1.58534E-06+1.00000E-12-3.06033E-06+1.00000E-12-4.68316E-06+1.00000E-12-6.00936E-06+1.00000E-12-6.44452E-06+1.00000E-12-5.38002E-06+1.00000E-12-2.40048E-06+1.00000E-12+2.48011E-06+1.00000E-12+8.63033E-06+1.00000E-12+1.47461E-05+1.00000E-12+1.90029E-05+1.00000E-12+1.94442E-05+1.00000E-12+1.45615E-05+1.00000E-12+3.93763E-06+1.00000E-12-1.12359E-05+1.00000E-12-2.79888E-05+1.00000E-12-4.19130E-05+1.00000E-12-4.80737E-05+1.00000E-12-4.23684E-05+1.00000E-12-2.30363E-05+1.00000E-12+000087S*8.12323E-06+1.00000E-12+4.52898E-05+1.00000E-12+7.92786E-05+1.00000E-12+9.94124E-05+1.00000E-12+9.63460E-05+1.00000E-12+6.52114E-05+1.00000E-12+8.19354E-06+1.00000E-12-6.44014E-05+1.00000E-12-1.35278E-04+1.00000E-12-1.83655E-04+1.00000E-12-1.90630E-04+1.00000E-12-1.45180E-04+1.00000E-12-4.91438E-05+1.00000E-12+8.05610E-05+1.00000E-12+2.13736E-04+1.00000E-12+3.13012E-04+1.00000E-12+3.43335E-04+1.00000E-12+2.82663E-04+1.00000E-12+1.30932E-04+1.00000E-12-8.57152E-05+1.00000E-12-3.17598E-04+1.00000E-12-5.01563E-04+1.00000E-12-5.76832E-04+1.00000E-12-5.03014E-04+1.00000E-12-2.75355E-04+1.00000E-12+6.77339E-05+1.00000E-12+4.48398E-04+1.00000E-12+7.65141E-04+1.00000E-12+9.18099E-04+1.00000E-12+8.37964E-04+1.00000E-12+5.10732E-04+1.00000E-12-9.56981E-06+1.00000E-12-6.05788E-04+1.00000E-12-1.12145E-03+1.00000E-12-1.39947E-03+1.00000E-12-1.32684E-03+1.00000E-12-8.73285E-04+1.00000E-12-1.11819E-04+1.00000E-12+7.87214E-04+1.00000E-12+1.59076E-03+1.00000E-12+2.06038E-03+1.00000E-12+2.01907E-03+1.00000E-12+1.40969E-03+1.00000E-12+3.27223E-04+1.00000E-12-9.87776E-04+1.00000E-12-2.19792E-03+1.00000E-12-2.95148E-03+1.00000E-12-2.97956E-03+1.00000E-12-2.18236E-03+1.00000E-12-6.78615E-04+1.00000E-12+1.20033E-03+1.00000E-12+2.97700E-03+1.00000E-12+4.14359E-03+1.00000E-12+4.30043E-03+1.00000E-12+3.28095E-03+1.00000E-12+1.22655E-03+1.00000E-12-1.41583E-03+1.00000E-12-3.98165E-03+1.00000E-12-5.74793E-03+1.00000E-12-6.12751E-03+1.00000E-12-4.84851E-03+1.00000E-12-2.06729E-03+1.00000E-12+1.62392E-03+1.00000E-12+5.30927E-03+1.00000E-12+7.96400E-03+1.00000E-12+8.72455E-03+1.00000E-12+7.14622E-03+1.00000E-12+3.37640E-03+1.00000E-12-1.81367E-03+1.00000E-12-7.16356E-03+1.00000E-12-1.12077E-02+1.00000E-12-1.26498E-02+1.00000E-12-1.07374E-02+1.00000E-12-5.53706E-03+1.00000E-12+1.97446E-03+1.00000E-12+1.00493E-02+1.00000E-12+1.65290E-02+1.00000E-12+1.93592E-02+1.00000E-12+1.71475E-02+1.00000E-12+9.62708E-03+1.00000E-12-2.09686E-03+1.00000E-12-1.56032E-02+1.00000E-12-2.75313E-02+1.00000E-12-3.42217E-02+1.00000E-12-3.24965E-02+1.00000E-12-2.04140E-02+1.00000E-12+2.17346E-03+1.00000E-12+3.33986E-02+1.00000E-12+6.95638E-02+1.00000E-12+1.05716E-01+1.00000E-12+1.36510E-01+1.00000E-12+1.57186E-01+1.00000E-12+1.64467E-01+1.00000E-12+1.57186E-01+1.00000E-12+1.36510E-01+1.00000E-12+1.05716E-01+1.00000E-12+6.95638E-02+1.00000E-12+3.33986E-02+1.00000E-12+2.17346E-03+1.00000E-12-2.04140E-02+1.00000E-12-3.24965E-02+1.00000E-12-3.42217E-02+1.00000E-12-2.75313E-02+1.00000E-12-1.56032E-02+1.00000E-12-2.09686E-03+1.00000E-12+9.62708E-03+1.00000E-12+1.71475E-02+1.00000E-12+1.93592E-02+1.00000E-12+1.65290E-02+1.00000E-12+1.00493E-02+1.00000E-12+1.97446E-03+1.00000E-12-5.53706E-03+1.00000E-12-1.07374E-02+1.00000E-12-1.26498E-02+1.00000E-12-1.12077E-02+1.00000E-12-7.16356E-03+1.00000E-12-1.81367E-03+1.00000E-12+3.37640E-03+1.00000E-12+7.14622E-03+1.00000E-12+8.72455E-03+1.00000E-12+7.96400E-03+1.00000E-12+5.30927E-03+1.00000E-12+1.62392E-03+1.00000E-12-2.06729E-03+1.00000E-12-4.84851E-03+1.00000E-12-6.12751E-03+1.00000E-12-5.74793E-03+1.00000E-12-3.98165E-03+1.00000E-12-1.41583E-03+1.00000E-12+1.22655E-03+1.00000E-12+3.28095E-03+1.00000E-12+4.30043E-03+1.00000E-12+4.14359E-03+1.00000E-12+2.97700E-03+1.00000E-12+1.20033E-03+1.00000E-12-6.78615E-04+1.00000E-12-2.18236E-03+1.00000E-12-2.97956E-03+1.00000E-12-2.95148E-03+1.00000E-12-2.19792E-03+1.00000E-12-9.87776E-04+1.00000E-12+3.27223E-04+1.00000E-12+1.40969E-03+1.00000E-12+2.01907E-03+1.00000E-12+2.06038E-03+1.00000E-12+1.59076E-03+1.00000E-12+7.87214E-04+1.00000E-12-1.11819E-04+1.00000E-12-8.73285E-04+1.00000E-12-1.32684E-03+1.00000E-12-1.39947E-03+1.00000E-12-1.12145E-03+1.00000E-12-6.05788E-04+1.00000E-12-9.56981E-06+1.00000E-12+5.10732E-04+1.00000E-12+8.37964E-04+1.00000E-12+9.18099E-04+1.00000E-12+7.65141E-04+1.00000E-12+4.48398E-04+1.00000E-12+6.77339E-05+1.00000E-12-2.75355E-04+1.00000E-12-5.03014E-04+1.00000E-12-5.76832E-04+1.00000E-12-5.01563E-04+1.00000E-12-3.17598E-04+1.00000E-12-8.57152E-05+1.00000E-12+1.30932E-04+1.00000E-12+2.82663E-04+1.00000E-12+3.43335E-04+1.00000E-12+3.13012E-04+1.00000E-12+2.13736E000088S*-04+1.00000E-12+8.05610E-05+1.00000E-12-4.91438E-05+1.00000E-12-1.45180E-04+1.00000E-12-1.90630E-04+1.00000E-12-1.83655E-04+1.00000E-12-1.35278E-04+1.00000E-12-6.44014E-05+1.00000E-12+8.19354E-06+1.00000E-12+6.52114E-05+1.00000E-12+9.63460E-05+1.00000E-12+9.94124E-05+1.00000E-12+7.92786E-05+1.00000E-12+4.52898E-05+1.00000E-12+8.12323E-06+1.00000E-12-2.30363E-05+1.00000E-12-4.23684E-05+1.00000E-12-4.80737E-05+1.00000E-12-4.19130E-05+1.00000E-12-2.79888E-05+1.00000E-12-1.12359E-05+1.00000E-12+3.93763E-06+1.00000E-12+1.45615E-05+1.00000E-12+1.94442E-05+1.00000E-12+1.90029E-05+1.00000E-12+1.47461E-05+1.00000E-12+8.63033E-06+1.00000E-12+2.48011E-06+1.00000E-12-2.40048E-06+1.00000E-12-5.38002E-06+1.00000E-12-6.44452E-06+1.00000E-12-6.00936E-06+1.00000E-12-4.68316E-06+1.00000E-12-3.06033E-06+1.00000E-12-1.58534E-06+1.00000E-12-5.00120E-07+1.00000E-12+1.38767E-07+1.00000E-12+4.01167E-07+1.00000E-12+4.15603E-07+1.00000E-12+3.10829E-07+1.00000E-12+1.82539E-07+1.00000E-12+8.21892E-08+1.00000E-12+2.42144E-08+1.00000E-1200000570051035.0000E+020000500000+2.4360E-01+0.0000E+00058003503+1.00000E+00+1.00000E-01000545808D040030030241+2.42691E-08+1.00000E-12+8.21473E-08+1.00000E-12+1.82556E-07+1.00000E-12+3.10908E-07+1.00000E-12+4.15584E-07+1.00000E-12+4.01145E-07+1.00000E-12+1.38694E-07+1.00000E-12-5.00010E-07+1.00000E-12-1.58526E-06+1.00000E-12-3.06029E-06+1.00000E-12-4.68311E-06+1.00000E-12-6.00936E-06+1.00000E-12-6.44456E-06+1.00000E-12-5.37998E-06+1.00000E-12-2.40051E-06+1.00000E-12+2.48009E-06+1.00000E-12+8.63037E-06+1.00000E-12+1.47461E-05+1.00000E-12+1.90029E-05+1.00000E-12+1.94442E-05+1.00000E-12+1.45614E-05+1.00000E-12+3.93760E-06+1.00000E-12-1.12360E-05+1.00000E-12-2.79889E-05+1.00000E-12-4.19131E-05+1.00000E-12-4.80738E-05+1.00000E-12-4.23685E-05+1.00000E-12-2.30363E-05+1.00000E-12+8.12332E-06+1.00000E-12+4.52898E-05+1.00000E-12+7.92786E-05+1.00000E-12+9.94125E-05+1.00000E-12+9.63460E-05+1.00000E-12+6.52114E-05+1.00000E-12+8.19356E-06+1.00000E-12-6.44014E-05+1.00000E-12-1.35278E-04+1.00000E-12-1.83655E-04+1.00000E-12-1.90630E-04+1.00000E-12-1.45180E-04+1.00000E-12-4.91439E-05+1.00000E-12+8.05611E-05+1.00000E-12+2.13736E-04+1.00000E-12+3.13012E-04+1.00000E-12+3.43335E-04+1.00000E-12+2.82663E-04+1.00000E-12+1.30932E-04+1.00000E-12-8.57153E-05+1.00000E-12-3.17598E-04+1.00000E-12-5.01563E-04+1.00000E-12-5.76832E-04+1.00000E-12-5.03014E-04+1.00000E-12-2.75355E-04+1.00000E-12+6.77340E-05+1.00000E-12+4.48398E-04+1.00000E-12+7.65141E-04+1.00000E-12+9.18099E-04+1.00000E-12+8.37964E-04+1.00000E-12+5.10732E-04+1.00000E-12-9.56978E-06+1.00000E-12-6.05788E-04+1.00000E-12-1.12145E-03+1.00000E-12-1.39947E-03+1.00000E-12-1.32684E-03+1.00000E-12-8.73285E-04+1.00000E-12-1.11819E-04+1.00000E-12+7.87214E-04+1.00000E-12+1.59076E-03+1.00000E-12+2.06038E-03+1.00000E-12+2.01907E-03+1.00000E-12+1.40969E-03+1.00000E-12+3.27223E-04+1.00000E-12-9.87776E-04+1.00000E-12-2.19792E-03+1.00000E-12-2.95148E-03+1.00000E-12-2.97956E-03+1.00000E-12-2.18236E-03+1.00000E-12-6.78615E-04+1.00000E-12+1.20033E-03+1.00000E-12+2.97700E-03+1.00000E-12+4.14359E-03+1.00000E-12+4.30043E-03+1.00000E-12+3.28095E-03+1.00000E-12+1.22655E-03+1.00000E-12-1.41583E-03+1.00000E-12-3.98165E-03+1.00000E-12-5.74793E-03+1.00000E-12-6.12751E-03+1.00000E-12-4.84851E-03+1.00000E-12-2.06729E-03+1.00000E-12+1.62392E-03+1.00000E-12+5.30927E-03+1.00000E-12+7.96400E-03+1.00000E-12+8.72455E-03+1.00000E-12+7.14622E-03+1.00000E-12+3.37640E-03+1.00000E-12-1.81367E-03+1.00000E-12-7.16356E-03+1.00000E-12-1.12077E-02+1.00000E-12-1.26498E-02+1.00000E-12-1.07374E-02+1.00000E-12-5.53706E-03+1.00000E-12+1.97446E-03+1.00000E-12+1.00493E-02+1.00000E-12+1.65290E-02+1.00000E-12+1.93592E-02+1.00000E-12+1.71475E-02+1.00000E-12+9.62708E-03+1.00000E-12-2.09686E-03+1.00000E-12-1.56032E-02+1.00000E-12-2.75313E-02+1.00000E-12-3.42217E-02+1.00000E-12-3.24965E-02+1.00000E-12-2.04140E-02+1.00000E-12+2.17346E-03+1.00000E-12+3.33986E-02+1.00000E-12+6.95638E-02+1.00000E-12+1.05716E-01+1.00000E-12+1.36510E-01+1.00000E-12+1.57186E-01+1.00000E-12+1.64467E-01+1.00000E-12+1.57186E-01+1.00000E-12+1.36510E-01+1.00000E-12+1.000089S*05716E-01+1.00000E-12+6.95638E-02+1.00000E-12+3.33986E-02+1.00000E-12+2.17346E-03+1.00000E-12-2.04140E-02+1.00000E-12-3.24965E-02+1.00000E-12-3.42217E-02+1.00000E-12-2.75313E-02+1.00000E-12-1.56032E-02+1.00000E-12-2.09686E-03+1.00000E-12+9.62708E-03+1.00000E-12+1.71475E-02+1.00000E-12+1.93592E-02+1.00000E-12+1.65290E-02+1.00000E-12+1.00493E-02+1.00000E-12+1.97446E-03+1.00000E-12-5.53706E-03+1.00000E-12-1.07374E-02+1.00000E-12-1.26498E-02+1.00000E-12-1.12077E-02+1.00000E-12-7.16356E-03+1.00000E-12-1.81367E-03+1.00000E-12+3.37640E-03+1.00000E-12+7.14622E-03+1.00000E-12+8.72455E-03+1.00000E-12+7.96400E-03+1.00000E-12+5.30927E-03+1.00000E-12+1.62392E-03+1.00000E-12-2.06729E-03+1.00000E-12-4.84851E-03+1.00000E-12-6.12751E-03+1.00000E-12-5.74793E-03+1.00000E-12-3.98165E-03+1.00000E-12-1.41583E-03+1.00000E-12+1.22655E-03+1.00000E-12+3.28095E-03+1.00000E-12+4.30043E-03+1.00000E-12+4.14359E-03+1.00000E-12+2.97700E-03+1.00000E-12+1.20033E-03+1.00000E-12-6.78615E-04+1.00000E-12-2.18236E-03+1.00000E-12-2.97956E-03+1.00000E-12-2.95148E-03+1.00000E-12-2.19792E-03+1.00000E-12-9.87776E-04+1.00000E-12+3.27223E-04+1.00000E-12+1.40969E-03+1.00000E-12+2.01907E-03+1.00000E-12+2.06038E-03+1.00000E-12+1.59076E-03+1.00000E-12+7.87214E-04+1.00000E-12-1.11819E-04+1.00000E-12-8.73285E-04+1.00000E-12-1.32684E-03+1.00000E-12-1.39947E-03+1.00000E-12-1.12145E-03+1.00000E-12-6.05788E-04+1.00000E-12-9.56978E-06+1.00000E-12+5.10732E-04+1.00000E-12+8.37964E-04+1.00000E-12+9.18099E-04+1.00000E-12+7.65141E-04+1.00000E-12+4.48398E-04+1.00000E-12+6.77340E-05+1.00000E-12-2.75355E-04+1.00000E-12-5.03014E-04+1.00000E-12-5.76832E-04+1.00000E-12-5.01563E-04+1.00000E-12-3.17598E-04+1.00000E-12-8.57153E-05+1.00000E-12+1.30932E-04+1.00000E-12+2.82663E-04+1.00000E-12+3.43335E-04+1.00000E-12+3.13012E-04+1.00000E-12+2.13736E-04+1.00000E-12+8.05611E-05+1.00000E-12-4.91439E-05+1.00000E-12-1.45180E-04+1.00000E-12-1.90630E-04+1.00000E-12-1.83655E-04+1.00000E-12-1.35278E-04+1.00000E-12-6.44014E-05+1.00000E-12+8.19356E-06+1.00000E-12+6.52114E-05+1.00000E-12+9.63460E-05+1.00000E-12+9.94125E-05+1.00000E-12+7.92786E-05+1.00000E-12+4.52898E-05+1.00000E-12+8.12332E-06+1.00000E-12-2.30363E-05+1.00000E-12-4.23685E-05+1.00000E-12-4.80738E-05+1.00000E-12-4.19131E-05+1.00000E-12-2.79889E-05+1.00000E-12-1.12360E-05+1.00000E-12+3.93760E-06+1.00000E-12+1.45614E-05+1.00000E-12+1.94442E-05+1.00000E-12+1.90029E-05+1.00000E-12+1.47461E-05+1.00000E-12+8.63037E-06+1.00000E-12+2.48009E-06+1.00000E-12-2.40051E-06+1.00000E-12-5.37998E-06+1.00000E-12-6.44456E-06+1.00000E-12-6.00936E-06+1.00000E-12-4.68311E-06+1.00000E-12-3.06029E-06+1.00000E-12-1.58526E-06+1.00000E-12-5.00010E-07+1.00000E-12+1.38694E-07+1.00000E-12+4.01145E-07+1.00000E-12+4.15584E-07+1.00000E-12+3.10908E-07+1.00000E-12+1.82556E-07+1.00000E-12+8.21473E-08+1.00000E-12+2.42691E-08+1.00000E-1200000570051041.0000E+020000500000+1.4436E+00+0.0000E+00058003504+1.00000E+00+1.00000E-0100058003500+8.62622E+10+1.00000E-0100052014802BHU0000002~001000+04.502384+135.623447-2613.4-00.1135.1-29.40001122.0000E+015.0000E-040000G~2019,289,14:27:56.0000~2019,292,15:06:04.0000~N0530478A01001002+8.02887E+01+1.00000E-01004+0.00000E+00+0.00000E+00+0.00000E+00+0.00000E+00+0.00000E+00+0.00000E+00+0.00000E+00+0.00000E+00-1.09316E+02+0.00000E+00+0.00000E+00+0.00000E+00-1.01317E+01+0.00000E+00+0.00000E+00+0.00000E+00005-4.67264E+01+7.39273E+01+0.00000E+00+0.00000E+00-4.67264E+01-7.39273E+01+0.00000E+00+0.00000E+00-1.17674E+01+0.00000E+00+0.00000E+00+0.00000E+00-2.43358E-01+3.05150E-01+0.00000E+00+0.00000E+00-2.43358E-01-3.05150E-01+0.00000E+00+0.00000E+00058003501+2.57082E+05+1.00000E-01000540048D020020030001+1.00000E+00+1.00000E-1200000570051025.0000E+020000100000+3.6000E-03+0.0000E+00058003502+3.35544E+05+1.00000E-01000545808D030030030241+2.42144E-08+1.00000E-12+8.21892E-08+1.00000E-12+1.82539E-07+1.00000E-12+3.10829E-07+1.00000E-12+4.15603E-07+1.00000E-12+4.01167E-07+1.00000E-12+1.38767E-07+1.00000E-12-5.00120E-07+1.00000E-12-1.58534E-06+1.00000E-12-3.06033E-06+1.00000E-12-4.68316E-06+1.00000E-12-6.00936E-06+1.00000E-12-6.44452E-06+1.00000E-12-5.3800000090S*2E-06+1.00000E-12-2.40048E-06+1.00000E-12+2.48011E-06+1.00000E-12+8.63033E-06+1.00000E-12+1.47461E-05+1.00000E-12+1.90029E-05+1.00000E-12+1.94442E-05+1.00000E-12+1.45615E-05+1.00000E-12+3.93763E-06+1.00000E-12-1.12359E-05+1.00000E-12-2.79888E-05+1.00000E-12-4.19130E-05+1.00000E-12-4.80737E-05+1.00000E-12-4.23684E-05+1.00000E-12-2.30363E-05+1.00000E-12+8.12323E-06+1.00000E-12+4.52898E-05+1.00000E-12+7.92786E-05+1.00000E-12+9.94124E-05+1.00000E-12+9.63460E-05+1.00000E-12+6.52114E-05+1.00000E-12+8.19354E-06+1.00000E-12-6.44014E-05+1.00000E-12-1.35278E-04+1.00000E-12-1.83655E-04+1.00000E-12-1.90630E-04+1.00000E-12-1.45180E-04+1.00000E-12-4.91438E-05+1.00000E-12+8.05610E-05+1.00000E-12+2.13736E-04+1.00000E-12+3.13012E-04+1.00000E-12+3.43335E-04+1.00000E-12+2.82663E-04+1.00000E-12+1.30932E-04+1.00000E-12-8.57152E-05+1.00000E-12-3.17598E-04+1.00000E-12-5.01563E-04+1.00000E-12-5.76832E-04+1.00000E-12-5.03014E-04+1.00000E-12-2.75355E-04+1.00000E-12+6.77339E-05+1.00000E-12+4.48398E-04+1.00000E-12+7.65141E-04+1.00000E-12+9.18099E-04+1.00000E-12+8.37964E-04+1.00000E-12+5.10732E-04+1.00000E-12-9.56981E-06+1.00000E-12-6.05788E-04+1.00000E-12-1.12145E-03+1.00000E-12-1.39947E-03+1.00000E-12-1.32684E-03+1.00000E-12-8.73285E-04+1.00000E-12-1.11819E-04+1.00000E-12+7.87214E-04+1.00000E-12+1.59076E-03+1.00000E-12+2.06038E-03+1.00000E-12+2.01907E-03+1.00000E-12+1.40969E-03+1.00000E-12+3.27223E-04+1.00000E-12-9.87776E-04+1.00000E-12-2.19792E-03+1.00000E-12-2.95148E-03+1.00000E-12-2.97956E-03+1.00000E-12-2.18236E-03+1.00000E-12-6.78615E-04+1.00000E-12+1.20033E-03+1.00000E-12+2.97700E-03+1.00000E-12+4.14359E-03+1.00000E-12+4.30043E-03+1.00000E-12+3.28095E-03+1.00000E-12+1.22655E-03+1.00000E-12-1.41583E-03+1.00000E-12-3.98165E-03+1.00000E-12-5.74793E-03+1.00000E-12-6.12751E-03+1.00000E-12-4.84851E-03+1.00000E-12-2.06729E-03+1.00000E-12+1.62392E-03+1.00000E-12+5.30927E-03+1.00000E-12+7.96400E-03+1.00000E-12+8.72455E-03+1.00000E-12+7.14622E-03+1.00000E-12+3.37640E-03+1.00000E-12-1.81367E-03+1.00000E-12-7.16356E-03+1.00000E-12-1.12077E-02+1.00000E-12-1.26498E-02+1.00000E-12-1.07374E-02+1.00000E-12-5.53706E-03+1.00000E-12+1.97446E-03+1.00000E-12+1.00493E-02+1.00000E-12+1.65290E-02+1.00000E-12+1.93592E-02+1.00000E-12+1.71475E-02+1.00000E-12+9.62708E-03+1.00000E-12-2.09686E-03+1.00000E-12-1.56032E-02+1.00000E-12-2.75313E-02+1.00000E-12-3.42217E-02+1.00000E-12-3.24965E-02+1.00000E-12-2.04140E-02+1.00000E-12+2.17346E-03+1.00000E-12+3.33986E-02+1.00000E-12+6.95638E-02+1.00000E-12+1.05716E-01+1.00000E-12+1.36510E-01+1.00000E-12+1.57186E-01+1.00000E-12+1.64467E-01+1.00000E-12+1.57186E-01+1.00000E-12+1.36510E-01+1.00000E-12+1.05716E-01+1.00000E-12+6.95638E-02+1.00000E-12+3.33986E-02+1.00000E-12+2.17346E-03+1.00000E-12-2.04140E-02+1.00000E-12-3.24965E-02+1.00000E-12-3.42217E-02+1.00000E-12-2.75313E-02+1.00000E-12-1.56032E-02+1.00000E-12-2.09686E-03+1.00000E-12+9.62708E-03+1.00000E-12+1.71475E-02+1.00000E-12+1.93592E-02+1.00000E-12+1.65290E-02+1.00000E-12+1.00493E-02+1.00000E-12+1.97446E-03+1.00000E-12-5.53706E-03+1.00000E-12-1.07374E-02+1.00000E-12-1.26498E-02+1.00000E-12-1.12077E-02+1.00000E-12-7.16356E-03+1.00000E-12-1.81367E-03+1.00000E-12+3.37640E-03+1.00000E-12+7.14622E-03+1.00000E-12+8.72455E-03+1.00000E-12+7.96400E-03+1.00000E-12+5.30927E-03+1.00000E-12+1.62392E-03+1.00000E-12-2.06729E-03+1.00000E-12-4.84851E-03+1.00000E-12-6.12751E-03+1.00000E-12-5.74793E-03+1.00000E-12-3.98165E-03+1.00000E-12-1.41583E-03+1.00000E-12+1.22655E-03+1.00000E-12+3.28095E-03+1.00000E-12+4.30043E-03+1.00000E-12+4.14359E-03+1.00000E-12+2.97700E-03+1.00000E-12+1.20033E-03+1.00000E-12-6.78615E-04+1.00000E-12-2.18236E-03+1.00000E-12-2.97956E-03+1.00000E-12-2.95148E-03+1.00000E-12-2.19792E-03+1.00000E-12-9.87776E-04+1.00000E-12+3.27223E-04+1.00000E-12+1.40969E-03+1.00000E-12+2.01907E-03+1.00000E-12+2.06038E-03+1.00000E-12+1.59076E-03+1.00000E-12+7.87214E-04+1.00000E-12-1.11819E-04+1.00000E-12-8.73285E-04+1.00000E-12-1.32684E-03+1.00000E-12-1.39947E-03+1.00000E-12-1.12145E-03+1.00000E-12-6.05788E-04+1.00000E-12-9.56981E-06+1.00000E-12+5.10732E-04+1.00000E-12+8.37964E-04+1.000091S*00000E-12+9.18099E-04+1.00000E-12+7.65141E-04+1.00000E-12+4.48398E-04+1.00000E-12+6.77339E-05+1.00000E-12-2.75355E-04+1.00000E-12-5.03014E-04+1.00000E-12-5.76832E-04+1.00000E-12-5.01563E-04+1.00000E-12-3.17598E-04+1.00000E-12-8.57152E-05+1.00000E-12+1.30932E-04+1.00000E-12+2.82663E-04+1.00000E-12+3.43335E-04+1.00000E-12+3.13012E-04+1.00000E-12+2.13736E-04+1.00000E-12+8.05610E-05+1.00000E-12-4.91438E-05+1.00000E-12-1.45180E-04+1.00000E-12-1.90630E-04+1.00000E-12-1.83655E-04+1.00000E-12-1.35278E-04+1.00000E-12-6.44014E-05+1.00000E-12+8.19354E-06+1.00000E-12+6.52114E-05+1.00000E-12+9.63460E-05+1.00000E-12+9.94124E-05+1.00000E-12+7.92786E-05+1.00000E-12+4.52898E-05+1.00000E-12+8.12323E-06+1.00000E-12-2.30363E-05+1.00000E-12-4.23684E-05+1.00000E-12-4.80737E-05+1.00000E-12-4.19130E-05+1.00000E-12-2.79888E-05+1.00000E-12-1.12359E-05+1.00000E-12+3.93763E-06+1.00000E-12+1.45615E-05+1.00000E-12+1.94442E-05+1.00000E-12+1.90029E-05+1.00000E-12+1.47461E-05+1.00000E-12+8.63033E-06+1.00000E-12+2.48011E-06+1.00000E-12-2.40048E-06+1.00000E-12-5.38002E-06+1.00000E-12-6.44452E-06+1.00000E-12-6.00936E-06+1.00000E-12-4.68316E-06+1.00000E-12-3.06033E-06+1.00000E-12-1.58534E-06+1.00000E-12-5.00120E-07+1.00000E-12+1.38767E-07+1.00000E-12+4.01167E-07+1.00000E-12+4.15603E-07+1.00000E-12+3.10829E-07+1.00000E-12+1.82539E-07+1.00000E-12+8.21892E-08+1.00000E-12+2.42144E-08+1.00000E-1200000570051035.0000E+020000500000+2.4360E-01+0.0000E+00058003503+1.00000E+00+1.00000E-01000545808D040030030241+2.42144E-08+1.00000E-12+8.21892E-08+1.00000E-12+1.82539E-07+1.00000E-12+3.10829E-07+1.00000E-12+4.15603E-07+1.00000E-12+4.01167E-07+1.00000E-12+1.38767E-07+1.00000E-12-5.00120E-07+1.00000E-12-1.58534E-06+1.00000E-12-3.06033E-06+1.00000E-12-4.68316E-06+1.00000E-12-6.00936E-06+1.00000E-12-6.44452E-06+1.00000E-12-5.38002E-06+1.00000E-12-2.40048E-06+1.00000E-12+2.48011E-06+1.00000E-12+8.63033E-06+1.00000E-12+1.47461E-05+1.00000E-12+1.90029E-05+1.00000E-12+1.94442E-05+1.00000E-12+1.45615E-05+1.00000E-12+3.93763E-06+1.00000E-12-1.12359E-05+1.00000E-12-2.79888E-05+1.00000E-12-4.19130E-05+1.00000E-12-4.80737E-05+1.00000E-12-4.23684E-05+1.00000E-12-2.30363E-05+1.00000E-12+8.12323E-06+1.00000E-12+4.52898E-05+1.00000E-12+7.92786E-05+1.00000E-12+9.94124E-05+1.00000E-12+9.63460E-05+1.00000E-12+6.52114E-05+1.00000E-12+8.19354E-06+1.00000E-12-6.44014E-05+1.00000E-12-1.35278E-04+1.00000E-12-1.83655E-04+1.00000E-12-1.90630E-04+1.00000E-12-1.45180E-04+1.00000E-12-4.91438E-05+1.00000E-12+8.05610E-05+1.00000E-12+2.13736E-04+1.00000E-12+3.13012E-04+1.00000E-12+3.43335E-04+1.00000E-12+2.82663E-04+1.00000E-12+1.30932E-04+1.00000E-12-8.57152E-05+1.00000E-12-3.17598E-04+1.00000E-12-5.01563E-04+1.00000E-12-5.76832E-04+1.00000E-12-5.03014E-04+1.00000E-12-2.75355E-04+1.00000E-12+6.77339E-05+1.00000E-12+4.48398E-04+1.00000E-12+7.65141E-04+1.00000E-12+9.18099E-04+1.00000E-12+8.37964E-04+1.00000E-12+5.10732E-04+1.00000E-12-9.56981E-06+1.00000E-12-6.05788E-04+1.00000E-12-1.12145E-03+1.00000E-12-1.39947E-03+1.00000E-12-1.32684E-03+1.00000E-12-8.73285E-04+1.00000E-12-1.11819E-04+1.00000E-12+7.87214E-04+1.00000E-12+1.59076E-03+1.00000E-12+2.06038E-03+1.00000E-12+2.01907E-03+1.00000E-12+1.40969E-03+1.00000E-12+3.27223E-04+1.00000E-12-9.87776E-04+1.00000E-12-2.19792E-03+1.00000E-12-2.95148E-03+1.00000E-12-2.97956E-03+1.00000E-12-2.18236E-03+1.00000E-12-6.78615E-04+1.00000E-12+1.20033E-03+1.00000E-12+2.97700E-03+1.00000E-12+4.14359E-03+1.00000E-12+4.30043E-03+1.00000E-12+3.28095E-03+1.00000E-12+1.22655E-03+1.00000E-12-1.41583E-03+1.00000E-12-3.98165E-03+1.00000E-12-5.74793E-03+1.00000E-12-6.12751E-03+1.00000E-12-4.84851E-03+1.00000E-12-2.06729E-03+1.00000E-12+1.62392E-03+1.00000E-12+5.30927E-03+1.00000E-12+7.96400E-03+1.00000E-12+8.72455E-03+1.00000E-12+7.14622E-03+1.00000E-12+3.37640E-03+1.00000E-12-1.81367E-03+1.00000E-12-7.16356E-03+1.00000E-12-1.12077E-02+1.00000E-12-1.26498E-02+1.00000E-12-1.07374E-02+1.00000E-12-5.53706E-03+1.00000E-12+1.97446E-03+1.00000E-12+1.00493E-02+1.00000E-12+1.65290E-02+1.00000E-12+1.93592E-02+1.00000E-12+1.71475E-02+1.00000E-12+9.62708E-03+1.00000E-12-2.09686E000092S*-03+1.00000E-12-1.56032E-02+1.00000E-12-2.75313E-02+1.00000E-12-3.42217E-02+1.00000E-12-3.24965E-02+1.00000E-12-2.04140E-02+1.00000E-12+2.17346E-03+1.00000E-12+3.33986E-02+1.00000E-12+6.95638E-02+1.00000E-12+1.05716E-01+1.00000E-12+1.36510E-01+1.00000E-12+1.57186E-01+1.00000E-12+1.64467E-01+1.00000E-12+1.57186E-01+1.00000E-12+1.36510E-01+1.00000E-12+1.05716E-01+1.00000E-12+6.95638E-02+1.00000E-12+3.33986E-02+1.00000E-12+2.17346E-03+1.00000E-12-2.04140E-02+1.00000E-12-3.24965E-02+1.00000E-12-3.42217E-02+1.00000E-12-2.75313E-02+1.00000E-12-1.56032E-02+1.00000E-12-2.09686E-03+1.00000E-12+9.62708E-03+1.00000E-12+1.71475E-02+1.00000E-12+1.93592E-02+1.00000E-12+1.65290E-02+1.00000E-12+1.00493E-02+1.00000E-12+1.97446E-03+1.00000E-12-5.53706E-03+1.00000E-12-1.07374E-02+1.00000E-12-1.26498E-02+1.00000E-12-1.12077E-02+1.00000E-12-7.16356E-03+1.00000E-12-1.81367E-03+1.00000E-12+3.37640E-03+1.00000E-12+7.14622E-03+1.00000E-12+8.72455E-03+1.00000E-12+7.96400E-03+1.00000E-12+5.30927E-03+1.00000E-12+1.62392E-03+1.00000E-12-2.06729E-03+1.00000E-12-4.84851E-03+1.00000E-12-6.12751E-03+1.00000E-12-5.74793E-03+1.00000E-12-3.98165E-03+1.00000E-12-1.41583E-03+1.00000E-12+1.22655E-03+1.00000E-12+3.28095E-03+1.00000E-12+4.30043E-03+1.00000E-12+4.14359E-03+1.00000E-12+2.97700E-03+1.00000E-12+1.20033E-03+1.00000E-12-6.78615E-04+1.00000E-12-2.18236E-03+1.00000E-12-2.97956E-03+1.00000E-12-2.95148E-03+1.00000E-12-2.19792E-03+1.00000E-12-9.87776E-04+1.00000E-12+3.27223E-04+1.00000E-12+1.40969E-03+1.00000E-12+2.01907E-03+1.00000E-12+2.06038E-03+1.00000E-12+1.59076E-03+1.00000E-12+7.87214E-04+1.00000E-12-1.11819E-04+1.00000E-12-8.73285E-04+1.00000E-12-1.32684E-03+1.00000E-12-1.39947E-03+1.00000E-12-1.12145E-03+1.00000E-12-6.05788E-04+1.00000E-12-9.56981E-06+1.00000E-12+5.10732E-04+1.00000E-12+8.37964E-04+1.00000E-12+9.18099E-04+1.00000E-12+7.65141E-04+1.00000E-12+4.48398E-04+1.00000E-12+6.77339E-05+1.00000E-12-2.75355E-04+1.00000E-12-5.03014E-04+1.00000E-12-5.76832E-04+1.00000E-12-5.01563E-04+1.00000E-12-3.17598E-04+1.00000E-12-8.57152E-05+1.00000E-12+1.30932E-04+1.00000E-12+2.82663E-04+1.00000E-12+3.43335E-04+1.00000E-12+3.13012E-04+1.00000E-12+2.13736E-04+1.00000E-12+8.05610E-05+1.00000E-12-4.91438E-05+1.00000E-12-1.45180E-04+1.00000E-12-1.90630E-04+1.00000E-12-1.83655E-04+1.00000E-12-1.35278E-04+1.00000E-12-6.44014E-05+1.00000E-12+8.19354E-06+1.00000E-12+6.52114E-05+1.00000E-12+9.63460E-05+1.00000E-12+9.94124E-05+1.00000E-12+7.92786E-05+1.00000E-12+4.52898E-05+1.00000E-12+8.12323E-06+1.00000E-12-2.30363E-05+1.00000E-12-4.23684E-05+1.00000E-12-4.80737E-05+1.00000E-12-4.19130E-05+1.00000E-12-2.79888E-05+1.00000E-12-1.12359E-05+1.00000E-12+3.93763E-06+1.00000E-12+1.45615E-05+1.00000E-12+1.94442E-05+1.00000E-12+1.90029E-05+1.00000E-12+1.47461E-05+1.00000E-12+8.63033E-06+1.00000E-12+2.48011E-06+1.00000E-12-2.40048E-06+1.00000E-12-5.38002E-06+1.00000E-12-6.44452E-06+1.00000E-12-6.00936E-06+1.00000E-12-4.68316E-06+1.00000E-12-3.06033E-06+1.00000E-12-1.58534E-06+1.00000E-12-5.00120E-07+1.00000E-12+1.38767E-07+1.00000E-12+4.01167E-07+1.00000E-12+4.15603E-07+1.00000E-12+3.10829E-07+1.00000E-12+1.82539E-07+1.00000E-12+8.21892E-08+1.00000E-12+2.42144E-08+1.00000E-1200000570051041.0000E+020000500000+1.4436E+00+0.0000E+00058003504+1.00000E+00+1.00000E-01000540048D050030030001+1.00000E+00+1.00000E-1200000570051052.0000E+010000100000+1.4436E+00+0.0000E+00058003505+1.00000E+00+1.00000E-0100058003500+8.62622E+10+1.00000E-0100052014802BHU0000002~001000+04.502384+135.623447-2613.4-00.1135.1-29.40001122.0000E+015.0000E-040000G~2019,292,15:06:06.0000~2019,292,15:06:22.0000~N0530478A01001002+8.02887E+01+1.00000E-01004+0.00000E+00+0.00000E+00+0.00000E+00+0.00000E+00+0.00000E+00+0.00000E+00+0.00000E+00+0.00000E+00-1.09316E+02+0.00000E+00+0.00000E+00+0.00000E+00-1.01317E+01+0.00000E+00+0.00000E+00+0.00000E+00005-4.67264E+01+7.39273E+01+0.00000E+00+0.00000E+00-4.67264E+01-7.39273E+01+0.00000E+00+0.00000E+00-1.17674E+01+0.00000E+00+0.00000E+00+0.00000E+00-2.43358E-01+3.05150E-01+0.00000E+00+0.00000E+00-2.43358E-01-3.05150E-01+0.00000E+00+0.00000E+00058003501+2.57082E+0000093S*5+1.00000E-01000540048D020020030001+1.00000E+00+1.00000E-1200000570051025.0000E+020000100000+3.6000E-03+0.0000E+00058003502+3.35544E+05+1.00000E-01000545808D030030030241+2.42144E-08+1.00000E-12+8.21892E-08+1.00000E-12+1.82539E-07+1.00000E-12+3.10829E-07+1.00000E-12+4.15603E-07+1.00000E-12+4.01167E-07+1.00000E-12+1.38767E-07+1.00000E-12-5.00120E-07+1.00000E-12-1.58534E-06+1.00000E-12-3.06033E-06+1.00000E-12-4.68316E-06+1.00000E-12-6.00936E-06+1.00000E-12-6.44452E-06+1.00000E-12-5.38002E-06+1.00000E-12-2.40048E-06+1.00000E-12+2.48011E-06+1.00000E-12+8.63033E-06+1.00000E-12+1.47461E-05+1.00000E-12+1.90029E-05+1.00000E-12+1.94442E-05+1.00000E-12+1.45615E-05+1.00000E-12+3.93763E-06+1.00000E-12-1.12359E-05+1.00000E-12-2.79888E-05+1.00000E-12-4.19130E-05+1.00000E-12-4.80737E-05+1.00000E-12-4.23684E-05+1.00000E-12-2.30363E-05+1.00000E-12+8.12323E-06+1.00000E-12+4.52898E-05+1.00000E-12+7.92786E-05+1.00000E-12+9.94124E-05+1.00000E-12+9.63460E-05+1.00000E-12+6.52114E-05+1.00000E-12+8.19354E-06+1.00000E-12-6.44014E-05+1.00000E-12-1.35278E-04+1.00000E-12-1.83655E-04+1.00000E-12-1.90630E-04+1.00000E-12-1.45180E-04+1.00000E-12-4.91438E-05+1.00000E-12+8.05610E-05+1.00000E-12+2.13736E-04+1.00000E-12+3.13012E-04+1.00000E-12+3.43335E-04+1.00000E-12+2.82663E-04+1.00000E-12+1.30932E-04+1.00000E-12-8.57152E-05+1.00000E-12-3.17598E-04+1.00000E-12-5.01563E-04+1.00000E-12-5.76832E-04+1.00000E-12-5.03014E-04+1.00000E-12-2.75355E-04+1.00000E-12+6.77339E-05+1.00000E-12+4.48398E-04+1.00000E-12+7.65141E-04+1.00000E-12+9.18099E-04+1.00000E-12+8.37964E-04+1.00000E-12+5.10732E-04+1.00000E-12-9.56981E-06+1.00000E-12-6.05788E-04+1.00000E-12-1.12145E-03+1.00000E-12-1.39947E-03+1.00000E-12-1.32684E-03+1.00000E-12-8.73285E-04+1.00000E-12-1.11819E-04+1.00000E-12+7.87214E-04+1.00000E-12+1.59076E-03+1.00000E-12+2.06038E-03+1.00000E-12+2.01907E-03+1.00000E-12+1.40969E-03+1.00000E-12+3.27223E-04+1.00000E-12-9.87776E-04+1.00000E-12-2.19792E-03+1.00000E-12-2.95148E-03+1.00000E-12-2.97956E-03+1.00000E-12-2.18236E-03+1.00000E-12-6.78615E-04+1.00000E-12+1.20033E-03+1.00000E-12+2.97700E-03+1.00000E-12+4.14359E-03+1.00000E-12+4.30043E-03+1.00000E-12+3.28095E-03+1.00000E-12+1.22655E-03+1.00000E-12-1.41583E-03+1.00000E-12-3.98165E-03+1.00000E-12-5.74793E-03+1.00000E-12-6.12751E-03+1.00000E-12-4.84851E-03+1.00000E-12-2.06729E-03+1.00000E-12+1.62392E-03+1.00000E-12+5.30927E-03+1.00000E-12+7.96400E-03+1.00000E-12+8.72455E-03+1.00000E-12+7.14622E-03+1.00000E-12+3.37640E-03+1.00000E-12-1.81367E-03+1.00000E-12-7.16356E-03+1.00000E-12-1.12077E-02+1.00000E-12-1.26498E-02+1.00000E-12-1.07374E-02+1.00000E-12-5.53706E-03+1.00000E-12+1.97446E-03+1.00000E-12+1.00493E-02+1.00000E-12+1.65290E-02+1.00000E-12+1.93592E-02+1.00000E-12+1.71475E-02+1.00000E-12+9.62708E-03+1.00000E-12-2.09686E-03+1.00000E-12-1.56032E-02+1.00000E-12-2.75313E-02+1.00000E-12-3.42217E-02+1.00000E-12-3.24965E-02+1.00000E-12-2.04140E-02+1.00000E-12+2.17346E-03+1.00000E-12+3.33986E-02+1.00000E-12+6.95638E-02+1.00000E-12+1.05716E-01+1.00000E-12+1.36510E-01+1.00000E-12+1.57186E-01+1.00000E-12+1.64467E-01+1.00000E-12+1.57186E-01+1.00000E-12+1.36510E-01+1.00000E-12+1.05716E-01+1.00000E-12+6.95638E-02+1.00000E-12+3.33986E-02+1.00000E-12+2.17346E-03+1.00000E-12-2.04140E-02+1.00000E-12-3.24965E-02+1.00000E-12-3.42217E-02+1.00000E-12-2.75313E-02+1.00000E-12-1.56032E-02+1.00000E-12-2.09686E-03+1.00000E-12+9.62708E-03+1.00000E-12+1.71475E-02+1.00000E-12+1.93592E-02+1.00000E-12+1.65290E-02+1.00000E-12+1.00493E-02+1.00000E-12+1.97446E-03+1.00000E-12-5.53706E-03+1.00000E-12-1.07374E-02+1.00000E-12-1.26498E-02+1.00000E-12-1.12077E-02+1.00000E-12-7.16356E-03+1.00000E-12-1.81367E-03+1.00000E-12+3.37640E-03+1.00000E-12+7.14622E-03+1.00000E-12+8.72455E-03+1.00000E-12+7.96400E-03+1.00000E-12+5.30927E-03+1.00000E-12+1.62392E-03+1.00000E-12-2.06729E-03+1.00000E-12-4.84851E-03+1.00000E-12-6.12751E-03+1.00000E-12-5.74793E-03+1.00000E-12-3.98165E-03+1.00000E-12-1.41583E-03+1.00000E-12+1.22655E-03+1.00000E-12+3.28095E-03+1.00000E-12+4.30043E-03+1.00000E-12+4.14359E-03+1.00000E-12+2.97700E-03+1.00000E-12+1.20033E-03+1.00000E-12-6.7861000094S*5E-04+1.00000E-12-2.18236E-03+1.00000E-12-2.97956E-03+1.00000E-12-2.95148E-03+1.00000E-12-2.19792E-03+1.00000E-12-9.87776E-04+1.00000E-12+3.27223E-04+1.00000E-12+1.40969E-03+1.00000E-12+2.01907E-03+1.00000E-12+2.06038E-03+1.00000E-12+1.59076E-03+1.00000E-12+7.87214E-04+1.00000E-12-1.11819E-04+1.00000E-12-8.73285E-04+1.00000E-12-1.32684E-03+1.00000E-12-1.39947E-03+1.00000E-12-1.12145E-03+1.00000E-12-6.05788E-04+1.00000E-12-9.56981E-06+1.00000E-12+5.10732E-04+1.00000E-12+8.37964E-04+1.00000E-12+9.18099E-04+1.00000E-12+7.65141E-04+1.00000E-12+4.48398E-04+1.00000E-12+6.77339E-05+1.00000E-12-2.75355E-04+1.00000E-12-5.03014E-04+1.00000E-12-5.76832E-04+1.00000E-12-5.01563E-04+1.00000E-12-3.17598E-04+1.00000E-12-8.57152E-05+1.00000E-12+1.30932E-04+1.00000E-12+2.82663E-04+1.00000E-12+3.43335E-04+1.00000E-12+3.13012E-04+1.00000E-12+2.13736E-04+1.00000E-12+8.05610E-05+1.00000E-12-4.91438E-05+1.00000E-12-1.45180E-04+1.00000E-12-1.90630E-04+1.00000E-12-1.83655E-04+1.00000E-12-1.35278E-04+1.00000E-12-6.44014E-05+1.00000E-12+8.19354E-06+1.00000E-12+6.52114E-05+1.00000E-12+9.63460E-05+1.00000E-12+9.94124E-05+1.00000E-12+7.92786E-05+1.00000E-12+4.52898E-05+1.00000E-12+8.12323E-06+1.00000E-12-2.30363E-05+1.00000E-12-4.23684E-05+1.00000E-12-4.80737E-05+1.00000E-12-4.19130E-05+1.00000E-12-2.79888E-05+1.00000E-12-1.12359E-05+1.00000E-12+3.93763E-06+1.00000E-12+1.45615E-05+1.00000E-12+1.94442E-05+1.00000E-12+1.90029E-05+1.00000E-12+1.47461E-05+1.00000E-12+8.63033E-06+1.00000E-12+2.48011E-06+1.00000E-12-2.40048E-06+1.00000E-12-5.38002E-06+1.00000E-12-6.44452E-06+1.00000E-12-6.00936E-06+1.00000E-12-4.68316E-06+1.00000E-12-3.06033E-06+1.00000E-12-1.58534E-06+1.00000E-12-5.00120E-07+1.00000E-12+1.38767E-07+1.00000E-12+4.01167E-07+1.00000E-12+4.15603E-07+1.00000E-12+3.10829E-07+1.00000E-12+1.82539E-07+1.00000E-12+8.21892E-08+1.00000E-12+2.42144E-08+1.00000E-1200000570051035.0000E+020000500000+2.4360E-01+0.0000E+00058003503+1.00000E+00+1.00000E-01000545808D040030030241+2.42691E-08+1.00000E-12+8.21473E-08+1.00000E-12+1.82556E-07+1.00000E-12+3.10908E-07+1.00000E-12+4.15584E-07+1.00000E-12+4.01145E-07+1.00000E-12+1.38694E-07+1.00000E-12-5.00010E-07+1.00000E-12-1.58526E-06+1.00000E-12-3.06029E-06+1.00000E-12-4.68311E-06+1.00000E-12-6.00936E-06+1.00000E-12-6.44456E-06+1.00000E-12-5.37998E-06+1.00000E-12-2.40051E-06+1.00000E-12+2.48009E-06+1.00000E-12+8.63037E-06+1.00000E-12+1.47461E-05+1.00000E-12+1.90029E-05+1.00000E-12+1.94442E-05+1.00000E-12+1.45614E-05+1.00000E-12+3.93760E-06+1.00000E-12-1.12360E-05+1.00000E-12-2.79889E-05+1.00000E-12-4.19131E-05+1.00000E-12-4.80738E-05+1.00000E-12-4.23685E-05+1.00000E-12-2.30363E-05+1.00000E-12+8.12332E-06+1.00000E-12+4.52898E-05+1.00000E-12+7.92786E-05+1.00000E-12+9.94125E-05+1.00000E-12+9.63460E-05+1.00000E-12+6.52114E-05+1.00000E-12+8.19356E-06+1.00000E-12-6.44014E-05+1.00000E-12-1.35278E-04+1.00000E-12-1.83655E-04+1.00000E-12-1.90630E-04+1.00000E-12-1.45180E-04+1.00000E-12-4.91439E-05+1.00000E-12+8.05611E-05+1.00000E-12+2.13736E-04+1.00000E-12+3.13012E-04+1.00000E-12+3.43335E-04+1.00000E-12+2.82663E-04+1.00000E-12+1.30932E-04+1.00000E-12-8.57153E-05+1.00000E-12-3.17598E-04+1.00000E-12-5.01563E-04+1.00000E-12-5.76832E-04+1.00000E-12-5.03014E-04+1.00000E-12-2.75355E-04+1.00000E-12+6.77340E-05+1.00000E-12+4.48398E-04+1.00000E-12+7.65141E-04+1.00000E-12+9.18099E-04+1.00000E-12+8.37964E-04+1.00000E-12+5.10732E-04+1.00000E-12-9.56978E-06+1.00000E-12-6.05788E-04+1.00000E-12-1.12145E-03+1.00000E-12-1.39947E-03+1.00000E-12-1.32684E-03+1.00000E-12-8.73285E-04+1.00000E-12-1.11819E-04+1.00000E-12+7.87214E-04+1.00000E-12+1.59076E-03+1.00000E-12+2.06038E-03+1.00000E-12+2.01907E-03+1.00000E-12+1.40969E-03+1.00000E-12+3.27223E-04+1.00000E-12-9.87776E-04+1.00000E-12-2.19792E-03+1.00000E-12-2.95148E-03+1.00000E-12-2.97956E-03+1.00000E-12-2.18236E-03+1.00000E-12-6.78615E-04+1.00000E-12+1.20033E-03+1.00000E-12+2.97700E-03+1.00000E-12+4.14359E-03+1.00000E-12+4.30043E-03+1.00000E-12+3.28095E-03+1.00000E-12+1.22655E-03+1.00000E-12-1.41583E-03+1.00000E-12-3.98165E-03+1.00000E-12-5.74793E-03+1.00000E-12-6.12751E-03+1.00000E-12-000095S*4.84851E-03+1.00000E-12-2.06729E-03+1.00000E-12+1.62392E-03+1.00000E-12+5.30927E-03+1.00000E-12+7.96400E-03+1.00000E-12+8.72455E-03+1.00000E-12+7.14622E-03+1.00000E-12+3.37640E-03+1.00000E-12-1.81367E-03+1.00000E-12-7.16356E-03+1.00000E-12-1.12077E-02+1.00000E-12-1.26498E-02+1.00000E-12-1.07374E-02+1.00000E-12-5.53706E-03+1.00000E-12+1.97446E-03+1.00000E-12+1.00493E-02+1.00000E-12+1.65290E-02+1.00000E-12+1.93592E-02+1.00000E-12+1.71475E-02+1.00000E-12+9.62708E-03+1.00000E-12-2.09686E-03+1.00000E-12-1.56032E-02+1.00000E-12-2.75313E-02+1.00000E-12-3.42217E-02+1.00000E-12-3.24965E-02+1.00000E-12-2.04140E-02+1.00000E-12+2.17346E-03+1.00000E-12+3.33986E-02+1.00000E-12+6.95638E-02+1.00000E-12+1.05716E-01+1.00000E-12+1.36510E-01+1.00000E-12+1.57186E-01+1.00000E-12+1.64467E-01+1.00000E-12+1.57186E-01+1.00000E-12+1.36510E-01+1.00000E-12+1.05716E-01+1.00000E-12+6.95638E-02+1.00000E-12+3.33986E-02+1.00000E-12+2.17346E-03+1.00000E-12-2.04140E-02+1.00000E-12-3.24965E-02+1.00000E-12-3.42217E-02+1.00000E-12-2.75313E-02+1.00000E-12-1.56032E-02+1.00000E-12-2.09686E-03+1.00000E-12+9.62708E-03+1.00000E-12+1.71475E-02+1.00000E-12+1.93592E-02+1.00000E-12+1.65290E-02+1.00000E-12+1.00493E-02+1.00000E-12+1.97446E-03+1.00000E-12-5.53706E-03+1.00000E-12-1.07374E-02+1.00000E-12-1.26498E-02+1.00000E-12-1.12077E-02+1.00000E-12-7.16356E-03+1.00000E-12-1.81367E-03+1.00000E-12+3.37640E-03+1.00000E-12+7.14622E-03+1.00000E-12+8.72455E-03+1.00000E-12+7.96400E-03+1.00000E-12+5.30927E-03+1.00000E-12+1.62392E-03+1.00000E-12-2.06729E-03+1.00000E-12-4.84851E-03+1.00000E-12-6.12751E-03+1.00000E-12-5.74793E-03+1.00000E-12-3.98165E-03+1.00000E-12-1.41583E-03+1.00000E-12+1.22655E-03+1.00000E-12+3.28095E-03+1.00000E-12+4.30043E-03+1.00000E-12+4.14359E-03+1.00000E-12+2.97700E-03+1.00000E-12+1.20033E-03+1.00000E-12-6.78615E-04+1.00000E-12-2.18236E-03+1.00000E-12-2.97956E-03+1.00000E-12-2.95148E-03+1.00000E-12-2.19792E-03+1.00000E-12-9.87776E-04+1.00000E-12+3.27223E-04+1.00000E-12+1.40969E-03+1.00000E-12+2.01907E-03+1.00000E-12+2.06038E-03+1.00000E-12+1.59076E-03+1.00000E-12+7.87214E-04+1.00000E-12-1.11819E-04+1.00000E-12-8.73285E-04+1.00000E-12-1.32684E-03+1.00000E-12-1.39947E-03+1.00000E-12-1.12145E-03+1.00000E-12-6.05788E-04+1.00000E-12-9.56978E-06+1.00000E-12+5.10732E-04+1.00000E-12+8.37964E-04+1.00000E-12+9.18099E-04+1.00000E-12+7.65141E-04+1.00000E-12+4.48398E-04+1.00000E-12+6.77340E-05+1.00000E-12-2.75355E-04+1.00000E-12-5.03014E-04+1.00000E-12-5.76832E-04+1.00000E-12-5.01563E-04+1.00000E-12-3.17598E-04+1.00000E-12-8.57153E-05+1.00000E-12+1.30932E-04+1.00000E-12+2.82663E-04+1.00000E-12+3.43335E-04+1.00000E-12+3.13012E-04+1.00000E-12+2.13736E-04+1.00000E-12+8.05611E-05+1.00000E-12-4.91439E-05+1.00000E-12-1.45180E-04+1.00000E-12-1.90630E-04+1.00000E-12-1.83655E-04+1.00000E-12-1.35278E-04+1.00000E-12-6.44014E-05+1.00000E-12+8.19356E-06+1.00000E-12+6.52114E-05+1.00000E-12+9.63460E-05+1.00000E-12+9.94125E-05+1.00000E-12+7.92786E-05+1.00000E-12+4.52898E-05+1.00000E-12+8.12332E-06+1.00000E-12-2.30363E-05+1.00000E-12-4.23685E-05+1.00000E-12-4.80738E-05+1.00000E-12-4.19131E-05+1.00000E-12-2.79889E-05+1.00000E-12-1.12360E-05+1.00000E-12+3.93760E-06+1.00000E-12+1.45614E-05+1.00000E-12+1.94442E-05+1.00000E-12+1.90029E-05+1.00000E-12+1.47461E-05+1.00000E-12+8.63037E-06+1.00000E-12+2.48009E-06+1.00000E-12-2.40051E-06+1.00000E-12-5.37998E-06+1.00000E-12-6.44456E-06+1.00000E-12-6.00936E-06+1.00000E-12-4.68311E-06+1.00000E-12-3.06029E-06+1.00000E-12-1.58526E-06+1.00000E-12-5.00010E-07+1.00000E-12+1.38694E-07+1.00000E-12+4.01145E-07+1.00000E-12+4.15584E-07+1.00000E-12+3.10908E-07+1.00000E-12+1.82556E-07+1.00000E-12+8.21473E-08+1.00000E-12+2.42691E-08+1.00000E-1200000570051041.0000E+020000500000+1.4436E+00+0.0000E+00058003504+1.00000E+00+1.00000E-0100058003500+8.62622E+10+1.00000E-0100052014802BHU0000002~001000+04.502384+135.623447-2613.4-00.1135.1-29.40001122.0000E+015.0000E-040000G~2019,292,16:23:43.0000~2019,292,16:24:11.0000~N0530478A01001002+8.02887E+01+1.00000E-01004+0.00000E+00+0.00000E+00+0.00000E+00+0.00000E+00+0.00000E+00+0.00000E+00+0.00000E+00+0.00000E+00-1.09000096S*316E+02+0.00000E+00+0.00000E+00+0.00000E+00-1.01317E+01+0.00000E+00+0.00000E+00+0.00000E+00005-4.67264E+01+7.39273E+01+0.00000E+00+0.00000E+00-4.67264E+01-7.39273E+01+0.00000E+00+0.00000E+00-1.17674E+01+0.00000E+00+0.00000E+00+0.00000E+00-2.43358E-01+3.05150E-01+0.00000E+00+0.00000E+00-2.43358E-01-3.05150E-01+0.00000E+00+0.00000E+00058003501+2.57082E+05+1.00000E-01000540048D020020030001+1.00000E+00+1.00000E-1200000570051025.0000E+020000100000+3.6000E-03+0.0000E+00058003502+3.35544E+05+1.00000E-01000545808D030030030241+0.00000E+00+1.00000E-12+0.00000E+00+1.00000E-12+0.00000E+00+1.00000E-12+0.00000E+00+1.00000E-12+0.00000E+00+1.00000E-12+0.00000E+00+1.00000E-12+0.00000E+00+1.00000E-12+0.00000E+00+1.00000E-12+0.00000E+00+1.00000E-12+0.00000E+00+1.00000E-12+0.00000E+00+1.00000E-12+0.00000E+00+1.00000E-12+0.00000E+00+1.00000E-12+0.00000E+00+1.00000E-12+0.00000E+00+1.00000E-12+0.00000E+00+1.00000E-12+0.00000E+00+1.00000E-12+0.00000E+00+1.00000E-12+0.00000E+00+1.00000E-12+0.00000E+00+1.00000E-12+0.00000E+00+1.00000E-12+0.00000E+00+1.00000E-12+0.00000E+00+1.00000E-12+0.00000E+00+1.00000E-12+0.00000E+00+1.00000E-12+0.00000E+00+1.00000E-12+0.00000E+00+1.00000E-12+0.00000E+00+1.00000E-12+0.00000E+00+1.00000E-12+0.00000E+00+1.00000E-12+0.00000E+00+1.00000E-12+0.00000E+00+1.00000E-12+0.00000E+00+1.00000E-12+0.00000E+00+1.00000E-12+0.00000E+00+1.00000E-12+0.00000E+00+1.00000E-12+0.00000E+00+1.00000E-12+0.00000E+00+1.00000E-12+0.00000E+00+1.00000E-12+0.00000E+00+1.00000E-12+0.00000E+00+1.00000E-12+0.00000E+00+1.00000E-12+0.00000E+00+1.00000E-12+0.00000E+00+1.00000E-12+0.00000E+00+1.00000E-12+0.00000E+00+1.00000E-12+0.00000E+00+1.00000E-12+0.00000E+00+1.00000E-12+0.00000E+00+1.00000E-12+0.00000E+00+1.00000E-12+0.00000E+00+1.00000E-12+0.00000E+00+1.00000E-12+0.00000E+00+1.00000E-12+0.00000E+00+1.00000E-12+0.00000E+00+1.00000E-12+0.00000E+00+1.00000E-12+0.00000E+00+1.00000E-12+0.00000E+00+1.00000E-12+0.00000E+00+1.00000E-12+0.00000E+00+1.00000E-12+0.00000E+00+1.00000E-12+0.00000E+00+1.00000E-12+0.00000E+00+1.00000E-12+0.00000E+00+1.00000E-12+0.00000E+00+1.00000E-12+0.00000E+00+1.00000E-12+0.00000E+00+1.00000E-12+0.00000E+00+1.00000E-12+0.00000E+00+1.00000E-12+0.00000E+00+1.00000E-12+0.00000E+00+1.00000E-12+0.00000E+00+1.00000E-12+0.00000E+00+1.00000E-12+0.00000E+00+1.00000E-12+0.00000E+00+1.00000E-12+0.00000E+00+1.00000E-12+0.00000E+00+1.00000E-12+0.00000E+00+1.00000E-12+0.00000E+00+1.00000E-12+0.00000E+00+1.00000E-12+0.00000E+00+1.00000E-12+0.00000E+00+1.00000E-12+0.00000E+00+1.00000E-12+0.00000E+00+1.00000E-12+0.00000E+00+1.00000E-12+6.17467E-07+1.00000E-12+2.25636E-06+1.00000E-12+7.35885E-06+1.00000E-12+1.93613E-05+1.00000E-12+4.24827E-05+1.00000E-12+8.14532E-05+1.00000E-12+1.40696E-04+1.00000E-12+2.22960E-04+1.00000E-12+3.27571E-04+1.00000E-12+4.48679E-04+1.00000E-12+5.74006E-04+1.00000E-12+6.84748E-04+1.00000E-12+7.57219E-04+1.00000E-12+7.66695E-04+1.00000E-12+6.93563E-04+1.00000E-12+5.31417E-04+1.00000E-12+2.96205E-04+1.00000E-12+3.49972E-05+1.00000E-12-1.67423E-04+1.00000E-12-1.86090E-04+1.00000E-12+1.40796E-04+1.00000E-12+1.00159E-03+1.00000E-12+2.59388E-03+1.00000E-12+5.10109E-03+1.00000E-12+8.66539E-03+1.00000E-12+1.33601E-02+1.00000E-12+1.91660E-02+1.00000E-12+2.59545E-02+1.00000E-12+3.34833E-02+1.00000E-12+4.14040E-02+1.00000E-12+4.92847E-02+1.00000E-12+5.66448E-02+1.00000E-12+6.29979E-02+1.00000E-12+6.79003E-02+1.00000E-12+7.09958E-02+1.00000E-12+7.20542E-02+1.00000E-12+7.09958E-02+1.00000E-12+6.79003E-02+1.00000E-12+6.29979E-02+1.00000E-12+5.66448E-02+1.00000E-12+4.92847E-02+1.00000E-12+4.14040E-02+1.00000E-12+3.34833E-02+1.00000E-12+2.59545E-02+1.00000E-12+1.91660E-02+1.00000E-12+1.33601E-02+1.00000E-12+8.66539E-03+1.00000E-12+5.10109E-03+1.00000E-12+2.59388E-03+1.00000E-12+1.00159E-03+1.00000E-12+1.40796E-04+1.00000E-12-1.86090E-04+1.00000E-12-1.67423E-04+1.00000E-12+3.49972E-05+1.00000E-12+2.96205E-04+1.00000E-12+5.31417E-04+1.00000E-12+6.93563E-04+1.00000E-12+7.66695E-04+1.00000E-12+7.57219E-04+1.00000E-12+6.84748E-04+1.00000E-12+5.74006E-04+1.00000E-12+4.48679E-04+1.00000E-12+3.27571E-04+1.00000E-12+2.22960E-04+000097S*1.00000E-12+1.40696E-04+1.00000E-12+8.14532E-05+1.00000E-12+4.24827E-05+1.00000E-12+1.93613E-05+1.00000E-12+7.35885E-06+1.00000E-12+2.25636E-06+1.00000E-12+6.17467E-07+1.00000E-12+0.00000E+00+1.00000E-12+0.00000E+00+1.00000E-12+0.00000E+00+1.00000E-12+0.00000E+00+1.00000E-12+0.00000E+00+1.00000E-12+0.00000E+00+1.00000E-12+0.00000E+00+1.00000E-12+0.00000E+00+1.00000E-12+0.00000E+00+1.00000E-12+0.00000E+00+1.00000E-12+0.00000E+00+1.00000E-12+0.00000E+00+1.00000E-12+0.00000E+00+1.00000E-12+0.00000E+00+1.00000E-12+0.00000E+00+1.00000E-12+0.00000E+00+1.00000E-12+0.00000E+00+1.00000E-12+0.00000E+00+1.00000E-12+0.00000E+00+1.00000E-12+0.00000E+00+1.00000E-12+0.00000E+00+1.00000E-12+0.00000E+00+1.00000E-12+0.00000E+00+1.00000E-12+0.00000E+00+1.00000E-12+0.00000E+00+1.00000E-12+0.00000E+00+1.00000E-12+0.00000E+00+1.00000E-12+0.00000E+00+1.00000E-12+0.00000E+00+1.00000E-12+0.00000E+00+1.00000E-12+0.00000E+00+1.00000E-12+0.00000E+00+1.00000E-12+0.00000E+00+1.00000E-12+0.00000E+00+1.00000E-12+0.00000E+00+1.00000E-12+0.00000E+00+1.00000E-12+0.00000E+00+1.00000E-12+0.00000E+00+1.00000E-12+0.00000E+00+1.00000E-12+0.00000E+00+1.00000E-12+0.00000E+00+1.00000E-12+0.00000E+00+1.00000E-12+0.00000E+00+1.00000E-12+0.00000E+00+1.00000E-12+0.00000E+00+1.00000E-12+0.00000E+00+1.00000E-12+0.00000E+00+1.00000E-12+0.00000E+00+1.00000E-12+0.00000E+00+1.00000E-12+0.00000E+00+1.00000E-12+0.00000E+00+1.00000E-12+0.00000E+00+1.00000E-12+0.00000E+00+1.00000E-12+0.00000E+00+1.00000E-12+0.00000E+00+1.00000E-12+0.00000E+00+1.00000E-12+0.00000E+00+1.00000E-12+0.00000E+00+1.00000E-12+0.00000E+00+1.00000E-12+0.00000E+00+1.00000E-12+0.00000E+00+1.00000E-12+0.00000E+00+1.00000E-12+0.00000E+00+1.00000E-12+0.00000E+00+1.00000E-12+0.00000E+00+1.00000E-12+0.00000E+00+1.00000E-12+0.00000E+00+1.00000E-12+0.00000E+00+1.00000E-12+0.00000E+00+1.00000E-12+0.00000E+00+1.00000E-12+0.00000E+00+1.00000E-12+0.00000E+00+1.00000E-12+0.00000E+00+1.00000E-12+0.00000E+00+1.00000E-12+0.00000E+00+1.00000E-12+0.00000E+00+1.00000E-12+0.00000E+00+1.00000E-12+0.00000E+00+1.00000E-12+0.00000E+00+1.00000E-12+0.00000E+00+1.00000E-12+0.00000E+00+1.00000E-12+0.00000E+00+1.00000E-12+0.00000E+00+1.00000E-12+0.00000E+00+1.00000E-12+0.00000E+00+1.00000E-1200000570051035.0000E+020000500000+2.4360E-01+0.0000E+00058003503+1.00000E+00+1.00000E-01000545808D040030030241+2.42691E-08+1.00000E-12+8.21473E-08+1.00000E-12+1.82556E-07+1.00000E-12+3.10908E-07+1.00000E-12+4.15584E-07+1.00000E-12+4.01145E-07+1.00000E-12+1.38694E-07+1.00000E-12-5.00010E-07+1.00000E-12-1.58526E-06+1.00000E-12-3.06029E-06+1.00000E-12-4.68311E-06+1.00000E-12-6.00936E-06+1.00000E-12-6.44456E-06+1.00000E-12-5.37998E-06+1.00000E-12-2.40051E-06+1.00000E-12+2.48009E-06+1.00000E-12+8.63037E-06+1.00000E-12+1.47461E-05+1.00000E-12+1.90029E-05+1.00000E-12+1.94442E-05+1.00000E-12+1.45614E-05+1.00000E-12+3.93760E-06+1.00000E-12-1.12360E-05+1.00000E-12-2.79889E-05+1.00000E-12-4.19131E-05+1.00000E-12-4.80738E-05+1.00000E-12-4.23685E-05+1.00000E-12-2.30363E-05+1.00000E-12+8.12332E-06+1.00000E-12+4.52898E-05+1.00000E-12+7.92786E-05+1.00000E-12+9.94125E-05+1.00000E-12+9.63460E-05+1.00000E-12+6.52114E-05+1.00000E-12+8.19356E-06+1.00000E-12-6.44014E-05+1.00000E-12-1.35278E-04+1.00000E-12-1.83655E-04+1.00000E-12-1.90630E-04+1.00000E-12-1.45180E-04+1.00000E-12-4.91439E-05+1.00000E-12+8.05611E-05+1.00000E-12+2.13736E-04+1.00000E-12+3.13012E-04+1.00000E-12+3.43335E-04+1.00000E-12+2.82663E-04+1.00000E-12+1.30932E-04+1.00000E-12-8.57153E-05+1.00000E-12-3.17598E-04+1.00000E-12-5.01563E-04+1.00000E-12-5.76832E-04+1.00000E-12-5.03014E-04+1.00000E-12-2.75355E-04+1.00000E-12+6.77340E-05+1.00000E-12+4.48398E-04+1.00000E-12+7.65141E-04+1.00000E-12+9.18099E-04+1.00000E-12+8.37964E-04+1.00000E-12+5.10732E-04+1.00000E-12-9.56978E-06+1.00000E-12-6.05788E-04+1.00000E-12-1.12145E-03+1.00000E-12-1.39947E-03+1.00000E-12-1.32684E-03+1.00000E-12-8.73285E-04+1.00000E-12-1.11819E-04+1.00000E-12+7.87214E-04+1.00000E-12+1.59076E-03+1.00000E-12+2.06038E-03+1.00000E-12+2.01907E-03+1.00000E-12+1.40969E-03+1.00000E-12+3.27223E-04+1.00000E-12-9.87776E-04+1.00000E-12-2.1979000098S*2E-03+1.00000E-12-2.95148E-03+1.00000E-12-2.97956E-03+1.00000E-12-2.18236E-03+1.00000E-12-6.78615E-04+1.00000E-12+1.20033E-03+1.00000E-12+2.97700E-03+1.00000E-12+4.14359E-03+1.00000E-12+4.30043E-03+1.00000E-12+3.28095E-03+1.00000E-12+1.22655E-03+1.00000E-12-1.41583E-03+1.00000E-12-3.98165E-03+1.00000E-12-5.74793E-03+1.00000E-12-6.12751E-03+1.00000E-12-4.84851E-03+1.00000E-12-2.06729E-03+1.00000E-12+1.62392E-03+1.00000E-12+5.30927E-03+1.00000E-12+7.96400E-03+1.00000E-12+8.72455E-03+1.00000E-12+7.14622E-03+1.00000E-12+3.37640E-03+1.00000E-12-1.81367E-03+1.00000E-12-7.16356E-03+1.00000E-12-1.12077E-02+1.00000E-12-1.26498E-02+1.00000E-12-1.07374E-02+1.00000E-12-5.53706E-03+1.00000E-12+1.97446E-03+1.00000E-12+1.00493E-02+1.00000E-12+1.65290E-02+1.00000E-12+1.93592E-02+1.00000E-12+1.71475E-02+1.00000E-12+9.62708E-03+1.00000E-12-2.09686E-03+1.00000E-12-1.56032E-02+1.00000E-12-2.75313E-02+1.00000E-12-3.42217E-02+1.00000E-12-3.24965E-02+1.00000E-12-2.04140E-02+1.00000E-12+2.17346E-03+1.00000E-12+3.33986E-02+1.00000E-12+6.95638E-02+1.00000E-12+1.05716E-01+1.00000E-12+1.36510E-01+1.00000E-12+1.57186E-01+1.00000E-12+1.64467E-01+1.00000E-12+1.57186E-01+1.00000E-12+1.36510E-01+1.00000E-12+1.05716E-01+1.00000E-12+6.95638E-02+1.00000E-12+3.33986E-02+1.00000E-12+2.17346E-03+1.00000E-12-2.04140E-02+1.00000E-12-3.24965E-02+1.00000E-12-3.42217E-02+1.00000E-12-2.75313E-02+1.00000E-12-1.56032E-02+1.00000E-12-2.09686E-03+1.00000E-12+9.62708E-03+1.00000E-12+1.71475E-02+1.00000E-12+1.93592E-02+1.00000E-12+1.65290E-02+1.00000E-12+1.00493E-02+1.00000E-12+1.97446E-03+1.00000E-12-5.53706E-03+1.00000E-12-1.07374E-02+1.00000E-12-1.26498E-02+1.00000E-12-1.12077E-02+1.00000E-12-7.16356E-03+1.00000E-12-1.81367E-03+1.00000E-12+3.37640E-03+1.00000E-12+7.14622E-03+1.00000E-12+8.72455E-03+1.00000E-12+7.96400E-03+1.00000E-12+5.30927E-03+1.00000E-12+1.62392E-03+1.00000E-12-2.06729E-03+1.00000E-12-4.84851E-03+1.00000E-12-6.12751E-03+1.00000E-12-5.74793E-03+1.00000E-12-3.98165E-03+1.00000E-12-1.41583E-03+1.00000E-12+1.22655E-03+1.00000E-12+3.28095E-03+1.00000E-12+4.30043E-03+1.00000E-12+4.14359E-03+1.00000E-12+2.97700E-03+1.00000E-12+1.20033E-03+1.00000E-12-6.78615E-04+1.00000E-12-2.18236E-03+1.00000E-12-2.97956E-03+1.00000E-12-2.95148E-03+1.00000E-12-2.19792E-03+1.00000E-12-9.87776E-04+1.00000E-12+3.27223E-04+1.00000E-12+1.40969E-03+1.00000E-12+2.01907E-03+1.00000E-12+2.06038E-03+1.00000E-12+1.59076E-03+1.00000E-12+7.87214E-04+1.00000E-12-1.11819E-04+1.00000E-12-8.73285E-04+1.00000E-12-1.32684E-03+1.00000E-12-1.39947E-03+1.00000E-12-1.12145E-03+1.00000E-12-6.05788E-04+1.00000E-12-9.56978E-06+1.00000E-12+5.10732E-04+1.00000E-12+8.37964E-04+1.00000E-12+9.18099E-04+1.00000E-1
[truncated: 5,268,864 more chars]
