# Supplementary material for: Constraints on the martian crust away from the InSight landing site
Source: Nat Commun. 2022 Dec 26;13:7950. doi: 10.1038/s41467-022-35662-y (PMC9792460; doi:10.1038/s41467-022-35662-y)
Supplement: Supplementary file 4 — Supplementary Data 1 [file 41467_2022_35662_MOESM4_ESM.zip › Codes/Data/README]

Event name: S0976a

Event origin time: 2021-08-25T03:32:29

Raw data (with glitches):
	miniseed file (20 sps):
	./S0976a/S0976a_fdsnws.mseed
	Start time:2021-08-25T03:02:29 (30 min before the origin time)
	End   time:2021-08-25T05:02:29 (90 min before the origin time)

	Sac files (20 sps):
	./S0976a/*.SAC
	Start time: 2021-08-25T03:02:28.355000Z (slightly different from the miniseed file because of the trimming for three components)
	pre_filt = [0.005, 0.01, 8, 10]


Deglithced data (by Paul Davis):
	miniseed file (20 sps):
	./S0976a_Deglitched/S0976a_Deglitched.mseed
	Start time:2021-08-25T03:02:29 (30 min before the origin time)
	End   time:2021-08-25T05:02:29 (90 min before the origin time)

	Sac files (20 sps):
	./S0976a_Deglitched/*.SAC
	Start time: 2021-08-25T03:02:28.355000Z (slightly different from the miniseed file because of the trimming for three components)
	pre_filt = [0.005, 0.01, 8, 10]

10-26-2022
Jiaqi Li (jli@epss.ucla.edu)
