# Supplementary material for: Constraints on the martian crust away from the InSight landing site
Source: Nat Commun. 2022 Dec 26;13:7950. doi: 10.1038/s41467-022-35662-y (PMC9792460; doi:10.1038/s41467-022-35662-y)
Supplement: Supplementary file 4 — Supplementary Data 1 [file 41467_2022_35662_MOESM4_ESM.zip › Codes/Data_and_Picks_P.m]

clc; clear all;

addpath('./util/')

figure(1)

FRE_1=[1/6,     1/6,   1/6,   1/7,   1/7,   1/7];
FRE_2=[1/1.5, 1/2.2, 1/2.8, 1/1.5, 1/2.2, 1/2.8];


count=0;
for q=1:6
deg=[76, 101, 126];
fre_disp=[FRE_1(q) FRE_2(q) ];
for p=1:1
clearvars -except deg fre_disp p count FRE_1 FRE_2 q
count=count+1;

T_0_P_L=[-1.4600   -1.5600   -1.7000   -1.4600   -1.4900   -1.7400];
T_0_P_M=[ 0.0900    0.1600    0.1900    0.0900    0.1600    0.1900];

    
A_0_P_L=[-0.0680   -0.0910   -0.1000   -0.0650   -0.0810   -0.0860];
A_0_P_M=[ 0.1670    0.1660    0.1670    0.1660    0.1670    0.1670];  

T_0_R_L=[-1.4900   -1.5600   -1.7000   -1.5600   -1.5300   -1.6700];
T_0_R_M=[ 0.0900    0.1600    0.1900    0.0900    0.1600    0.1600];

    
A_0_R_L=[-0.1180   -0.1360   -0.1370   -0.1300   -0.1510   -0.1540];
A_0_R_M=[ 0.1670    0.1660    0.1670    0.1660    0.1670    0.1600];  

T_1_P_L=[  -11.7500  -11.8900  -11.6400  -11.8200  -11.7800  -11.6400];
T_1_P_M=[   99.0000   99.0000   -9.3700   99.0000   99.0000   -9.4000];

    
A_1_P_L=[   -0.0320   -0.0440   -0.0450   -0.0230   -0.0270   -0.0250];
A_1_P_M=[   99.0000   99.0000    0.0720   99.0000   99.0000    0.0730];  

T_1_R_L=[  -11.9200  -11.8200  -11.6800  -11.9600  -11.8200  -11.8200];
T_1_R_M=[   99.0000   99.0000   -9.4400   99.0000   99.0000   -9.5800];

    
A_1_R_L=[   -0.0550   -0.0680   -0.0760   -0.0540   -0.0650   -0.0690];
A_1_R_M=[   99.0000   99.0000    0.1160   99.0000   99.0000    0.1310];  

    
th=(deg(p))/180*pi+pi;
b_time=1800;
tp=997;
pa=b_time+tp+7.5;%% P arrival 
sa=b_time+tp+850.38;%% S arrival 
evtnm='S0976a';

t0 = 0;


channel='NEZ';
for jj=1:length(channel)
sac(jj)=readsac(['.\DATA\S0976a_Deglitched\',evtnm,'_DISP_BH',channel(jj),'.SAC']);
D(:,jj)=sac(jj).DATA1;
end
dt=sac(1).DELTA;
t=t0+(0:size(D,1)-1)*dt;
D(:,4)=D(:,1)*cos(th)+D(:,2)*sin(th);
D(:,5)=-D(:,1)*sin(th)+D(:,2)*cos(th);
D=rrt(D,round(length(D)/10));
FD=bpco(D,fre_disp,dt,2);
legstr={'N','E','Z','N','E','Z','R','T'};
MAX_VALUE_Z=max(abs(FD(55300:55300+1200,3)));

t_new=-85:0.035:28;
Num_data=length(t_new);
data_new=interp1(t-pa,FD(:,[3])/MAX_VALUE_Z,t_new);

MAX_VALUE_Z_ori=max(abs(FD(55600+150:56140+150,3)));
factor = MAX_VALUE_Z_ori * 6 / MAX_VALUE_Z;

subplot(8,6,q)

plot(t_new, data_new,'k');hold on;

    plot(T_0_R_L(count),A_0_R_L(count) * factor, 'bv'); hold on; 
    plot(T_1_R_L(count),A_1_R_L(count) * factor, 'bo'); hold on; 
    
    
xlim([-40 20]);ylim([-1.3 1.3])
box on
grid on

%%%%%%%%%%%%%%%%%%%%%%%%%%%%%%%%%
%Polarization Filter
%%%%%%%%%%%%%%%%%%%%%%%%%%%%%%%%%
Period_S=3;
Period_P=2;


N=floor(Period_P/dt);
M=N;
L=round((M-1)/2);
J=1;
K=2;
n=1/2;

P_b=floor((pa-60)/dt);
P_e=floor((pa+60)/dt);

t_pol=t(P_b:P_e);
t_smooth=t(P_b+2*L:P_e-2*L);
for i=1:length(t_pol)

time_new=t_pol(i)-L*dt:dt:t_pol(i)+L*dt;
T=interp1(t,FD(:,1),time_new); %N
R=interp1(t,FD(:,2),time_new); %E
Z=interp1(t,FD(:,3),time_new); %Z
cov_RT=cov(R,T);
cov_RZ=cov(R,Z);
cov_TZ=cov(T,Z);

A=[      var(R), cov_RT(1,2), cov_RZ(1,2);...
    cov_RT(1,2),      var(T), cov_TZ(1,2);...
    cov_RZ(1,2), cov_TZ(1,2),      var(Z);...
];

[V,D] = eig(A);
[d,ind] = sort(abs(diag(D)));
Ds = D(ind,ind);
Vs = V(:,ind);
tmp=abs(diag(Ds));


F(i)=1-(tmp(2)/tmp(3))^n;
EE(i,:)=Vs(:,3);
EE(i,:)=EE(i,:)/norm(EE(i,:));
RL(i)=F(i)^J;
Pd(i,2)=EE(i,1)^K;    %r E
Pd(i,3)=EE(i,2)^K;    %t N
Pd(i,1)=EE(i,3)^K;    %z
end
% 
% 
shift=2*L;
for i=1:length(t_smooth)

RL_Smooth(i)=mean(RL(shift+i-L:shift+i+L));
D_e_Smooth(i)=mean(Pd(shift+i-L:shift+i+L,2));
D_n_Smooth(i)=mean(Pd(shift+i-L:shift+i+L,3));
D_z_Smooth(i)=mean(Pd(shift+i-L:shift+i+L,1));

end

N=interp1(t,FD(:,1),t_smooth);
E=interp1(t,FD(:,2),t_smooth);
Z=interp1(t,FD(:,3),t_smooth);
N_plot=RL_Smooth.*D_n_Smooth.*N;
E_plot=RL_Smooth.*D_e_Smooth.*E;
Z_plot=RL_Smooth.*D_z_Smooth.*Z;

FD(P_b+2*L:P_e-2*L,1)=N_plot;
FD(P_b+2*L:P_e-2*L,2)=E_plot;
FD(P_b+2*L:P_e-2*L,3)=Z_plot;
FD(:,4)=FD(:,1)*cos(th)+FD(:,2)*sin(th);
FD(:,5)=-FD(:,1)*sin(th)+FD(:,2)*cos(th);

MAX_VALUE_Z=max(abs(FD(55300:55300+1200,3)));

MAX_VALUE_Z_ori=max(abs(FD(55600+150:56140+150,3)));
factor = MAX_VALUE_Z_ori * 6 / MAX_VALUE_Z;

t_new=-85:0.035:28;
Num_data=length(t_new);
data_new=interp1(t-pa,FD(:,[3])/MAX_VALUE_Z,t_new);


subplot(8,6,q+6)

plot(t_new,data_new,'k');hold on;


    plot(T_0_P_L(count),A_0_P_L(count) * factor, 'rv'); hold on; 

    plot(T_1_P_L(count),A_1_P_L(count) * factor, 'ro'); hold on; 
 
    
    
    
xlim([-40 20]);ylim([-1.3 1.3])
box on
grid on


end


end

set(gcf,'color','w');
