# Supplementary material for: Constraints on the martian crust away from the InSight landing site
Source: Nat Commun. 2022 Dec 26;13:7950. doi: 10.1038/s41467-022-35662-y (PMC9792460; doi:10.1038/s41467-022-35662-y)
Supplement: Supplementary file 4 — Supplementary Data 1 [file 41467_2022_35662_MOESM4_ESM.zip › Codes/Data_and_Picks_S.m]

clc;clear all;
addpath('./util/')

figure(1)

FRE_1=[1/6,     1/6,   1/6,   1/7,   1/7,   1/7];
FRE_2=[1/1.5, 1/2.2, 1/2.8, 1/1.5, 1/2.2, 1/2.8];


count=0;
for q=1:6

deg=[76, 101, 126];
fre_disp=[FRE_1(q) FRE_2(q) ];
for p=1:3
clearvars -except deg fre_disp p count FRE_1 FRE_2 q
count=count+1;


T_0_R_L=[ 2.36,  2.57,  2.96,  2.36,  2.50,  2.78,  2.26,  2.47,  2.82,...
          2.36,  2.57,  2.92,  2.36,  2.54,  2.78,  2.36,  2.50,  2.82];
T_0_R_M=[ 0.09, -0.02, -0.27,  0.02,  0.05,  0.05,  0.02,  0.05,  0.09,...
         -0.02, -0.09, -0.20, -0.02,  0.02,  0.02, -0.16, -0.09, -0.02];
T_0_R_R=[-3.17, -3.14, -3.03, -3.14, -3.03, -2.89, -3.03, -2.89, -2.68,...
         -3.24, -3.17, -3.07, -3.24, -3.10, -2.93, -3.10, -3.00, -2.75];
    
A_0_R_L=[-0.166, -0.166, -0.167, -0.166, -0.167, -0.167, -0.167, -0.167, -0.166,...
         -0.167, -0.167, -0.155, -0.167, -0.163, -0.167, -0.146, -0.164, -0.167];
A_0_R_M=[ 0.141,  0.155,  0.159,  0.128,  0.139,  0.140,  0.133,  0.142,  0.139,...
          0.144,  0.164,  0.166,  0.133,  0.144,  0.148,  0.138,  0.146,  0.145];  
A_0_R_R=[-0.139, -0.152, -0.150, -0.129, -0.136, -0.138, -0.127, -0.138, -0.146,...
         -0.131, -0.140, -0.130, -0.123, -0.126, -0.124, -0.120, -0.122, -0.121];

T_0_P_L=[ 2.33,  2.36,  2.36,  2.29,  2.43,  2.40,  2.33,  2.29,  2.36,...
          2.36,  2.43,  2.43,  2.40,  2.43,  2.43,  2.43,  2.40,  2.43];
T_0_P_M=[-0.06, -0.02, -0.06,  0.02,  0.02,  0.02, -0.02, -0.02,  0.02,...
         -0.09, -0.09, -0.13, -0.02, -0.06, -0.06, -0.09, -0.09, -0.09];
T_0_P_R=[-2.79, -2.79, -2.79, -2.79, -2.75, -2.72, -2.68, -2.68, -2.65,...
         -2.86, -2.82, -2.86, -2.79, -2.79, -2.72, -2.72, -2.75, -2.68];
    
A_0_P_L=[-0.167, -0.167, -0.162, -0.167, -0.165, -0.166, -0.166, -0.164, -0.159,...
         -0.167, -0.166, -0.163, -0.166, -0.166, -0.167, -0.166, -0.167, -0.167];
A_0_P_M=[ 0.158,  0.164,  0.167,  0.144,  0.148,  0.153,  0.164,  0.167,  0.167,...
          0.159,  0.164,  0.167,  0.142,  0.145,  0.149,  0.151,  0.154,  0.156];  
A_0_P_R=[-0.069, -0.072, -0.074, -0.080, -0.083, -0.087, -0.099, -0.102, -0.104,...
         -0.058, -0.060, -0.061, -0.063, -0.065, -0.066, -0.070, -0.071, -0.074];

T_1_R_L=[-17.31, -17.17, -17.17, -17.24, -17.24, -17.21, -17.10, -17.24, -17.35,...
         -17.38, -17.17, -17.17, -17.24, -17.14, -17.21, -17.10, -17.24, -17.28];
T_1_R_M=[-18.82, -18.71, -18.68, -18.92, -18.85, -18.78, -18.99, -19.10, -19.13,...
         -18.78, -18.75, -18.64, -18.85, -18.78, -18.75, -18.92, -18.99, -18.99];
T_1_R_R=[-21.41, -21.48, -21.44, -20.92, -21.30, -21.48, -20.92, -21.13, -21.34,...
          99.99, -21.48, -21.41, -21.02, -21.30, -21.44, -20.95, -21.20, -21.33];
    
A_1_R_L=[-0.043, -0.064, -0.090, -0.047, -0.062, -0.076, -0.043, -0.052, -0.058,...
         -0.025, -0.040, -0.055, -0.031, -0.037, -0.043, -0.028, -0.030, -0.025];
A_1_R_M=[ 0.083,  0.087,  0.086,  0.066,  0.071,  0.070,  0.062,  0.067,  0.069,...
          0.077,  0.086,  0.086,  0.057,  0.065,  0.070,  0.048,  0.055,  0.060];  
A_1_R_R=[-0.038, -0.061, -0.085, -0.039, -0.053, -0.072, -0.055, -0.060, -0.069,...
          9.999, -0.047, -0.064, -0.029, -0.043, -0.063, -0.038, -0.047, -0.063];    
     
     
T_1_P_L=[-17.31, -17.24, -17.17, -17.31, -17.31, -17.28, -17.31, -17.35, -17.38,...
         -17.35, -17.28, -17.21, -17.35, -17.24, -17.24, -17.28, -17.35, -17.31];
T_1_P_M=[-18.71, -18.78, -18.75, -18.82, -18.82, -18.85, -18.99, -18.99, -18.99,...
         -18.75, -18.75, -18.75, -18.78, -18.78, -18.78, -18.92, -18.92, -18.92];
T_1_P_R=[-21.30, -21.41, -21.34, -20.99, -21.13, -21.23, -20.99, -20.95, -20.99,...
         -21.30, -21.41, -21.44, -20.95, -21.16, -21.27, -20.95, -21.06, -21.09];
    
A_1_P_L=[-0.038, -0.043, -0.048, -0.059, -0.063, -0.067, -0.060, -0.062, -0.064,...
         -0.019, -0.022, -0.025, -0.029, -0.029, -0.031, -0.030, -0.030, -0.030];
A_1_P_M=[ 0.084,  0.087,  0.088,  0.099,  0.102,  0.106,  0.111,  0.114,  0.115,...
          0.073,  0.075,  0.076,  0.077,  0.079,  0.081,  0.073,  0.075,  0.077];  
A_1_P_R=[-0.027, -0.034, -0.041, -0.029, -0.031, -0.035, -0.055, -0.056, -0.057,...
         -0.022, -0.028, -0.036, -0.023, -0.027, -0.031, -0.038, -0.040, -0.042];   
     
T_5_P_M=[   -4.9900   -4.8200   -4.8900   -4.8900   -4.9200   -4.8200   -4.9200   -4.7800   -4.8200   -4.9900   -4.9900   -4.9200   -4.9600   -4.9600   -4.8900   -5.0600   -4.9900   -4.8200];   
A_5_P_M=[    0.0340    0.0340    0.0360    0.0450    0.0470    0.0490    0.0530    0.0540    0.0570    0.0220    0.0220    0.0210    0.0250    0.0250    0.0260    0.0240    0.0250    0.0260];  

T_5_R_M=[   -4.9900   -4.8500   -4.6800   -4.9900   -4.8500   -4.7500   -5.0600   -4.8900   -4.8200   -5.0600   -4.8900   -4.7500   -5.0600   -4.9200   -4.7500   -5.2000   -4.9600   -4.7500];   
A_5_R_M=[    0.1200    0.1360    0.1550    0.1150    0.1330    0.1540    0.1140    0.1320    0.1500    0.0930    0.0990    0.1020    0.0830    0.0910    0.1050    0.0760    0.0820    0.0960];  

T_10_R_M=[   -8.7400   -8.7400   -8.8100   -8.6700   -8.6700   -8.6300   -8.6700   -8.6300   -8.5600   -8.6700   -8.7700   -8.8400   -8.6300   -8.6700   -8.7000   -8.5300   -8.6000   -8.6300];   
A_10_R_M=[    0.0660    0.0830    0.0950    0.0520    0.0630    0.0710    0.0490    0.0550    0.0590    0.0470    0.0630    0.0750    0.0380    0.0470    0.0550    0.0350    0.0390    0.0400];  

    
th=(deg(p))/180*pi+pi;
b_time=1800;
tp=997;
pa=b_time+tp+7.5;%% P arrival 
sa=b_time+tp+850.38;%% S arrival 
evtnm='S0976a';

t0 = 0;


channel='NEZ';
for jj=1:length(channel)
sac(jj)=readsac(['.\DATA\S0976a_Deglitched\',evtnm,'_DISP_BH',channel(jj),'.SAC']);
D(:,jj)=sac(jj).DATA1;
end

dt=sac(1).DELTA;
t=t0+(0:size(D,1)-1)*dt;
D(:,4)=D(:,1)*cos(th)+D(:,2)*sin(th);
D(:,5)=-D(:,1)*sin(th)+D(:,2)*cos(th);
D=rrt(D,round(length(D)/10));
FD=bpco(D,fre_disp,dt,2);
legstr={'N','E','Z','R','T'};


MAX_VALUE_T=max(abs(FD(72150:72150+1200,5)));

MAX_VALUE_T_ori=max(abs(FD(55600+150+17000-200:56140+150+17000-200,5)));

factor = MAX_VALUE_T_ori * 6 / MAX_VALUE_T;

t_new=-85:0.035:28;
Num_data=length(t_new);
data_new=interp1(t-sa,FD(:,[5])/MAX_VALUE_T,t_new);


subplot(8,6,q+12+(p-1)*12)

plot(t_new, data_new,'k');hold on;

    plot(T_0_R_L(count),A_0_R_L(count) * factor, 'bv'); hold on; 
    plot(T_0_R_M(count),A_0_R_M(count) * factor, 'bv'); hold on;     

    plot(T_1_R_L(count),A_1_R_L(count) * factor, 'bo'); hold on; 
    plot(T_1_R_M(count),A_1_R_M(count) * factor, 'bo'); hold on;     
    
    plot(T_5_R_M(count),A_5_R_M(count) * factor, 'b+'); hold on;      
    plot(T_10_R_M(count),A_10_R_M(count) * factor, 'bp'); hold on;  
    
xlim([-40 20]);ylim([-1.3 1.3])
box on
grid on

%%%%%%%%%%%%%%%%%%%%%%%%%%%%%%%%%
%Polarization Filter
%%%%%%%%%%%%%%%%%%%%%%%%%%%%%%%%%
Period_S=3;
Period_P=2;


N=floor(Period_S/dt);
M=N;
L=round((M-1)/2);
J=1;
K=2;
n=1/2;


P_b=floor((sa-80)/dt);
P_e=floor((sa+30)/dt);

t_pol=t(P_b:P_e);
t_smooth=t(P_b+2*L:P_e-2*L);
for i=1:length(t_pol)

time_new=t_pol(i)-L*dt:dt:t_pol(i)+L*dt;
T=interp1(t,FD(:,1),time_new); %N
R=interp1(t,FD(:,2),time_new); %E
Z=interp1(t,FD(:,3),time_new); %Z
cov_RT=cov(R,T);
cov_RZ=cov(R,Z);
cov_TZ=cov(T,Z);

A=[      var(R), cov_RT(1,2), cov_RZ(1,2);...
    cov_RT(1,2),      var(T), cov_TZ(1,2);...
    cov_RZ(1,2), cov_TZ(1,2),      var(Z);...
];

[V,D] = eig(A);
[d,ind] = sort(abs(diag(D)));
Ds = D(ind,ind);
Vs = V(:,ind);
tmp=abs(diag(Ds));


F(i)=1-(tmp(2)/tmp(3))^n;
EE(i,:)=Vs(:,3);
EE(i,:)=EE(i,:)/norm(EE(i,:));
RL(i)=F(i)^J;
Pd(i,2)=EE(i,1)^K;    %r E
Pd(i,3)=EE(i,2)^K;    %t N
Pd(i,1)=EE(i,3)^K;    %z
end
% 
% 
shift=2*L;
for i=1:length(t_smooth)

RL_Smooth(i)=mean(RL(shift+i-L:shift+i+L));
D_e_Smooth(i)=mean(Pd(shift+i-L:shift+i+L,2));
D_n_Smooth(i)=mean(Pd(shift+i-L:shift+i+L,3));
D_z_Smooth(i)=mean(Pd(shift+i-L:shift+i+L,1));

end

N=interp1(t,FD(:,1),t_smooth);
E=interp1(t,FD(:,2),t_smooth);
Z=interp1(t,FD(:,3),t_smooth);
N_plot=RL_Smooth.*D_n_Smooth.*N;
E_plot=RL_Smooth.*D_e_Smooth.*E;
Z_plot=RL_Smooth.*D_z_Smooth.*Z;

FD(P_b+2*L:P_e-2*L,1)=N_plot;
FD(P_b+2*L:P_e-2*L,2)=E_plot;
FD(P_b+2*L:P_e-2*L,3)=Z_plot;
FD(:,4)=FD(:,1)*cos(th)+FD(:,2)*sin(th);
FD(:,5)=-FD(:,1)*sin(th)+FD(:,2)*cos(th);

MAX_VALUE_T=max(abs(FD(72150:72150+1200,5)));

MAX_VALUE_T_ori=max(abs(FD(55600+150+17000:56140+150+17000,5)));

factor = MAX_VALUE_T_ori * 6 / MAX_VALUE_T;

t_new=-85:0.035:28;
Num_data=length(t_new);
data_new=interp1(t-sa,FD(:,[5])/MAX_VALUE_T,t_new);


subplot(8,6,q+12+6+(p-1)*12)

plot(t_new,data_new,'k');hold on;


    plot(T_0_P_L(count),A_0_P_L(count) * factor, 'bv'); hold on; 
    plot(T_0_P_M(count),A_0_P_M(count) * factor, 'rv'); hold on;     

    plot(T_1_P_L(count),A_1_P_L(count) * factor, 'bo'); hold on; 
    plot(T_1_P_M(count),A_1_P_M(count) * factor, 'ro'); hold on;     
    
    plot(T_5_P_M(count),A_5_P_M(count) * factor, 'r+'); hold on;     
    
xlim([-40 20]);ylim([-1.3 1.3])
box on
grid on


end


end


set(gcf,'color','w');
