# Supplementary material for: Constraints on the martian crust away from the InSight landing site
Source: Nat Commun. 2022 Dec 26;13:7950. doi: 10.1038/s41467-022-35662-y (PMC9792460; doi:10.1038/s41467-022-35662-y)
Supplement: Supplementary file 4 — Supplementary Data 1 [file 41467_2022_35662_MOESM4_ESM.zip › Codes/Inversion_S_1_Layer.m]

clc;clear all;

addpath('./util/')

H_1= 1:0.25:55;
H_d= 0.0;
VS_1 = 1.0:0.05:4.0;
VS_d = 0.0;
VS_m = 0.1:0.02:3.0;
VS_m = 0.1:0.05:3.0;

rr=0.8;
rayp_SS=[9.03/(2*pi*3389.5/360), 10.1318/(2*pi*3389.5/360), 11.23/(2*pi*3389.5/360)];

hh=0;
count=0;
for rp=1:3
rayp_S=rayp_SS(rp);

for i=1:length(H_1)
    h_1 = H_1(i);
    i/length(H_1)
    for j=1:1
        h_2 = h_1 + H_d(j);
        for k = 1:length(VS_1)
            vs_1 = VS_1(k);
            for l = 1:1
                if vs_1 + VS_d(l) < 4.3 - 0.85 * 0
                   vs_2 = vs_1 + VS_d(l);
                else
                   continue 
                end
                for m = 1:length(VS_m)
                    if vs_2 + VS_m(m) < 4.3 - 0.85 * 0 && vs_2 + VS_m(m) > 2.0
                       vs_3 = vs_2 + VS_m(m);
                    else
                       continue     
                    end
                    
                    t_s_2 = 2 * h_2 * sqrt(1/vs_2/vs_2 - rayp_S*rayp_S);                    
                    cc_s_2   = ABS_reflection_S(vs_2,vs_2*rr,vs_3,vs_3*rr,rayp_S) / ABS_S(vs_2,vs_2*rr,vs_3,vs_3*rr,rayp_S);
                    

                     x = 0.2127 + 0.038;
                     y1 = 1 / (+x + 1 / cc_s_2);
                     y2 = 1 / (-x + 1 / cc_s_2);

                     judge = 0;
                     y=linspace(y1,y2,10);
                     for pp=1:10
                         if abs(abs(y(pp)) - 0.3970) < (1 * 0.1606)                             
                            judge = judge + 1;
                         end
                     end
                     
                    if abs(t_s_2 - 19.27) < 1 * 0.5 && judge > 0
                       
                       count=count+1;
                       VS(count,:) =[vs_2, vs_2,     vs_3, vs_3];                   
                       DEP(count,:)=[   0,  h_2, h_2+0.01, 100];
                       
                                              H_2(count)=h_2;
                                              Y1(count) = y1;
                                              Y2(count) = y2;
                                              CC(count) = cc_s_2;                       
                    end
                                       
                end
            end
        end
    end
end
end

figure(1)

subplot(1,4,3)

npts=401;
for i=1:count
b_index=(i-1)*npts+1;
e_index=(i-1)*npts+npts;
dep(b_index:e_index)=linspace(0,100,npts);
vs(b_index:e_index)=interp1(DEP(i,:),VS(i,:),dep(b_index:e_index));
end

HH_acc_bins = 0.00: 0.25: 500.00;
VS_acc_bins = -1.00: 0.05:   7.50;

HH_acc_NumBins = numel(HH_acc_bins); 
VS_acc_NumBins = numel(VS_acc_bins);

% map X/Y VALUE_P_plots to bin indices
HH_acc_i = round( interp1(HH_acc_bins, 1:HH_acc_NumBins, dep, 'linear', 'extrap') );
VS_acc_i = round( interp1(VS_acc_bins, 1:VS_acc_NumBins, vs, 'linear', 'extrap') );

% count number of elements in each bin

COUNT = accumarray([HH_acc_i(:) VS_acc_i(:) ], 1, [HH_acc_NumBins VS_acc_NumBins ]);
imagesc(VS_acc_bins,HH_acc_bins, COUNT);hold on;

load('.\devon.mat');
colormap(flip(devon));

caxis([0 count/17.5 * 1.5])
set(gca,'ColorScale','log')


axis([0.5 4.25 0 50])
xlabel('S-wave Velocity (km/s)','FontName','Times New Roman','FontSize',20);
ylabel('Depth (km)','FontName','Times New Roman','FontSize',20);
set(gca,'FontName','Times New Roman','FontSize',15);
set(gca, 'Ydir', 'Reverse')
box on
grid on

set(gcf,'color','w');   


figure(3)


subplot(2,2,1)

[f,xi] = ksdensity(H_2);
plot(xi,f/max(f),'k');hold on

ylim([0 1.1])
xlim([1 55])
xlabel('H (km)','FontName','Times New Roman','FontSize',20);
ylabel('Num','FontName','Times New Roman','FontSize',20);
set(gca,'FontName','Times New Roman','FontSize',15);
box on
grid on


subplot(2,2,3)

[f,xi] = ksdensity(VS(:,1));
plot(xi,f/max(f),'k');hold on

ylim([0 1.1])
xlim([1.0 4.0])
xlabel('Vs 1 (km/s)','FontName','Times New Roman','FontSize',20);
ylabel('Num','FontName','Times New Roman','FontSize',20);
set(gca,'FontName','Times New Roman','FontSize',15);
box on
grid on


set(gcf,'color','w');  


                
function  [cc]=ABS_reflection_S(vs,rou,VSM,RM,rayp)
c1=sqrt(1-vs*vs*rayp*rayp);
c2=sqrt(1-VSM*VSM*rayp*rayp);
cc=(RM * VSM * c2 - rou * vs * c1) / (RM * VSM * c2 + rou * vs * c1);
end

function  [cc]=ABS_S(vs,rou,VSM,RM,rayp)
c1=sqrt(1-vs*vs*rayp*rayp);
c2=sqrt(1-VSM*VSM*rayp*rayp);
cc=(2 * RM * VSM * c2) / (RM * VSM * c2 + rou * vs * c1) * (2 * rou * vs * c1) / (RM * VSM * c2 + rou * vs * c1);
end              
                
function  [cc]=ABS_S_up(vs,rou,VSM,RM,rayp)
c1=sqrt(1-vs*vs*rayp*rayp);
c2=sqrt(1-VSM*VSM*rayp*rayp);
cc=(2 * RM * VSM * c2) / (RM * VSM * c2 + rou * vs * c1);
end     

function  [cc]=ABS_S_down(vs,rou,VSM,RM,rayp)
c1=sqrt(1-vs*vs*rayp*rayp);
c2=sqrt(1-VSM*VSM*rayp*rayp);
cc=(2 * rou * vs * c1) / (RM * VSM * c2 + rou * vs * c1);
end                  
