# Supplementary material for: Constraints on the martian crust away from the InSight landing site
Source: Nat Commun. 2022 Dec 26;13:7950. doi: 10.1038/s41467-022-35662-y (PMC9792460; doi:10.1038/s41467-022-35662-y)
Supplement: Supplementary file 4 — Supplementary Data 1 [file 41467_2022_35662_MOESM4_ESM.zip › Codes/util/bpco.m]

function D=bpco(D,fre,dt,nl)
if nargin<4
    nl=2;
end
if nargin <3
    dt=1;
end

fre=fre*2*dt;
[bb aa]=butter(nl,fre,'bandpass');
for ii=1:size(D,2)
    for jj=1:size(D,3)
        D(:,ii,jj)=filtfilt(bb,aa,D(:,ii,jj));
    end
end
