# Supplementary material for: Constraints on the martian crust away from the InSight landing site
Source: Nat Commun. 2022 Dec 26;13:7950. doi: 10.1038/s41467-022-35662-y (PMC9792460; doi:10.1038/s41467-022-35662-y)
Supplement: Supplementary file 4 — Supplementary Data 1 [file 41467_2022_35662_MOESM4_ESM.zip › Codes/util/rrt.m]

function D=rrt(D,nhan)
% nhan=1;
hanwin=hann(2*nhan-1);
hanwin=[0;hanwin(1:nhan);ones(size(D,1)-2*nhan-2,1);hanwin(nhan:end);0];
for jj=1:size(D,3)
    for ii=1:size(D,2)
        d=D(:,ii,jj);
        p=polyfit([1:length(d)]',d,1);
        d=d-polyval(p,[1:length(d)]');
        D(:,ii,jj)=d.*hanwin;
    end
end
