# Supplementary material for: Constraints on the martian crust away from the InSight landing site
Source: Nat Commun. 2022 Dec 26;13:7950. doi: 10.1038/s41467-022-35662-y (PMC9792460; doi:10.1038/s41467-022-35662-y)
Supplement: Supplementary file 4 — Supplementary Data 1 [file 41467_2022_35662_MOESM4_ESM.zip › Codes/util/RTCOEF.m]

% % RTCOEF calculates P/SV reflection/transmission coefficients
% % for an interface between two solid layers, based on the
% % equations on p. 149-150 of Aki and Richards. This version
% % is modified from an older routine provided by Tom Sereno.
% %
% % Inputs: vp1 = P-wave velocity of layer 1 (top layer)
% % (real) vs1 = S-wave velocity of layer 1
% % den1 = density of layer 1
% % vp2 = P-wave velocity of layer 2 (bottom layer)
% % vs2 = S-wave velocity of layer 2
% % den2 = density of layer 2
% % hslow = horizontal slowness (ray parameter)
% % Returns: rt(1) = down P to P up (refl)
% % (complex) rt(2) = down P to S up (refl)
% % rt(3) = down P to P down (tran)
% % rt(4) = down P to S down (tran)
% % rt(5) = down S to P up (refl)
% % rt(6) = down S to S up (refl)
% % rt(7) = down S to P down (tran)
% % rt(8) = down S to S down (tran)
% % rt(9) = up P to P up (tran)
% % rt(10) = up P to S up (tran)
% % rt(11) = up P to P down (refl)
% % rt(12) = up P to S down (refl)
% % rt(13) = up S to P up (tran)
% % rt(14) = up S to S up (tran)
% % rt(15) = up S to P down (refl)
% % rt(16) = up S to S down (refl)
% %
% % NOTE: All input variables are real.
% % All output variables are complex%
% % Coefficients are not energy normalized.


function rt=RTCOEF(vp1,vs1,den1,vp2,vs2,den2,rayp)
hslow=rayp;
alpha1=complex(vp1,0.);
beta1=complex(vs1,0.);
rho1=complex(den1,0.);
alpha2=complex(vp2,0.);
beta2=complex(vs2,0.);
rho2=complex(den2,0.);
p=complex(hslow,0.);
cone=complex(1.,0.);
ctwo=complex(2.,0.);
term1=(cone-ctwo*beta1^2*p^2);
term2=(cone-ctwo*beta2^2*p^2);
a=rho2*term2-rho1*term1;
b=rho2*term2+ctwo*rho1*beta1^2*p^2;
c=rho1*term1+ctwo*rho2*beta2^2*p^2;
d=ctwo*(rho2*beta2^2-rho1*beta1^2);
% compute signs and cosines, allowing for complex incidence angles
si1=alpha1*p;
si2=alpha2*p;
sj1=beta1*p;
sj2=beta2*p;
ci1=sqrt(cone-si1^2);
ci2=sqrt(cone-si2^2);
cj1=sqrt(cone-sj1^2);
cj2=sqrt(cone-sj2^2);
E=b*ci1/alpha1+c*ci2/alpha2;
F=b*cj1/beta1+c*cj2/beta2;
G=a-d*ci1*cj2/(alpha1*beta2);
H=a-d*ci2*cj1/(alpha2*beta1);
DEN=E*F+G*H*p^2;
trm1=b*ci1/alpha1-c*ci2/alpha2;
trm2=a+d*ci1*cj2/(alpha1*beta2);
rt(1)=(trm1*F-trm2*H*p^2)/DEN; %refl down P to P up
trm1=a*b+c*d*ci2*cj2/(alpha2*beta2);
rt(2)=(-ctwo*ci1*trm1*p)/(beta1*DEN); %refl down P to S up
rt(3)=ctwo*rho1*ci1*F/(alpha2*DEN); %trans down P to P down
rt(4)=ctwo*rho1*ci1*H*p/(beta2*DEN); %trans down P to S down
trm1=a*b+c*d*ci2*cj2/(alpha2*beta2);
rt(5)=(-ctwo*cj1*trm1*p)/(alpha1*DEN); %refl down S to P up
trm1=b*cj1/beta1-c*cj2/beta2;
trm2=a+d*ci2*cj1/(alpha2*beta1);
rt(6)=-(trm1*E-trm2*G*p^2)/DEN; %refl down S to S up
rt(7)=-ctwo*rho1*cj1*G*p/(alpha2*DEN); %trans down S to P down
rt(8)=ctwo*rho1*cj1*E/(beta2*DEN); %trans down S to S down
rt(9)=ctwo*rho2*ci2*F/(alpha1*DEN); %trans up P to P up
rt(10)=-ctwo*rho2*ci2*G*p/(beta1*DEN); %trans up P to S up
trm1=b*ci1/alpha1-c*ci2/alpha2;
trm2=a+d*ci2*cj1/(alpha2*beta1);
rt(11)=-(trm1*F+trm2*G*p^2)/DEN; %refl up P to P down
trm1=a*c+b*d*ci1*cj1/(alpha1*beta1);
rt(12)=(ctwo*ci2*trm1*p)/(beta2*DEN); %refl up P to S down
rt(13)=ctwo*rho2*cj2*H*p/(alpha1*DEN); %trans up S to P up
rt(14)=ctwo*rho2*cj2*E/(beta1*DEN); %trans up S to S up
trm1=a*c+b*d*ci1*cj1/(alpha1*beta1);
rt(15)=(ctwo*cj2*trm1*p)/(alpha2*DEN); %refl up S to P down
trm1=b*cj1/beta1-c*cj2/beta2;
trm2=a+d*ci1*cj2/(alpha1*beta2);
rt(16)=(trm1*E+trm2*H*p^2)/DEN; %refl up S to S down
end
