# Supplementary material for: Constraints on the martian crust away from the InSight landing site
Source: Nat Commun. 2022 Dec 26;13:7950. doi: 10.1038/s41467-022-35662-y (PMC9792460; doi:10.1038/s41467-022-35662-y)
Supplement: Supplementary file 4 — Supplementary Data 1 [file 41467_2022_35662_MOESM4_ESM.zip › Codes/Plagioclase.m]

clc;clear all;

% groundmass
K=7.56e10;
u=2.56e10;
p=2630;


% instrusion
% gas
K_2=1e5;
u_2=0;
p_2=1.8;
color='r';
% % water ice
% % K_2=8.1e9;
% % u_2=3.7e9;
% % p_2=980;

% liquid water
K_2=2.2e9;
u_2=0;
p_2=1000;
color='k';
%%%%%%%%%%%%%%%%%%%%%%%%%%%%%%%%%
a=0.1;
%%%%%%%%%%%%%%%%%%%%%%%%%%%%%%%%%
for i=1:301
C(i)=(i-1)*0.001;
c=C(i);

D=(a/((1-a^2)^(3/2)))*(acos(a)-a*((1-a^2)^(1/2)));
g=(a^2/(1-a^2))*(3*D-2);
A=(u_2/u)-1;
B=(1/3)*((K_2/K)-(u_2/u));
R=(3*u)/(3*K+4*u);
F1=1+A*(3/2*(g+D)-R*(3/2*g+5/2*D-4/3));
F2=1+A*(1+(3/2)*(g+D)-(R/2)*(3*g+5*D))+B*(3-4*R)+(A/2)*(A+3*B)*(3-4*R)*(g+D-R*(g-D+2*(D^2)));
F3=1+(A/2)*(R*(2-D)+((1+a^2)/(a^2))*g*(R-1));
F4=1+A/4*(3*D+g-R*(g-D));
F5=A*(R*(g+D-(4/3))-g)+B*D*(3-4*R);
F6=1+A*(1+g-R*(g+D))+B*(1-D)*(3-4*R);
F7=2+A/4*(9*D+3*g-R*(5*D+3*g))+B*D*(3-4*R);
F8=A*(1-2*R+(g/2)*(R-1)+(D/2)*(5*R-3))+B*(1-D)*(3-4*R);
F9=A*(g*(R-1)-R*D)+B*D*(3-4*R);

Tiijj=(3*F1)/F2;
Tijij=2/F3+1/F4+(F4*F5+F6*F7-F8*F9)/(F2*F4)+(1/3)*Tiijj;
% Tijij-(1/3)*Tiijj=2/F3+1/F4+(F4*F5+F6*F7-F8*F9)/(F2*F4);

p_1=p*(1-c)+c*p_2;

tmpu=c*((u_2-u)/(25*u*(3*K+4*u)))*(Tijij-(1/3)*Tiijj);
% tmpu=c*((u_2-u)/(25*u*(3*K+4*u)))*(2/F3+1/F4+(F4*F5+F6*F7-F8*F9)/(F2*F4));
u_1=-(tmpu*u*(9*K+8*u)+u)/(6*tmpu*(K+2*u)-1);

tmpk=(1/3)*c*((K_2-K)/(3*K+4*u))*Tiijj;
K_1=-(tmpk*4*u+K)/(tmpk*3-1);


Vp_1(i)=((K_1+(4/3)*u_1)/p_1)^(1/2);
Vs_1(i)=(u_1/p_1)^(1/2);


end

Vs_3_1 = 3.11 - 0.33;
Vs_3_2 = 3.11 + 0.33;
Vp_3_1 = 5.52 - 0.64;
Vp_3_2 = 5.52 + 0.64;

Vs_2_1 = 2.33 - 0.27;
Vs_2_2 = 2.33 + 0.27;
Vp_2_1 = 4.10 - 0.48;
Vp_2_2 = 4.10 + 0.48;

Vs_2_RF = 2.33;
Vp_2_RF = 4.10;

Vs_2_S1 = 2.25;
Vs_2_S2 = 2.50;
Vp_2_P1 = 3.80;

Vs_3 = 3.11;
Vp_3 = 5.52;

subplot(1,2,1)

plot(C,Vs_1/1000,color);hold on;
axis([0 0.25 1.5 4.0])
axis square

% line([0 0.25],[Vs_3_1 Vs_3_1],'color','k'); hold on;
% line([0 0.25],[Vs_3_2 Vs_3_2],'color','k'); hold on;

line([0 0.25],[Vs_3 Vs_3],'color','k'); hold on;

line([0 0.25],[Vs_2_RF Vs_2_RF],'color','k'); hold on;
% line([0 0.25],[Vs_2_S1 Vs_2_S1],'color','r'); hold on;
% line([0 0.25],[Vs_2_S2 Vs_2_S2],'color','b'); hold on;

line([0 0.25],[(Vs_2_S1+Vs_2_S2)/2 (Vs_2_S1+Vs_2_S2)/2],'color','r'); hold on;


subplot(1,2,2)

plot(C,Vp_1/1000,color);hold on;
axis([0 0.25 1.5*1.8 4.0*1.8])
axis square

% line([0 0.25],[Vp_3_1 Vp_3_1],'color','k'); hold on;
% line([0 0.25],[Vp_3_2 Vp_3_2],'color','k'); hold on;

line([0 0.25],[Vp_3 Vp_3],'color','k'); hold on;

line([0 0.25],[Vp_2_RF Vp_2_RF],'color','k'); hold on;
line([0 0.25],[Vp_2_P1 Vp_2_P1],'color','r'); hold on;
